# Supplementary material for: LY75 Ablation Mediates Mesenchymal-Epithelial Transition (MET) in Epithelial Ovarian Cancer (EOC) Cells Associated with DNA Methylation Alterations and Suppression of the Wnt/β-Catenin Pathway
Source: Int J Mol Sci. 2020 Mar 7;21(5):1848. doi: 10.3390/ijms21051848 (PMC7084525; doi:10.3390/ijms21051848)
Supplement: Supplementary file 1 [file ijms-21-01848-s001.zip]

Archive with 5 entries (5 files):
- Supplementary Figure S1.tif
- Supplementary Figure S2.tif
- Supplementary Figures.pdf
- Supplementary Table S1.xlsx
- Supplementary Table S2.xlsx
