# Supplementary material for: LY75 Ablation Mediates Mesenchymal-Epithelial Transition (MET) in Epithelial Ovarian Cancer (EOC) Cells Associated with DNA Methylation Alterations and Suppression of the Wnt/β-Catenin Pathway
Source: Int J Mol Sci. 2020 Mar 7;21(5):1848. doi: 10.3390/ijms21051848 (PMC7084525; doi:10.3390/ijms21051848)
Supplement: Supplementary file 1 [file ijms-21-01848-s001.zip › Supplementary Table S1.xlsx]

## Sheet: A. shC-S vs sh-Ly75-S_Pro+exons
A. List of DMRs identified in the promoter/exons regions of genes displaying altered methylation patterns following RRBS analysis of the shC-S vs sh-LY75-S ( M vs E) experimental comparison combination
seqnames	start	end	width	strand	pvalue	qvalue	meth,diff	annot,seqnames	annot,start	annot,end	annot,width	annot,strand	annot,id	annot,tx_id	annot,gene_id	annot,symbol	annot,type
chr1	860669	860669	1	+	1.24936e-24	1.35738e-24	-100	chr1	860121	861120	1000	+	promoter:22	uc001abw,1	148398	SAMD11	hg19_genes_promoters
chr1	860669	860669	1	+	1.24936e-24	1.35738e-24	-100	chr1	860302	861301	1000	+	promoter:23	uc031pjl,1	148398	SAMD11	hg19_genes_promoters
chr1	860669	860669	1	+	1.24936e-24	1.35738e-24	-100	chr1	860302	861301	1000	+	promoter:24	uc031pjm,1	148398	SAMD11	hg19_genes_promoters
chr1	860669	860669	1	+	1.24936e-24	1.35738e-24	-100	chr1	860302	861301	1000	+	promoter:25	uc031pjn,1	148398	SAMD11	hg19_genes_promoters
chr1	860669	860669	1	+	1.24936e-24	1.35738e-24	-100	chr1	860302	861301	1000	+	promoter:26	uc001abx,2	148398	SAMD11	hg19_genes_promoters
chr1	860669	860669	1	+	1.24936e-24	1.35738e-24	-100	chr1	860302	861301	1000	+	promoter:27	uc031pjo,1	148398	SAMD11	hg19_genes_promoters
chr1	860669	860669	1	+	1.24936e-24	1.35738e-24	-100	chr1	860302	861301	1000	+	promoter:28	uc031pjp,1	148398	SAMD11	hg19_genes_promoters
chr1	860669	860669	1	+	1.24936e-24	1.35738e-24	-100	chr1	860302	861301	1000	+	promoter:29	uc031pjq,1	148398	SAMD11	hg19_genes_promoters
chr1	860669	860669	1	+	1.24936e-24	1.35738e-24	-100	chr1	860302	861301	1000	+	promoter:30	uc031pjr,1	148398	SAMD11	hg19_genes_promoters
chr1	860669	860669	1	+	1.24936e-24	1.35738e-24	-100	chr1	860302	861301	1000	+	promoter:31	uc031pjs,1	148398	SAMD11	hg19_genes_promoters
chr1	860669	860669	1	+	1.24936e-24	1.35738e-24	-100	chr1	860302	861301	1000	+	promoter:32	uc031pjt,1	148398	SAMD11	hg19_genes_promoters
chr1	860669	860669	1	+	1.24936e-24	1.35738e-24	-100	chr1	860302	861301	1000	+	promoter:33	uc031pju,1	148398	SAMD11	hg19_genes_promoters
chr1	860669	860669	1	+	1.24936e-24	1.35738e-24	-100	chr1	860302	861301	1000	+	promoter:34	uc031pjv,1	148398	SAMD11	hg19_genes_promoters
chr1	860669	860669	1	+	1.24936e-24	1.35738e-24	-100	chr1	860302	861301	1000	+	promoter:35	uc031pjw,1	148398	SAMD11	hg19_genes_promoters
chr1	860669	860669	1	+	1.24936e-24	1.35738e-24	-100	chr1	860302	861301	1000	+	promoter:36	uc031pjx,1	148398	SAMD11	hg19_genes_promoters
chr1	860669	860669	1	+	1.24936e-24	1.35738e-24	-100	chr1	860302	861301	1000	+	promoter:37	uc031pjy,1	148398	SAMD11	hg19_genes_promoters
chr1	860669	860669	1	+	1.24936e-24	1.35738e-24	-100	chr1	860302	861301	1000	+	promoter:38	uc031pjz,1	148398	SAMD11	hg19_genes_promoters
chr1	860669	860669	1	+	1.24936e-24	1.35738e-24	-100	chr1	860302	861301	1000	+	promoter:39	uc031pka,1	148398	SAMD11	hg19_genes_promoters
chr1	860669	860669	1	+	1.24936e-24	1.35738e-24	-100	chr1	860302	861301	1000	+	promoter:40	uc031pkb,1	148398	SAMD11	hg19_genes_promoters
chr1	860669	860669	1	+	1.24936e-24	1.35738e-24	-100	chr1	860302	861301	1000	+	promoter:41	uc031pkc,1	148398	SAMD11	hg19_genes_promoters
chr1	860669	860669	1	+	1.24936e-24	1.35738e-24	-100	chr1	860302	861301	1000	+	promoter:42	uc031pkd,1	148398	SAMD11	hg19_genes_promoters
chr1	860669	860669	1	+	1.24936e-24	1.35738e-24	-100	chr1	860302	861301	1000	+	promoter:43	uc031pke,1	148398	SAMD11	hg19_genes_promoters
chr1	860669	860669	1	+	1.24936e-24	1.35738e-24	-100	chr1	860302	861301	1000	+	promoter:44	uc031pkf,1	148398	SAMD11	hg19_genes_promoters
chr1	860669	860669	1	+	1.24936e-24	1.35738e-24	-100	chr1	860302	861301	1000	+	promoter:45	uc031pkg,1	148398	SAMD11	hg19_genes_promoters
chr1	860669	860669	1	+	1.24936e-24	1.35738e-24	-100	chr1	860302	861301	1000	+	promoter:46	uc031pkh,1	148398	SAMD11	hg19_genes_promoters
chr1	860669	860669	1	+	1.24936e-24	1.35738e-24	-100	chr1	860302	861301	1000	+	promoter:47	uc031pki,1	148398	SAMD11	hg19_genes_promoters
chr1	860669	860669	1	+	1.24936e-24	1.35738e-24	-100	chr1	860302	861301	1000	+	promoter:48	uc031pkj,1	148398	SAMD11	hg19_genes_promoters
chr1	860669	860669	1	+	1.24936e-24	1.35738e-24	-100	chr1	860302	861301	1000	+	promoter:49	uc031pkk,1	148398	SAMD11	hg19_genes_promoters
chr1	860669	860669	1	+	1.24936e-24	1.35738e-24	-100	chr1	860302	861301	1000	+	promoter:50	uc031pkl,1	148398	SAMD11	hg19_genes_promoters
chr1	860669	860669	1	+	1.24936e-24	1.35738e-24	-100	chr1	860302	861301	1000	+	promoter:51	uc031pkm,1	148398	SAMD11	hg19_genes_promoters
chr1	860669	860669	1	+	1.24936e-24	1.35738e-24	-100	chr1	860302	861301	1000	+	promoter:52	uc031pkn,1	148398	SAMD11	hg19_genes_promoters
chr1	894954	894954	1	+	1.46877e-19	9.97865e-20	-100	chr1	894680	895679	1000	-	promoter:4115	uc001abz,4	26155	NOC2L	hg19_genes_promoters
chr1	894954	894954	1	+	1.46877e-19	9.97865e-20	-100	chr1	894680	895679	1000	-	promoter:4116	uc009vjq,3	26155	NOC2L	hg19_genes_promoters
chr1	894954	894954	1	+	1.46877e-19	9.97865e-20	-100	chr1	894680	895679	1000	-	promoter:4117	uc009vjr,2	26155	NOC2L	hg19_genes_promoters
chr1	1008703	1008703	1	-	1.69112e-17	9.56381e-18	-100	chr1	1007947	1008946	1000	-	promoter:4123	uc021oeo,1	NA	NA	hg19_genes_promoters
chr1	1052627	1052627	1	+	8.02845e-28	1.16383e-27	-100	chr1	1051737	1052736	1000	-	promoter:4126	uc001acr,2	54991	C1orf159	hg19_genes_promoters
chr1	1052627	1052627	1	+	8.02845e-28	1.16383e-27	-100	chr1	1051737	1052736	1000	-	promoter:4127	uc001acs,2	54991	C1orf159	hg19_genes_promoters
chr1	1052627	1052627	1	+	8.02845e-28	1.16383e-27	-100	chr1	1051737	1052736	1000	-	promoter:4128	uc001act,2	54991	C1orf159	hg19_genes_promoters
chr1	1052627	1052627	1	+	8.02845e-28	1.16383e-27	-100	chr1	1051737	1052736	1000	-	promoter:4129	uc001acu,2	54991	C1orf159	hg19_genes_promoters
chr1	1104526	1104526	1	+	1.28121e-15	6.2087e-16	-100	chr1	1104457	1105456	1000	-	promoter:4131	uc031pks,1	NA	NA	hg19_genes_promoters
chr1	1245374	1245374	1	+	2.16804e-22	1.91418e-22	-100	chr1	1244990	1245989	1000	-	promoter:4153	uc001aec,1	116983	ACAP3	hg19_genes_promoters
chr1	1370857	1370857	1	+	2.39181e-12	9.13222e-13	-100	chr1	1369903	1370902	1000	+	promoter:88	uc001afr,3	64856	VWA1	hg19_genes_promoters
chr1	1370857	1370857	1	+	2.39181e-12	9.13222e-13	-100	chr1	1369903	1370902	1000	+	promoter:89	uc001afs,3	64856	VWA1	hg19_genes_promoters
chr1	1476171	1476171	1	+	2.01208e-14	8.90845e-15	-100	chr1	1475741	1476740	1000	-	promoter:4188	uc009vkf,3	339453	TMEM240	hg19_genes_promoters
chr1	1534865	1534865	1	+	7.68726e-16	3.79406e-16	-100	chr1	1534819	1535818	1000	+	promoter:100	uc001agf,1	NA	NA	hg19_genes_promoters
chr1	1535824	1535824	1	+	5.088e-19	3.29836e-19	-100	chr1	1535477	1536476	1000	-	promoter:4192	uc021oes,1	643988	FNDC10	hg19_genes_promoters
chr1	1535882	1535882	1	-	1.55941e-71	4.62279e-70	-100	chr1	1535477	1536476	1000	-	promoter:4192	uc021oes,1	643988	FNDC10	hg19_genes_promoters
chr1	1536040	1536040	1	-	2.21787e-18	1.3581e-18	-100	chr1	1535477	1536476	1000	-	promoter:4192	uc021oes,1	643988	FNDC10	hg19_genes_promoters
chr1	1536047	1536047	1	-	2.21787e-18	1.3581e-18	-100	chr1	1535477	1536476	1000	-	promoter:4192	uc021oes,1	643988	FNDC10	hg19_genes_promoters
chr1	1536055	1536055	1	-	2.21787e-18	1.3581e-18	-100	chr1	1535477	1536476	1000	-	promoter:4192	uc021oes,1	643988	FNDC10	hg19_genes_promoters
chr1	1563887	1563887	1	-	7.79289e-17	4.1676e-17	-100	chr1	1563486	1564485	1000	+	promoter:112	uc001ago,3	142678	MIB2	hg19_genes_promoters
chr1	1564465	1564465	1	-	4.80159e-25	5.41017e-25	-100	chr1	1563486	1564485	1000	+	promoter:112	uc001ago,3	142678	MIB2	hg19_genes_promoters
chr1	1566580	1566580	1	-	1.04822e-20	7.90981e-21	-100	chr1	1566560	1567559	1000	+	promoter:113	uc001agp,3	8510	MMP23B	hg19_genes_promoters
chr1	1566580	1566580	1	-	1.04822e-20	7.90981e-21	-100	chr1	1566560	1567559	1000	+	promoter:114	uc001agq,3	8510	MMP23B	hg19_genes_promoters
chr1	1690442	1690442	1	+	4.3495e-12	1.63185e-12	-100	chr1	1690082	1691081	1000	-	promoter:4228	uc010nyv,2	65220	NADK	hg19_genes_promoters
chr1	1710290	1710290	1	+	6.40708e-15	2.94682e-15	-100	chr1	1709910	1710909	1000	-	promoter:4229	uc001aic,3	65220	NADK	hg19_genes_promoters
chr1	1860156	1860156	1	+	2.08144e-36	6.22562e-36	-100	chr1	1859369	1860368	1000	-	promoter:4238	uc001ail,3	NA	NA	hg19_genes_promoters
chr1	1950584	1950584	1	-	2.892e-15	1.36567e-15	-100	chr1	1949768	1950767	1000	+	promoter:121	uc001aip,2	2563	GABRD	hg19_genes_promoters
chr1	2004622	2004622	1	-	6.33348e-18	3.72588e-18	-100	chr1	2004086	2005085	1000	+	promoter:123	uc001air,3	5590	PRKCZ	hg19_genes_promoters
chr1	2004622	2004622	1	-	6.33348e-18	3.72588e-18	-100	chr1	2004425	2005424	1000	+	promoter:124	uc010nyw,2	5590	PRKCZ	hg19_genes_promoters
chr1	2005390	2005390	1	+	4.74215e-22	4.05992e-22	-100	chr1	2004425	2005424	1000	+	promoter:124	uc010nyw,2	5590	PRKCZ	hg19_genes_promoters
chr1	2411375	2411375	1	+	1.66235e-18	1.0268e-18	-100	chr1	2410623	2411622	1000	+	promoter:135	uc010nyz,2	9651	PLCH2	hg19_genes_promoters
chr1	2411375	2411375	1	+	1.66235e-18	1.0268e-18	-100	chr1	2410623	2411622	1000	+	promoter:136	uc009vle,1	9651	PLCH2	hg19_genes_promoters
chr1	2411375	2411375	1	+	1.66235e-18	1.0268e-18	-100	chr1	2410623	2411622	1000	+	promoter:137	uc001ajj,1	9651	PLCH2	hg19_genes_promoters
chr1	2411375	2411375	1	+	1.66235e-18	1.0268e-18	-100	chr1	2410623	2411622	1000	+	promoter:138	uc001ajk,1	9651	PLCH2	hg19_genes_promoters
chr1	2461688	2461688	1	+	4.74934e-22	4.06343e-22	-100	chr1	2461685	2462684	1000	-	promoter:4259	uc001ajn,3	388585	HES5	hg19_genes_promoters
chr1	2461789	2461789	1	-	3.18789e-14	1.39176e-14	-100	chr1	2461685	2462684	1000	-	promoter:4259	uc001ajn,3	388585	HES5	hg19_genes_promoters
chr1	2461901	2461901	1	-	1.80775e-17	1.02036e-17	-100	chr1	2461685	2462684	1000	-	promoter:4259	uc001ajn,3	388585	HES5	hg19_genes_promoters
chr1	2985157	2985157	1	+	2.17382e-24	2.31112e-24	-100	chr1	2984742	2985741	1000	+	promoter:154	uc001akc,3	63976	PRDM16	hg19_genes_promoters
chr1	2985157	2985157	1	+	2.17382e-24	2.31112e-24	-100	chr1	2984742	2985741	1000	+	promoter:155	uc001ake,3	63976	PRDM16	hg19_genes_promoters
chr1	2985157	2985157	1	+	2.17382e-24	2.31112e-24	-100	chr1	2984742	2985741	1000	+	promoter:156	uc001akf,3	63976	PRDM16	hg19_genes_promoters
chr1	2985157	2985157	1	+	2.17382e-24	2.31112e-24	-100	chr1	2984742	2985741	1000	+	promoter:157	uc009vlh,3	63976	PRDM16	hg19_genes_promoters
chr1	2985157	2985157	1	+	2.17382e-24	2.31112e-24	-100	chr1	2984290	2985289	1000	-	promoter:4268	uc010nzg,1	440556	LINC00982	hg19_genes_promoters
chr1	2985168	2985168	1	+	2.17382e-24	2.31112e-24	-100	chr1	2984742	2985741	1000	+	promoter:154	uc001akc,3	63976	PRDM16	hg19_genes_promoters
chr1	2985168	2985168	1	+	2.17382e-24	2.31112e-24	-100	chr1	2984742	2985741	1000	+	promoter:155	uc001ake,3	63976	PRDM16	hg19_genes_promoters
chr1	2985168	2985168	1	+	2.17382e-24	2.31112e-24	-100	chr1	2984742	2985741	1000	+	promoter:156	uc001akf,3	63976	PRDM16	hg19_genes_promoters
chr1	2985168	2985168	1	+	2.17382e-24	2.31112e-24	-100	chr1	2984742	2985741	1000	+	promoter:157	uc009vlh,3	63976	PRDM16	hg19_genes_promoters
chr1	2985168	2985168	1	+	2.17382e-24	2.31112e-24	-100	chr1	2984290	2985289	1000	-	promoter:4268	uc010nzg,1	440556	LINC00982	hg19_genes_promoters
chr1	2985253	2985253	1	-	3.76838e-23	3.576e-23	-100	chr1	2984742	2985741	1000	+	promoter:154	uc001akc,3	63976	PRDM16	hg19_genes_promoters
chr1	2985253	2985253	1	-	3.76838e-23	3.576e-23	-100	chr1	2984742	2985741	1000	+	promoter:155	uc001ake,3	63976	PRDM16	hg19_genes_promoters
chr1	2985253	2985253	1	-	3.76838e-23	3.576e-23	-100	chr1	2984742	2985741	1000	+	promoter:156	uc001akf,3	63976	PRDM16	hg19_genes_promoters
chr1	2985253	2985253	1	-	3.76838e-23	3.576e-23	-100	chr1	2984742	2985741	1000	+	promoter:157	uc009vlh,3	63976	PRDM16	hg19_genes_promoters
chr1	2985253	2985253	1	-	3.76838e-23	3.576e-23	-100	chr1	2984290	2985289	1000	-	promoter:4268	uc010nzg,1	440556	LINC00982	hg19_genes_promoters
chr1	3370759	3370759	1	-	1.14539e-21	9.46626e-22	-100	chr1	3370147	3371146	1000	+	promoter:159	uc001akg,4	27237	ARHGEF16	hg19_genes_promoters
chr1	3370781	3370781	1	-	1.14539e-21	9.46626e-22	-100	chr1	3370147	3371146	1000	+	promoter:159	uc001akg,4	27237	ARHGEF16	hg19_genes_promoters
chr1	3371004	3371004	1	+	5.06292e-24	5.20725e-24	-100	chr1	3370147	3371146	1000	+	promoter:159	uc001akg,4	27237	ARHGEF16	hg19_genes_promoters
chr1	3607127	3607127	1	+	6.9783e-26	8.49018e-26	-100	chr1	3606236	3607235	1000	+	promoter:173	uc010nzj,2	7161	TP73	hg19_genes_promoters
chr1	3607127	3607127	1	+	6.9783e-26	8.49018e-26	-100	chr1	3606236	3607235	1000	+	promoter:174	uc001akr,3	7161	TP73	hg19_genes_promoters
chr1	3607127	3607127	1	+	6.9783e-26	8.49018e-26	-100	chr1	3606236	3607235	1000	+	promoter:175	uc001aks,3	7161	TP73	hg19_genes_promoters
chr1	3607127	3607127	1	+	6.9783e-26	8.49018e-26	-100	chr1	3606236	3607235	1000	+	promoter:176	uc009vlk,2	7161	TP73	hg19_genes_promoters
chr1	3607127	3607127	1	+	6.9783e-26	8.49018e-26	-100	chr1	3606236	3607235	1000	+	promoter:177	uc021ofg,1	7161	TP73	hg19_genes_promoters
chr1	3607127	3607127	1	+	6.9783e-26	8.49018e-26	-100	chr1	3606236	3607235	1000	+	promoter:178	uc021ofh,1	7161	TP73	hg19_genes_promoters
chr1	3607127	3607127	1	+	6.9783e-26	8.49018e-26	-100	chr1	3606236	3607235	1000	+	promoter:179	uc021ofi,1	7161	TP73	hg19_genes_promoters
chr1	3774576	3774576	1	-	2.88325e-23	2.76363e-23	-100	chr1	3773798	3774797	1000	-	promoter:4281	uc001aky,2	9731	CEP104	hg19_genes_promoters
chr1	3774576	3774576	1	-	2.88325e-23	2.76363e-23	-100	chr1	3773798	3774797	1000	-	promoter:4282	uc010nzm,1	9731	CEP104	hg19_genes_promoters
chr1	3774576	3774576	1	-	2.88325e-23	2.76363e-23	-100	chr1	3773798	3774797	1000	-	promoter:4284	uc001akz,3	9731	CEP104	hg19_genes_promoters
chr1	3774578	3774578	1	-	2.88325e-23	2.76363e-23	-100	chr1	3773798	3774797	1000	-	promoter:4281	uc001aky,2	9731	CEP104	hg19_genes_promoters
chr1	3774578	3774578	1	-	2.88325e-23	2.76363e-23	-100	chr1	3773798	3774797	1000	-	promoter:4282	uc010nzm,1	9731	CEP104	hg19_genes_promoters
chr1	3774578	3774578	1	-	2.88325e-23	2.76363e-23	-100	chr1	3773798	3774797	1000	-	promoter:4284	uc001akz,3	9731	CEP104	hg19_genes_promoters
chr1	3774586	3774586	1	-	2.88325e-23	2.76363e-23	-100	chr1	3773798	3774797	1000	-	promoter:4281	uc001aky,2	9731	CEP104	hg19_genes_promoters
chr1	3774586	3774586	1	-	2.88325e-23	2.76363e-23	-100	chr1	3773798	3774797	1000	-	promoter:4282	uc010nzm,1	9731	CEP104	hg19_genes_promoters
chr1	3774586	3774586	1	-	2.88325e-23	2.76363e-23	-100	chr1	3773798	3774797	1000	-	promoter:4284	uc001akz,3	9731	CEP104	hg19_genes_promoters
chr1	3774766	3774766	1	+	2.2143e-50	1.8244e-49	-100	chr1	3773798	3774797	1000	-	promoter:4281	uc001aky,2	9731	CEP104	hg19_genes_promoters
chr1	3774766	3774766	1	+	2.2143e-50	1.8244e-49	-100	chr1	3773798	3774797	1000	-	promoter:4282	uc010nzm,1	9731	CEP104	hg19_genes_promoters
chr1	3774766	3774766	1	+	2.2143e-50	1.8244e-49	-100	chr1	3773798	3774797	1000	-	promoter:4284	uc001akz,3	9731	CEP104	hg19_genes_promoters
chr1	4714753	4714753	1	+	6.9406e-15	3.18535e-15	-100	chr1	4714105	4715104	1000	+	promoter:202	uc001alm,1	55966	AJAP1	hg19_genes_promoters
chr1	4714753	4714753	1	+	6.9406e-15	3.18535e-15	-100	chr1	4714105	4715104	1000	+	promoter:203	uc001aln,3	55966	AJAP1	hg19_genes_promoters
chr1	4714786	4714786	1	+	6.9406e-15	3.18535e-15	-100	chr1	4714105	4715104	1000	+	promoter:202	uc001alm,1	55966	AJAP1	hg19_genes_promoters
chr1	4714786	4714786	1	+	6.9406e-15	3.18535e-15	-100	chr1	4714105	4715104	1000	+	promoter:203	uc001aln,3	55966	AJAP1	hg19_genes_promoters
chr1	4714861	4714861	1	+	6.65039e-19	4.26359e-19	-100	chr1	4714105	4715104	1000	+	promoter:202	uc001alm,1	55966	AJAP1	hg19_genes_promoters
chr1	4714861	4714861	1	+	6.65039e-19	4.26359e-19	-100	chr1	4714105	4715104	1000	+	promoter:203	uc001aln,3	55966	AJAP1	hg19_genes_promoters
chr1	4714918	4714918	1	+	1.58905e-18	9.83893e-19	-100	chr1	4714105	4715104	1000	+	promoter:202	uc001alm,1	55966	AJAP1	hg19_genes_promoters
chr1	4714918	4714918	1	+	1.58905e-18	9.83893e-19	-100	chr1	4714105	4715104	1000	+	promoter:203	uc001aln,3	55966	AJAP1	hg19_genes_promoters
chr1	4715055	4715055	1	-	2.89966e-12	1.10062e-12	-100	chr1	4714105	4715104	1000	+	promoter:202	uc001alm,1	55966	AJAP1	hg19_genes_promoters
chr1	4715055	4715055	1	-	2.89966e-12	1.10062e-12	-100	chr1	4714105	4715104	1000	+	promoter:203	uc001aln,3	55966	AJAP1	hg19_genes_promoters
chr1	5965576	5965576	1	-	9.3985e-39	3.37036e-38	-100	chr1	5965544	5966543	1000	-	promoter:4295	uc009vlu,2	261734	NPHP4	hg19_genes_promoters
chr1	6053269	6053269	1	+	3.69639e-15	1.73096e-15	-100	chr1	6052534	6053533	1000	-	promoter:4290	uc001alq,2	261734	NPHP4	hg19_genes_promoters
chr1	6053269	6053269	1	+	3.69639e-15	1.73096e-15	-100	chr1	6052534	6053533	1000	-	promoter:4292	uc001als,2	261734	NPHP4	hg19_genes_promoters
chr1	6053269	6053269	1	+	3.69639e-15	1.73096e-15	-100	chr1	6052534	6053533	1000	-	promoter:4293	uc001alt,3	261734	NPHP4	hg19_genes_promoters
chr1	6053269	6053269	1	+	3.69639e-15	1.73096e-15	-100	chr1	6052534	6053533	1000	-	promoter:4294	uc009vlt,2	261734	NPHP4	hg19_genes_promoters
chr1	6053316	6053316	1	+	1.6041e-15	7.71554e-16	-100	chr1	6052534	6053533	1000	-	promoter:4290	uc001alq,2	261734	NPHP4	hg19_genes_promoters
chr1	6053316	6053316	1	+	1.6041e-15	7.71554e-16	-100	chr1	6052534	6053533	1000	-	promoter:4292	uc001als,2	261734	NPHP4	hg19_genes_promoters
chr1	6053316	6053316	1	+	1.6041e-15	7.71554e-16	-100	chr1	6052534	6053533	1000	-	promoter:4293	uc001alt,3	261734	NPHP4	hg19_genes_promoters
chr1	6053316	6053316	1	+	1.6041e-15	7.71554e-16	-100	chr1	6052534	6053533	1000	-	promoter:4294	uc009vlt,2	261734	NPHP4	hg19_genes_promoters
chr1	6204863	6204863	1	-	8.4429e-20	5.86487e-20	-100	chr1	6204216	6205215	1000	-	promoter:4297	uc001ama,2	26038	CHD5	hg19_genes_promoters
chr1	6240509	6240509	1	-	3.77432e-38	1.29215e-37	-100	chr1	6240195	6241194	1000	-	promoter:4298	uc001amb,2	26038	CHD5	hg19_genes_promoters
chr1	6240620	6240620	1	+	6.74132e-14	2.87023e-14	-100	chr1	6240195	6241194	1000	-	promoter:4298	uc001amb,2	26038	CHD5	hg19_genes_promoters
chr1	6240632	6240632	1	+	6.74132e-14	2.87023e-14	-100	chr1	6240195	6241194	1000	-	promoter:4298	uc001amb,2	26038	CHD5	hg19_genes_promoters
chr1	6240643	6240643	1	+	6.74132e-14	2.87023e-14	-100	chr1	6240195	6241194	1000	-	promoter:4298	uc001amb,2	26038	CHD5	hg19_genes_promoters
chr1	6240649	6240649	1	+	6.74132e-14	2.87023e-14	-100	chr1	6240195	6241194	1000	-	promoter:4298	uc001amb,2	26038	CHD5	hg19_genes_promoters
chr1	6240651	6240651	1	+	2.42912e-13	9.94353e-14	-100	chr1	6240195	6241194	1000	-	promoter:4298	uc001amb,2	26038	CHD5	hg19_genes_promoters
chr1	6296635	6296635	1	-	1.53863e-13	6.3874e-14	-100	chr1	6296045	6297044	1000	-	promoter:4302	uc001amk,3	23463	ICMT	hg19_genes_promoters
chr1	6296635	6296635	1	-	1.53863e-13	6.3874e-14	-100	chr1	6296045	6297044	1000	-	promoter:4303	uc001aml,3	23463	ICMT	hg19_genes_promoters
chr1	6480561	6480561	1	-	3.17831e-21	2.51628e-21	-100	chr1	6479980	6480979	1000	-	promoter:4311	uc001amx,3	54626	HES2	hg19_genes_promoters
chr1	6485381	6485381	1	-	2.52168e-21	2.01399e-21	-100	chr1	6484731	6485730	1000	-	promoter:4310	uc001amw,3	54626	HES2	hg19_genes_promoters
chr1	6507219	6507219	1	-	1.02725e-15	5.02192e-16	-100	chr1	6507103	6508102	1000	+	promoter:220	uc001amz,3	83715	ESPN	hg19_genes_promoters
chr1	6507247	6507247	1	-	1.02725e-15	5.02192e-16	-100	chr1	6507103	6508102	1000	+	promoter:220	uc001amz,3	83715	ESPN	hg19_genes_promoters
chr1	6507934	6507934	1	+	2.09969e-11	7.5218e-12	-100	chr1	6507103	6508102	1000	+	promoter:220	uc001amz,3	83715	ESPN	hg19_genes_promoters
chr1	6507940	6507940	1	+	2.09969e-11	7.5218e-12	-100	chr1	6507103	6508102	1000	+	promoter:220	uc001amz,3	83715	ESPN	hg19_genes_promoters
chr1	6507952	6507952	1	+	2.09969e-11	7.5218e-12	-100	chr1	6507103	6508102	1000	+	promoter:220	uc001amz,3	83715	ESPN	hg19_genes_promoters
chr1	6507954	6507954	1	+	2.09969e-11	7.5218e-12	-100	chr1	6507103	6508102	1000	+	promoter:220	uc001amz,3	83715	ESPN	hg19_genes_promoters
chr1	8484241	8484241	1	-	1.16174e-18	7.28829e-19	-100	chr1	8483748	8484747	1000	-	promoter:4351	uc001apd,3	473	RERE	hg19_genes_promoters
chr1	8484243	8484243	1	-	1.16174e-18	7.28829e-19	-100	chr1	8483748	8484747	1000	-	promoter:4351	uc001apd,3	473	RERE	hg19_genes_promoters
chr1	8484253	8484253	1	-	1.16174e-18	7.28829e-19	-100	chr1	8483748	8484747	1000	-	promoter:4351	uc001apd,3	473	RERE	hg19_genes_promoters
chr1	9189312	9189312	1	+	9.70144e-12	3.55609e-12	-100	chr1	9189230	9190229	1000	-	promoter:4369	uc001apq,1	80045	GPR157	hg19_genes_promoters
chr1	9189312	9189312	1	+	9.70144e-12	3.55609e-12	-100	chr1	9189230	9190229	1000	-	promoter:4370	uc010oad,1	80045	GPR157	hg19_genes_promoters
chr1	9189312	9189312	1	+	9.70144e-12	3.55609e-12	-100	chr1	9189230	9190229	1000	-	promoter:4371	uc001apr,3	80045	GPR157	hg19_genes_promoters
chr1	9189312	9189312	1	+	9.70144e-12	3.55609e-12	-100	chr1	9189251	9190250	1000	-	promoter:4372	uc001aps,3	NA	NA	hg19_genes_promoters
chr1	9352516	9352516	1	-	3.57838e-16	1.81251e-16	-100	chr1	9351941	9352940	1000	+	promoter:260	uc010oae,2	80176	SPSB1	hg19_genes_promoters
chr1	9352544	9352544	1	-	3.57838e-16	1.81251e-16	-100	chr1	9351941	9352940	1000	+	promoter:260	uc010oae,2	80176	SPSB1	hg19_genes_promoters
chr1	10003498	10003498	1	-	4.12406e-22	3.54799e-22	-100	chr1	10002841	10003840	1000	-	promoter:4384	uc001aqm,3	84328	LZIC	hg19_genes_promoters
chr1	10003498	10003498	1	-	4.12406e-22	3.54799e-22	-100	chr1	10003388	10004387	1000	-	promoter:4385	uc001aqo,3	84328	LZIC	hg19_genes_promoters
chr1	10003498	10003498	1	-	4.12406e-22	3.54799e-22	-100	chr1	10003428	10004427	1000	-	promoter:4386	uc009vmr,3	84328	LZIC	hg19_genes_promoters
chr1	10003498	10003498	1	-	4.12406e-22	3.54799e-22	-100	chr1	10003428	10004427	1000	-	promoter:4387	uc010oah,2	84328	LZIC	hg19_genes_promoters
chr1	10270395	10270395	1	-	4.82219e-15	2.23985e-15	-100	chr1	10269764	10270763	1000	+	promoter:280	uc009vmt,3	23095	KIF1B	hg19_genes_promoters
chr1	10270395	10270395	1	-	4.82219e-15	2.23985e-15	-100	chr1	10269764	10270763	1000	+	promoter:281	uc001aqv,4	23095	KIF1B	hg19_genes_promoters
chr1	10270395	10270395	1	-	4.82219e-15	2.23985e-15	-100	chr1	10269764	10270763	1000	+	promoter:282	uc001aqw,4	23095	KIF1B	hg19_genes_promoters
chr1	10458200	10458200	1	+	8.12954e-23	7.45635e-23	-100	chr1	10458085	10459084	1000	+	promoter:288	uc001arc,3	5226	PGD	hg19_genes_promoters
chr1	10458200	10458200	1	+	8.12954e-23	7.45635e-23	-100	chr1	10458085	10459084	1000	+	promoter:289	uc010oak,2	5226	PGD	hg19_genes_promoters
chr1	10856820	10856820	1	-	6.77352e-10	2.19701e-10	-100	chr1	10856734	10857733	1000	-	promoter:4390	uc001aro,4	54897	CASZ1	hg19_genes_promoters
chr1	10856820	10856820	1	-	6.77352e-10	2.19701e-10	-100	chr1	10856734	10857733	1000	-	promoter:4391	uc001arp,2	54897	CASZ1	hg19_genes_promoters
chr1	11715607	11715607	1	-	8.81332e-48	5.99995e-47	-100	chr1	11714889	11715888	1000	-	promoter:4407	uc001asj,3	26232	FBXO2	hg19_genes_promoters
chr1	11715607	11715607	1	-	8.81332e-48	5.99995e-47	-100	chr1	11714889	11715888	1000	-	promoter:4408	uc009vna,3	26232	FBXO2	hg19_genes_promoters
chr1	11750961	11750961	1	+	8.72348e-21	6.63835e-21	-100	chr1	11750781	11751780	1000	+	promoter:322	uc001asr,1	374946	DRAXIN	hg19_genes_promoters
chr1	11751782	11751782	1	-	3.44056e-17	1.89968e-17	-100	chr1	11751679	11752678	1000	-	promoter:4411	uc001asq,4	10459	MAD2L2	hg19_genes_promoters
chr1	11751782	11751782	1	-	3.44056e-17	1.89968e-17	-100	chr1	11751679	11752678	1000	-	promoter:4412	uc009vnc,3	10459	MAD2L2	hg19_genes_promoters
chr1	11752169	11752169	1	+	1.22535e-16	6.4642e-17	-100	chr1	11751679	11752678	1000	-	promoter:4411	uc001asq,4	10459	MAD2L2	hg19_genes_promoters
chr1	11752169	11752169	1	+	1.22535e-16	6.4642e-17	-100	chr1	11751679	11752678	1000	-	promoter:4412	uc009vnc,3	10459	MAD2L2	hg19_genes_promoters
chr1	11752450	11752450	1	-	7.88866e-21	6.03044e-21	-100	chr1	11751679	11752678	1000	-	promoter:4411	uc001asq,4	10459	MAD2L2	hg19_genes_promoters
chr1	11752450	11752450	1	-	7.88866e-21	6.03044e-21	-100	chr1	11751679	11752678	1000	-	promoter:4412	uc009vnc,3	10459	MAD2L2	hg19_genes_promoters
chr1	12677392	12677392	1	+	1.76477e-37	5.71765e-37	-100	chr1	12676789	12677788	1000	-	promoter:4422	uc001aub,3	9249	DHRS3	hg19_genes_promoters
chr1	12677397	12677397	1	+	4.80058e-38	1.62895e-37	-100	chr1	12676789	12677788	1000	-	promoter:4422	uc001aub,3	9249	DHRS3	hg19_genes_promoters
chr1	12677425	12677425	1	+	4.80058e-38	1.62895e-37	-100	chr1	12676789	12677788	1000	-	promoter:4422	uc001aub,3	9249	DHRS3	hg19_genes_promoters
chr1	12678207	12678207	1	-	6.29408e-37	1.95742e-36	-100	chr1	12677821	12678820	1000	-	promoter:4423	uc001auc,3	9249	DHRS3	hg19_genes_promoters
chr1	12678207	12678207	1	-	6.29408e-37	1.95742e-36	-100	chr1	12677821	12678820	1000	-	promoter:4424	uc009vnm,3	9249	DHRS3	hg19_genes_promoters
chr1	12678207	12678207	1	-	6.29408e-37	1.95742e-36	-100	chr1	12677821	12678820	1000	-	promoter:4425	uc001aud,4	9249	DHRS3	hg19_genes_promoters
chr1	12678220	12678220	1	-	6.29408e-37	1.95742e-36	-100	chr1	12677821	12678820	1000	-	promoter:4423	uc001auc,3	9249	DHRS3	hg19_genes_promoters
chr1	12678220	12678220	1	-	6.29408e-37	1.95742e-36	-100	chr1	12677821	12678820	1000	-	promoter:4424	uc009vnm,3	9249	DHRS3	hg19_genes_promoters
chr1	12678220	12678220	1	-	6.29408e-37	1.95742e-36	-100	chr1	12677821	12678820	1000	-	promoter:4425	uc001aud,4	9249	DHRS3	hg19_genes_promoters
chr1	12678232	12678232	1	-	6.29408e-37	1.95742e-36	-100	chr1	12677821	12678820	1000	-	promoter:4423	uc001auc,3	9249	DHRS3	hg19_genes_promoters
chr1	12678232	12678232	1	-	6.29408e-37	1.95742e-36	-100	chr1	12677821	12678820	1000	-	promoter:4424	uc009vnm,3	9249	DHRS3	hg19_genes_promoters
chr1	12678232	12678232	1	-	6.29408e-37	1.95742e-36	-100	chr1	12677821	12678820	1000	-	promoter:4425	uc001aud,4	9249	DHRS3	hg19_genes_promoters
chr1	12678248	12678248	1	-	6.29408e-37	1.95742e-36	-100	chr1	12677821	12678820	1000	-	promoter:4423	uc001auc,3	9249	DHRS3	hg19_genes_promoters
chr1	12678248	12678248	1	-	6.29408e-37	1.95742e-36	-100	chr1	12677821	12678820	1000	-	promoter:4424	uc009vnm,3	9249	DHRS3	hg19_genes_promoters
chr1	12678248	12678248	1	-	6.29408e-37	1.95742e-36	-100	chr1	12677821	12678820	1000	-	promoter:4425	uc001aud,4	9249	DHRS3	hg19_genes_promoters
chr1	12678583	12678583	1	+	1.00306e-19	6.91215e-20	-100	chr1	12677821	12678820	1000	-	promoter:4423	uc001auc,3	9249	DHRS3	hg19_genes_promoters
chr1	12678583	12678583	1	+	1.00306e-19	6.91215e-20	-100	chr1	12677821	12678820	1000	-	promoter:4424	uc009vnm,3	9249	DHRS3	hg19_genes_promoters
chr1	12678583	12678583	1	+	1.00306e-19	6.91215e-20	-100	chr1	12677821	12678820	1000	-	promoter:4425	uc001aud,4	9249	DHRS3	hg19_genes_promoters
chr1	12678592	12678592	1	+	1.00306e-19	6.91215e-20	-100	chr1	12677821	12678820	1000	-	promoter:4423	uc001auc,3	9249	DHRS3	hg19_genes_promoters
chr1	12678592	12678592	1	+	1.00306e-19	6.91215e-20	-100	chr1	12677821	12678820	1000	-	promoter:4424	uc009vnm,3	9249	DHRS3	hg19_genes_promoters
chr1	12678592	12678592	1	+	1.00306e-19	6.91215e-20	-100	chr1	12677821	12678820	1000	-	promoter:4425	uc001aud,4	9249	DHRS3	hg19_genes_promoters
chr1	12678594	12678594	1	+	1.00306e-19	6.91215e-20	-100	chr1	12677821	12678820	1000	-	promoter:4423	uc001auc,3	9249	DHRS3	hg19_genes_promoters
chr1	12678594	12678594	1	+	1.00306e-19	6.91215e-20	-100	chr1	12677821	12678820	1000	-	promoter:4424	uc009vnm,3	9249	DHRS3	hg19_genes_promoters
chr1	12678594	12678594	1	+	1.00306e-19	6.91215e-20	-100	chr1	12677821	12678820	1000	-	promoter:4425	uc001aud,4	9249	DHRS3	hg19_genes_promoters
chr1	13909653	13909653	1	-	4.02096e-37	1.26832e-36	-100	chr1	13909252	13910251	1000	+	promoter:383	uc001avc,3	10630	PDPN	hg19_genes_promoters
chr1	13909653	13909653	1	-	4.02096e-37	1.26832e-36	-100	chr1	13909252	13910251	1000	+	promoter:384	uc001avd,3	10630	PDPN	hg19_genes_promoters
chr1	15736380	15736380	1	+	3.13461e-10	1.03776e-10	-100	chr1	15735391	15736390	1000	+	promoter:416	uc001awh,2	79180	EFHD2	hg19_genes_promoters
chr1	15943875	15943875	1	-	2.64995e-13	1.08149e-13	-100	chr1	15942953	15943952	1000	+	promoter:425	uc001aww,3	84301	DDI2	hg19_genes_promoters
chr1	15943875	15943875	1	-	2.64995e-13	1.08149e-13	-100	chr1	15942953	15943952	1000	+	promoter:426	uc001awx,2	84301	DDI2	hg19_genes_promoters
chr1	16861539	16861539	1	-	1.00544e-79	4.6905e-78	-100	chr1	16861255	16862254	1000	+	promoter:460	uc001ayv,2	NA	NA	hg19_genes_promoters
chr1	16861557	16861557	1	+	1.53448e-18	9.52504e-19	-100	chr1	16861255	16862254	1000	+	promoter:460	uc001ayv,2	NA	NA	hg19_genes_promoters
chr1	17087071	17087071	1	+	1.97973e-35	5.49557e-35	-100	chr1	17086553	17087552	1000	-	promoter:4508	uc001azp,5	11223	MST1L	hg19_genes_promoters
chr1	17446198	17446198	1	+	4.6293e-13	1.85808e-13	-100	chr1	17445949	17446948	1000	-	promoter:4523	uc001baf,3	11240	PADI2	hg19_genes_promoters
chr1	17446198	17446198	1	+	4.6293e-13	1.85808e-13	-100	chr1	17445949	17446948	1000	-	promoter:4524	uc010ocm,2	11240	PADI2	hg19_genes_promoters
chr1	17446198	17446198	1	+	4.6293e-13	1.85808e-13	-100	chr1	17445949	17446948	1000	-	promoter:4525	uc001bag,1	11240	PADI2	hg19_genes_promoters
chr1	17446430	17446430	1	-	1.02725e-15	5.02192e-16	-100	chr1	17445949	17446948	1000	-	promoter:4523	uc001baf,3	11240	PADI2	hg19_genes_promoters
chr1	17446430	17446430	1	-	1.02725e-15	5.02192e-16	-100	chr1	17445949	17446948	1000	-	promoter:4524	uc010ocm,2	11240	PADI2	hg19_genes_promoters
chr1	17446430	17446430	1	-	1.02725e-15	5.02192e-16	-100	chr1	17445949	17446948	1000	-	promoter:4525	uc001bag,1	11240	PADI2	hg19_genes_promoters
chr1	17446448	17446448	1	-	1.02725e-15	5.02192e-16	-100	chr1	17445949	17446948	1000	-	promoter:4523	uc001baf,3	11240	PADI2	hg19_genes_promoters
chr1	17446448	17446448	1	-	1.02725e-15	5.02192e-16	-100	chr1	17445949	17446948	1000	-	promoter:4524	uc010ocm,2	11240	PADI2	hg19_genes_promoters
chr1	17446448	17446448	1	-	1.02725e-15	5.02192e-16	-100	chr1	17445949	17446948	1000	-	promoter:4525	uc001bag,1	11240	PADI2	hg19_genes_promoters
chr1	17865930	17865930	1	+	1.97239e-33	4.65705e-33	-100	chr1	17865330	17866329	1000	+	promoter:493	uc009vpe,1	55160	ARHGEF10L	hg19_genes_promoters
chr1	17865930	17865930	1	+	1.97239e-33	4.65705e-33	-100	chr1	17865330	17866329	1000	+	promoter:494	uc001ban,3	55160	ARHGEF10L	hg19_genes_promoters
chr1	17865947	17865947	1	+	2.65669e-33	6.21688e-33	-100	chr1	17865330	17866329	1000	+	promoter:493	uc009vpe,1	55160	ARHGEF10L	hg19_genes_promoters
chr1	17865947	17865947	1	+	2.65669e-33	6.21688e-33	-100	chr1	17865330	17866329	1000	+	promoter:494	uc001ban,3	55160	ARHGEF10L	hg19_genes_promoters
chr1	17865948	17865948	1	-	4.48144e-14	1.93479e-14	-100	chr1	17865330	17866329	1000	+	promoter:493	uc009vpe,1	55160	ARHGEF10L	hg19_genes_promoters
chr1	17865948	17865948	1	-	4.48144e-14	1.93479e-14	-100	chr1	17865330	17866329	1000	+	promoter:494	uc001ban,3	55160	ARHGEF10L	hg19_genes_promoters
chr1	17865957	17865957	1	-	4.48144e-14	1.93479e-14	-100	chr1	17865330	17866329	1000	+	promoter:493	uc009vpe,1	55160	ARHGEF10L	hg19_genes_promoters
chr1	17865957	17865957	1	-	4.48144e-14	1.93479e-14	-100	chr1	17865330	17866329	1000	+	promoter:494	uc001ban,3	55160	ARHGEF10L	hg19_genes_promoters
chr1	17865960	17865960	1	-	4.48144e-14	1.93479e-14	-100	chr1	17865330	17866329	1000	+	promoter:493	uc009vpe,1	55160	ARHGEF10L	hg19_genes_promoters
chr1	17865960	17865960	1	-	4.48144e-14	1.93479e-14	-100	chr1	17865330	17866329	1000	+	promoter:494	uc001ban,3	55160	ARHGEF10L	hg19_genes_promoters
chr1	18956828	18956828	1	-	2.90165e-22	2.53359e-22	-100	chr1	18956500	18957499	1000	+	promoter:509	uc001bay,3	5081	PAX7	hg19_genes_promoters
chr1	18956828	18956828	1	-	2.90165e-22	2.53359e-22	-100	chr1	18956500	18957499	1000	+	promoter:510	uc001baz,3	5081	PAX7	hg19_genes_promoters
chr1	18956828	18956828	1	-	2.90165e-22	2.53359e-22	-100	chr1	18956500	18957499	1000	+	promoter:511	uc010oct,2	5081	PAX7	hg19_genes_promoters
chr1	18956976	18956976	1	+	9.88808e-21	7.49318e-21	-100	chr1	18956500	18957499	1000	+	promoter:509	uc001bay,3	5081	PAX7	hg19_genes_promoters
chr1	18956976	18956976	1	+	9.88808e-21	7.49318e-21	-100	chr1	18956500	18957499	1000	+	promoter:510	uc001baz,3	5081	PAX7	hg19_genes_promoters
chr1	18956976	18956976	1	+	9.88808e-21	7.49318e-21	-100	chr1	18956500	18957499	1000	+	promoter:511	uc010oct,2	5081	PAX7	hg19_genes_promoters
chr1	18956984	18956984	1	+	9.88808e-21	7.49318e-21	-100	chr1	18956500	18957499	1000	+	promoter:509	uc001bay,3	5081	PAX7	hg19_genes_promoters
chr1	18956984	18956984	1	+	9.88808e-21	7.49318e-21	-100	chr1	18956500	18957499	1000	+	promoter:510	uc001baz,3	5081	PAX7	hg19_genes_promoters
chr1	18956984	18956984	1	+	9.88808e-21	7.49318e-21	-100	chr1	18956500	18957499	1000	+	promoter:511	uc010oct,2	5081	PAX7	hg19_genes_promoters
chr1	18956994	18956994	1	+	9.88808e-21	7.49318e-21	-100	chr1	18956500	18957499	1000	+	promoter:509	uc001bay,3	5081	PAX7	hg19_genes_promoters
chr1	18956994	18956994	1	+	9.88808e-21	7.49318e-21	-100	chr1	18956500	18957499	1000	+	promoter:510	uc001baz,3	5081	PAX7	hg19_genes_promoters
chr1	18956994	18956994	1	+	9.88808e-21	7.49318e-21	-100	chr1	18956500	18957499	1000	+	promoter:511	uc010oct,2	5081	PAX7	hg19_genes_promoters
chr1	19600910	19600910	1	-	2.29619e-16	1.18445e-16	-100	chr1	19600569	19601568	1000	-	promoter:4553	uc021ohn,1	246181	AKR7L	hg19_genes_promoters
chr1	19600910	19600910	1	-	2.29619e-16	1.18445e-16	-100	chr1	19600569	19601568	1000	-	promoter:4554	uc021oho,1	246181	AKR7L	hg19_genes_promoters
chr1	19639483	19639483	1	-	1.14541e-26	1.49944e-26	-100	chr1	19638641	19639640	1000	-	promoter:4557	uc001bbw,3	8574	AKR7A2	hg19_genes_promoters
chr1	19639483	19639483	1	-	1.14541e-26	1.49944e-26	-100	chr1	19638641	19639640	1000	-	promoter:4558	uc009vpi,1	8574	AKR7A2	hg19_genes_promoters
chr1	19639495	19639495	1	-	3.36681e-26	4.22079e-26	-100	chr1	19638641	19639640	1000	-	promoter:4557	uc001bbw,3	8574	AKR7A2	hg19_genes_promoters
chr1	19639495	19639495	1	-	3.36681e-26	4.22079e-26	-100	chr1	19638641	19639640	1000	-	promoter:4558	uc009vpi,1	8574	AKR7A2	hg19_genes_promoters
chr1	19970989	19970989	1	+	2.90776e-22	2.53554e-22	-100	chr1	19970866	19971865	1000	+	promoter:532	uc021ohy,2	4681	NBL1	hg19_genes_promoters
chr1	19991678	19991678	1	+	1.04334e-20	7.87682e-21	-100	chr1	19990780	19991779	1000	+	promoter:535	uc001bcl,3	3362	HTR6	hg19_genes_promoters
chr1	21059146	21059146	1	+	9.02384e-13	3.55637e-13	-100	chr1	21059134	21060133	1000	-	promoter:4589	uc001bdt,1	400745	SH2D5	hg19_genes_promoters
chr1	21059146	21059146	1	+	9.02384e-13	3.55637e-13	-100	chr1	21059134	21060133	1000	-	promoter:4590	uc009vpy,1	400745	SH2D5	hg19_genes_promoters
chr1	21605780	21605780	1	-	2.11642e-20	1.55236e-20	-100	chr1	21604869	21605868	1000	-	promoter:4615	uc001ben,1	NA	NA	hg19_genes_promoters
chr1	21947193	21947193	1	-	6.61571e-25	7.36215e-25	-100	chr1	21946544	21947543	1000	-	promoter:4617	uc001bev,3	5909	RAP1GAP	hg19_genes_promoters
chr1	21978518	21978518	1	-	3.14479e-15	1.48032e-15	-100	chr1	21978349	21979348	1000	-	promoter:4618	uc001bew,3	5909	RAP1GAP	hg19_genes_promoters
chr1	21978856	21978856	1	+	3.26176e-32	6.99399e-32	-100	chr1	21978349	21979348	1000	-	promoter:4618	uc001bew,3	5909	RAP1GAP	hg19_genes_promoters
chr1	22264107	22264107	1	+	5.65847e-11	1.96965e-11	-100	chr1	22263751	22264750	1000	-	promoter:4631	uc001bfj,3	3339	HSPG2	hg19_genes_promoters
chr1	22264107	22264107	1	+	5.65847e-11	1.96965e-11	-100	chr1	22263751	22264750	1000	-	promoter:4632	uc009vqd,3	3339	HSPG2	hg19_genes_promoters
chr1	22264121	22264121	1	+	5.65847e-11	1.96965e-11	-100	chr1	22263751	22264750	1000	-	promoter:4631	uc001bfj,3	3339	HSPG2	hg19_genes_promoters
chr1	22264121	22264121	1	+	5.65847e-11	1.96965e-11	-100	chr1	22263751	22264750	1000	-	promoter:4632	uc009vqd,3	3339	HSPG2	hg19_genes_promoters
chr1	22264339	22264339	1	-	3.81524e-33	8.81403e-33	-100	chr1	22263751	22264750	1000	-	promoter:4631	uc001bfj,3	3339	HSPG2	hg19_genes_promoters
chr1	22264339	22264339	1	-	3.81524e-33	8.81403e-33	-100	chr1	22263751	22264750	1000	-	promoter:4632	uc009vqd,3	3339	HSPG2	hg19_genes_promoters
chr1	22351257	22351257	1	-	1.68243e-17	9.54151e-18	-100	chr1	22350707	22351706	1000	+	promoter:569	uc001bfm,4	29092	LINC00339	hg19_genes_promoters
chr1	22351257	22351257	1	-	1.68243e-17	9.54151e-18	-100	chr1	22351042	22352041	1000	+	promoter:570	uc001bfn,4	29092	LINC00339	hg19_genes_promoters
chr1	22351261	22351261	1	-	1.68243e-17	9.54151e-18	-100	chr1	22350707	22351706	1000	+	promoter:569	uc001bfm,4	29092	LINC00339	hg19_genes_promoters
chr1	22351261	22351261	1	-	1.68243e-17	9.54151e-18	-100	chr1	22351042	22352041	1000	+	promoter:570	uc001bfn,4	29092	LINC00339	hg19_genes_promoters
chr1	22469868	22469868	1	+	2.80704e-10	9.32283e-11	-100	chr1	22469520	22470519	1000	-	promoter:4634	uc001bfs,4	54361	WNT4	hg19_genes_promoters
chr1	23671287	23671287	1	-	2.42912e-13	9.94353e-14	-100	chr1	23670854	23671853	1000	-	promoter:4644	uc001bgp,4	10236	HNRNPR	hg19_genes_promoters
chr1	23671287	23671287	1	-	2.42912e-13	9.94353e-14	-100	chr1	23670854	23671853	1000	-	promoter:4645	uc001bgr,4	10236	HNRNPR	hg19_genes_promoters
chr1	23671287	23671287	1	-	2.42912e-13	9.94353e-14	-100	chr1	23670854	23671853	1000	-	promoter:4646	uc001bgs,4	10236	HNRNPR	hg19_genes_promoters
chr1	23671287	23671287	1	-	2.42912e-13	9.94353e-14	-100	chr1	23670854	23671853	1000	-	promoter:4647	uc009vqk,3	10236	HNRNPR	hg19_genes_promoters
chr1	23671287	23671287	1	-	2.42912e-13	9.94353e-14	-100	chr1	23670854	23671853	1000	-	promoter:4648	uc009vql,3	10236	HNRNPR	hg19_genes_promoters
chr1	23671287	23671287	1	-	2.42912e-13	9.94353e-14	-100	chr1	23670854	23671853	1000	-	promoter:4649	uc010odw,2	10236	HNRNPR	hg19_genes_promoters
chr1	23671287	23671287	1	-	2.42912e-13	9.94353e-14	-100	chr1	23670854	23671853	1000	-	promoter:4650	uc010odx,2	10236	HNRNPR	hg19_genes_promoters
chr1	24514188	24514188	1	-	1.22856e-22	1.10975e-22	-100	chr1	24513766	24514765	1000	-	promoter:4699	uc001bir,3	163702	IFNLR1	hg19_genes_promoters
chr1	24514188	24514188	1	-	1.22856e-22	1.10975e-22	-100	chr1	24513766	24514765	1000	-	promoter:4700	uc001bis,3	163702	IFNLR1	hg19_genes_promoters
chr1	24514188	24514188	1	-	1.22856e-22	1.10975e-22	-100	chr1	24513766	24514765	1000	-	promoter:4701	uc001bit,3	163702	IFNLR1	hg19_genes_promoters
chr1	24514188	24514188	1	-	1.22856e-22	1.10975e-22	-100	chr1	24513766	24514765	1000	-	promoter:4702	uc001biu,3	163702	IFNLR1	hg19_genes_promoters
chr1	24514188	24514188	1	-	1.22856e-22	1.10975e-22	-100	chr1	24513766	24514765	1000	-	promoter:4703	uc001biv,3	163702	IFNLR1	hg19_genes_promoters
chr1	24514192	24514192	1	-	1.22856e-22	1.10975e-22	-100	chr1	24513766	24514765	1000	-	promoter:4699	uc001bir,3	163702	IFNLR1	hg19_genes_promoters
chr1	24514192	24514192	1	-	1.22856e-22	1.10975e-22	-100	chr1	24513766	24514765	1000	-	promoter:4700	uc001bis,3	163702	IFNLR1	hg19_genes_promoters
chr1	24514192	24514192	1	-	1.22856e-22	1.10975e-22	-100	chr1	24513766	24514765	1000	-	promoter:4701	uc001bit,3	163702	IFNLR1	hg19_genes_promoters
chr1	24514192	24514192	1	-	1.22856e-22	1.10975e-22	-100	chr1	24513766	24514765	1000	-	promoter:4702	uc001biu,3	163702	IFNLR1	hg19_genes_promoters
chr1	24514192	24514192	1	-	1.22856e-22	1.10975e-22	-100	chr1	24513766	24514765	1000	-	promoter:4703	uc001biv,3	163702	IFNLR1	hg19_genes_promoters
chr1	24514221	24514221	1	-	9.03179e-80	4.24554e-78	-100	chr1	24513766	24514765	1000	-	promoter:4699	uc001bir,3	163702	IFNLR1	hg19_genes_promoters
chr1	24514221	24514221	1	-	9.03179e-80	4.24554e-78	-100	chr1	24513766	24514765	1000	-	promoter:4700	uc001bis,3	163702	IFNLR1	hg19_genes_promoters
chr1	24514221	24514221	1	-	9.03179e-80	4.24554e-78	-100	chr1	24513766	24514765	1000	-	promoter:4701	uc001bit,3	163702	IFNLR1	hg19_genes_promoters
chr1	24514221	24514221	1	-	9.03179e-80	4.24554e-78	-100	chr1	24513766	24514765	1000	-	promoter:4702	uc001biu,3	163702	IFNLR1	hg19_genes_promoters
chr1	24514221	24514221	1	-	9.03179e-80	4.24554e-78	-100	chr1	24513766	24514765	1000	-	promoter:4703	uc001biv,3	163702	IFNLR1	hg19_genes_promoters
chr1	24718313	24718313	1	+	6.79605e-10	2.20364e-10	-100	chr1	24718170	24719169	1000	-	promoter:4711	uc001bjf,3	90529	STPG1	hg19_genes_promoters
chr1	25256850	25256850	1	+	1.12275e-17	6.46191e-18	-100	chr1	25256771	25257770	1000	-	promoter:4716	uc001bjq,3	864	RUNX3	hg19_genes_promoters
chr1	25256850	25256850	1	+	1.12275e-17	6.46191e-18	-100	chr1	25256771	25257770	1000	-	promoter:4717	uc010oen,2	864	RUNX3	hg19_genes_promoters
chr1	25256908	25256908	1	+	3.57535e-18	2.1496e-18	-100	chr1	25256771	25257770	1000	-	promoter:4716	uc001bjq,3	864	RUNX3	hg19_genes_promoters
chr1	25256908	25256908	1	+	3.57535e-18	2.1496e-18	-100	chr1	25256771	25257770	1000	-	promoter:4717	uc010oen,2	864	RUNX3	hg19_genes_promoters
chr1	25256932	25256932	1	+	1.58905e-18	9.83893e-19	-100	chr1	25256771	25257770	1000	-	promoter:4716	uc001bjq,3	864	RUNX3	hg19_genes_promoters
chr1	25256932	25256932	1	+	1.58905e-18	9.83893e-19	-100	chr1	25256771	25257770	1000	-	promoter:4717	uc010oen,2	864	RUNX3	hg19_genes_promoters
chr1	25256939	25256939	1	+	1.58905e-18	9.83893e-19	-100	chr1	25256771	25257770	1000	-	promoter:4716	uc001bjq,3	864	RUNX3	hg19_genes_promoters
chr1	25256939	25256939	1	+	1.58905e-18	9.83893e-19	-100	chr1	25256771	25257770	1000	-	promoter:4717	uc010oen,2	864	RUNX3	hg19_genes_promoters
chr1	25256949	25256949	1	+	1.58905e-18	9.83893e-19	-100	chr1	25256771	25257770	1000	-	promoter:4716	uc001bjq,3	864	RUNX3	hg19_genes_promoters
chr1	25256949	25256949	1	+	1.58905e-18	9.83893e-19	-100	chr1	25256771	25257770	1000	-	promoter:4717	uc010oen,2	864	RUNX3	hg19_genes_promoters
chr1	26551771	26551771	1	-	7.02913e-20	4.92195e-20	-100	chr1	26550811	26551810	1000	+	promoter:688	uc001blq,3	NA	NA	hg19_genes_promoters
chr1	27319524	27319524	1	-	3.28712e-08	9.56228e-09	-100	chr1	27319195	27320194	1000	+	promoter:725	uc001bnj,4	388610	TRNP1	hg19_genes_promoters
chr1	27319524	27319524	1	-	3.28712e-08	9.56228e-09	-100	chr1	27319278	27320277	1000	+	promoter:726	uc021ojr,1	NA	NA	hg19_genes_promoters
chr1	27319533	27319533	1	-	3.28712e-08	9.56228e-09	-100	chr1	27319195	27320194	1000	+	promoter:725	uc001bnj,4	388610	TRNP1	hg19_genes_promoters
chr1	27319533	27319533	1	-	3.28712e-08	9.56228e-09	-100	chr1	27319278	27320277	1000	+	promoter:726	uc021ojr,1	NA	NA	hg19_genes_promoters
chr1	27648590	27648590	1	-	1.91382e-11	6.87423e-12	-100	chr1	27647636	27648635	1000	+	promoter:731	uc001bnr,4	84065	TMEM222	hg19_genes_promoters
chr1	27648590	27648590	1	-	1.91382e-11	6.87423e-12	-100	chr1	27647636	27648635	1000	+	promoter:732	uc001bns,4	84065	TMEM222	hg19_genes_promoters
chr1	27648590	27648590	1	-	1.91382e-11	6.87423e-12	-100	chr1	27647636	27648635	1000	+	promoter:733	uc001bnt,4	84065	TMEM222	hg19_genes_promoters
chr1	27648590	27648590	1	-	1.91382e-11	6.87423e-12	-100	chr1	27647636	27648635	1000	+	promoter:734	uc021ojt,1	84065	TMEM222	hg19_genes_promoters
chr1	29213460	29213460	1	+	1.99916e-27	2.79771e-27	-100	chr1	29212603	29213602	1000	+	promoter:800	uc001brg,2	2035	EPB41	hg19_genes_promoters
chr1	29213460	29213460	1	+	1.99916e-27	2.79771e-27	-100	chr1	29212603	29213602	1000	+	promoter:801	uc001brh,2	2035	EPB41	hg19_genes_promoters
chr1	29213460	29213460	1	+	1.99916e-27	2.79771e-27	-100	chr1	29212603	29213602	1000	+	promoter:802	uc001bri,2	2035	EPB41	hg19_genes_promoters
chr1	29213460	29213460	1	+	1.99916e-27	2.79771e-27	-100	chr1	29212603	29213602	1000	+	promoter:803	uc001brj,2	2035	EPB41	hg19_genes_promoters
chr1	29213460	29213460	1	+	1.99916e-27	2.79771e-27	-100	chr1	29212603	29213602	1000	+	promoter:804	uc001brm,2	2035	EPB41	hg19_genes_promoters
chr1	29213498	29213498	1	-	2.11642e-22	1.87134e-22	-100	chr1	29212603	29213602	1000	+	promoter:800	uc001brg,2	2035	EPB41	hg19_genes_promoters
chr1	29213498	29213498	1	-	2.11642e-22	1.87134e-22	-100	chr1	29212603	29213602	1000	+	promoter:801	uc001brh,2	2035	EPB41	hg19_genes_promoters
chr1	29213498	29213498	1	-	2.11642e-22	1.87134e-22	-100	chr1	29212603	29213602	1000	+	promoter:802	uc001bri,2	2035	EPB41	hg19_genes_promoters
chr1	29213498	29213498	1	-	2.11642e-22	1.87134e-22	-100	chr1	29212603	29213602	1000	+	promoter:803	uc001brj,2	2035	EPB41	hg19_genes_promoters
chr1	29213498	29213498	1	-	2.11642e-22	1.87134e-22	-100	chr1	29212603	29213602	1000	+	promoter:804	uc001brm,2	2035	EPB41	hg19_genes_promoters
chr1	29448948	29448948	1	-	5.7007e-25	6.39266e-25	-100	chr1	29448341	29449340	1000	-	promoter:4828	uc021oki,1	NA	NA	hg19_genes_promoters
chr1	29449215	29449215	1	-	1.88596e-35	5.24533e-35	-100	chr1	29449014	29450013	1000	-	promoter:4826	uc021okh,1	399474	TMEM200B	hg19_genes_promoters
chr1	29449215	29449215	1	-	1.88596e-35	5.24533e-35	-100	chr1	29448341	29449340	1000	-	promoter:4828	uc021oki,1	NA	NA	hg19_genes_promoters
chr1	29449290	29449290	1	-	4.26587e-101	5.03419e-99	-100	chr1	29449014	29450013	1000	-	promoter:4826	uc021okh,1	399474	TMEM200B	hg19_genes_promoters
chr1	29449290	29449290	1	-	4.26587e-101	5.03419e-99	-100	chr1	29448341	29449340	1000	-	promoter:4828	uc021oki,1	NA	NA	hg19_genes_promoters
chr1	29449316	29449316	1	+	9.11079e-32	1.87952e-31	-100	chr1	29449014	29450013	1000	-	promoter:4826	uc021okh,1	399474	TMEM200B	hg19_genes_promoters
chr1	29449316	29449316	1	+	9.11079e-32	1.87952e-31	-100	chr1	29448341	29449340	1000	-	promoter:4828	uc021oki,1	NA	NA	hg19_genes_promoters
chr1	29449331	29449331	1	+	9.11079e-32	1.87952e-31	-100	chr1	29449014	29450013	1000	-	promoter:4826	uc021okh,1	399474	TMEM200B	hg19_genes_promoters
chr1	29449331	29449331	1	+	9.11079e-32	1.87952e-31	-100	chr1	29448341	29449340	1000	-	promoter:4828	uc021oki,1	NA	NA	hg19_genes_promoters
chr1	29449339	29449339	1	+	9.11079e-32	1.87952e-31	-100	chr1	29449014	29450013	1000	-	promoter:4826	uc021okh,1	399474	TMEM200B	hg19_genes_promoters
chr1	29449339	29449339	1	+	9.11079e-32	1.87952e-31	-100	chr1	29448341	29449340	1000	-	promoter:4828	uc021oki,1	NA	NA	hg19_genes_promoters
chr1	29449376	29449376	1	-	3.1624e-47	2.07376e-46	-100	chr1	29449014	29450013	1000	-	promoter:4826	uc021okh,1	399474	TMEM200B	hg19_genes_promoters
chr1	29449389	29449389	1	-	3.1624e-47	2.07376e-46	-100	chr1	29449014	29450013	1000	-	promoter:4826	uc021okh,1	399474	TMEM200B	hg19_genes_promoters
chr1	29449400	29449400	1	-	3.1624e-47	2.07376e-46	-100	chr1	29449014	29450013	1000	-	promoter:4826	uc021okh,1	399474	TMEM200B	hg19_genes_promoters
chr1	29449800	29449800	1	-	1.6309e-18	1.00883e-18	-100	chr1	29449014	29450013	1000	-	promoter:4826	uc021okh,1	399474	TMEM200B	hg19_genes_promoters
chr1	29449806	29449806	1	-	2.0214e-18	1.24215e-18	-100	chr1	29449014	29450013	1000	-	promoter:4826	uc021okh,1	399474	TMEM200B	hg19_genes_promoters
chr1	29449815	29449815	1	-	2.0214e-18	1.24215e-18	-100	chr1	29449014	29450013	1000	-	promoter:4826	uc021okh,1	399474	TMEM200B	hg19_genes_promoters
chr1	29449836	29449836	1	-	1.6309e-18	1.00883e-18	-100	chr1	29449014	29450013	1000	-	promoter:4826	uc021okh,1	399474	TMEM200B	hg19_genes_promoters
chr1	29449956	29449956	1	+	1.23103e-15	5.97991e-16	-100	chr1	29449014	29450013	1000	-	promoter:4826	uc021okh,1	399474	TMEM200B	hg19_genes_promoters
chr1	29449964	29449964	1	+	1.23103e-15	5.97991e-16	-100	chr1	29449014	29450013	1000	-	promoter:4826	uc021okh,1	399474	TMEM200B	hg19_genes_promoters
chr1	29449965	29449965	1	-	1.22088e-33	2.93553e-33	-100	chr1	29449014	29450013	1000	-	promoter:4826	uc021okh,1	399474	TMEM200B	hg19_genes_promoters
chr1	29449971	29449971	1	+	1.23103e-15	5.97991e-16	-100	chr1	29449014	29450013	1000	-	promoter:4826	uc021okh,1	399474	TMEM200B	hg19_genes_promoters
chr1	29449972	29449972	1	-	1.22088e-33	2.93553e-33	-100	chr1	29449014	29450013	1000	-	promoter:4826	uc021okh,1	399474	TMEM200B	hg19_genes_promoters
chr1	29449990	29449990	1	+	1.40281e-15	6.77667e-16	-100	chr1	29449014	29450013	1000	-	promoter:4826	uc021okh,1	399474	TMEM200B	hg19_genes_promoters
chr1	29449991	29449991	1	-	1.22088e-33	2.93553e-33	-100	chr1	29449014	29450013	1000	-	promoter:4826	uc021okh,1	399474	TMEM200B	hg19_genes_promoters
chr1	29450780	29450780	1	+	1.42713e-19	9.70994e-20	-100	chr1	29450422	29451421	1000	-	promoter:4827	uc001brn,2	399474	TMEM200B	hg19_genes_promoters
chr1	29450785	29450785	1	+	1.42713e-19	9.70994e-20	-100	chr1	29450422	29451421	1000	-	promoter:4827	uc001brn,2	399474	TMEM200B	hg19_genes_promoters
chr1	29450919	29450919	1	-	1.96109e-21	1.5879e-21	-100	chr1	29450422	29451421	1000	-	promoter:4827	uc001brn,2	399474	TMEM200B	hg19_genes_promoters
chr1	29451381	29451381	1	-	9.71316e-13	3.81265e-13	-100	chr1	29450422	29451421	1000	-	promoter:4827	uc001brn,2	399474	TMEM200B	hg19_genes_promoters
chr1	29451386	29451386	1	-	9.71316e-13	3.81265e-13	-100	chr1	29450422	29451421	1000	-	promoter:4827	uc001brn,2	399474	TMEM200B	hg19_genes_promoters
chr1	32230234	32230234	1	-	4.15977e-13	1.67565e-13	-100	chr1	32229649	32230648	1000	-	promoter:4870	uc001btn,3	576	ADGRB2	hg19_genes_promoters
chr1	32230234	32230234	1	-	4.15977e-13	1.67565e-13	-100	chr1	32229649	32230648	1000	-	promoter:4871	uc001bto,3	576	ADGRB2	hg19_genes_promoters
chr1	32230236	32230236	1	-	4.15977e-13	1.67565e-13	-100	chr1	32229649	32230648	1000	-	promoter:4870	uc001btn,3	576	ADGRB2	hg19_genes_promoters
chr1	32230236	32230236	1	-	4.15977e-13	1.67565e-13	-100	chr1	32229649	32230648	1000	-	promoter:4871	uc001bto,3	576	ADGRB2	hg19_genes_promoters
chr1	32801995	32801995	1	-	3.67434e-25	4.18651e-25	-100	chr1	32801841	32802840	1000	-	promoter:4893	uc001bvd,4	65108	MARCKSL1	hg19_genes_promoters
chr1	32801995	32801995	1	-	3.67434e-25	4.18651e-25	-100	chr1	32801841	32802840	1000	-	promoter:4894	uc031plp,1	65108	MARCKSL1	hg19_genes_promoters
chr1	32827672	32827672	1	-	6.59924e-12	2.44444e-12	-100	chr1	32826862	32827861	1000	+	promoter:875	uc001bvf,3	81629	TSSK3	hg19_genes_promoters
chr1	33721234	33721234	1	+	1.09133e-18	6.86591e-19	-100	chr1	33721174	33722173	1000	+	promoter:905	uc001bxc,1	149076	ZNF362	hg19_genes_promoters
chr1	33721280	33721280	1	+	1.09133e-18	6.86591e-19	-100	chr1	33721174	33722173	1000	+	promoter:905	uc001bxc,1	149076	ZNF362	hg19_genes_promoters
chr1	36024367	36024367	1	-	1.87176e-71	5.50116e-70	-100	chr1	36023552	36024551	1000	-	promoter:4966	uc010ohw,2	79932	KIAA0319L	hg19_genes_promoters
chr1	36549789	36549789	1	-	7.02913e-20	4.92195e-20	-100	chr1	36548945	36549944	1000	+	promoter:951	uc001bzs,3	27285	TEKT2	hg19_genes_promoters
chr1	36642084	36642084	1	-	8.21007e-18	4.79067e-18	-100	chr1	36642070	36643069	1000	+	promoter:957	uc001cad,3	55700	MAP7D1	hg19_genes_promoters
chr1	36642105	36642105	1	-	1.4309e-17	8.16096e-18	-100	chr1	36642070	36643069	1000	+	promoter:957	uc001cad,3	55700	MAP7D1	hg19_genes_promoters
chr1	36772191	36772191	1	-	5.09181e-38	1.72011e-37	-100	chr1	36771708	36772707	1000	+	promoter:962	uc010oib,1	79729	SH3D21	hg19_genes_promoters
chr1	36772191	36772191	1	-	5.09181e-38	1.72011e-37	-100	chr1	36771708	36772707	1000	+	promoter:963	uc010oic,1	79729	SH3D21	hg19_genes_promoters
chr1	36772207	36772207	1	-	5.09181e-38	1.72011e-37	-100	chr1	36771708	36772707	1000	+	promoter:962	uc010oib,1	79729	SH3D21	hg19_genes_promoters
chr1	36772207	36772207	1	-	5.09181e-38	1.72011e-37	-100	chr1	36771708	36772707	1000	+	promoter:963	uc010oic,1	79729	SH3D21	hg19_genes_promoters
chr1	36772223	36772223	1	-	4.95772e-38	1.6795e-37	-100	chr1	36771708	36772707	1000	+	promoter:962	uc010oib,1	79729	SH3D21	hg19_genes_promoters
chr1	36772223	36772223	1	-	4.95772e-38	1.6795e-37	-100	chr1	36771708	36772707	1000	+	promoter:963	uc010oic,1	79729	SH3D21	hg19_genes_promoters
chr1	36772225	36772225	1	-	1.31041e-37	4.29359e-37	-100	chr1	36771708	36772707	1000	+	promoter:962	uc010oib,1	79729	SH3D21	hg19_genes_promoters
chr1	36772225	36772225	1	-	1.31041e-37	4.29359e-37	-100	chr1	36771708	36772707	1000	+	promoter:963	uc010oic,1	79729	SH3D21	hg19_genes_promoters
chr1	36772226	36772226	1	+	1.15285e-34	3.00949e-34	-100	chr1	36771708	36772707	1000	+	promoter:962	uc010oib,1	79729	SH3D21	hg19_genes_promoters
chr1	36772226	36772226	1	+	1.15285e-34	3.00949e-34	-100	chr1	36771708	36772707	1000	+	promoter:963	uc010oic,1	79729	SH3D21	hg19_genes_promoters
chr1	36772227	36772227	1	-	4.95772e-38	1.6795e-37	-100	chr1	36771708	36772707	1000	+	promoter:962	uc010oib,1	79729	SH3D21	hg19_genes_promoters
chr1	36772227	36772227	1	-	4.95772e-38	1.6795e-37	-100	chr1	36771708	36772707	1000	+	promoter:963	uc010oic,1	79729	SH3D21	hg19_genes_promoters
chr1	36772253	36772253	1	+	1.15285e-34	3.00949e-34	-100	chr1	36771708	36772707	1000	+	promoter:962	uc010oib,1	79729	SH3D21	hg19_genes_promoters
chr1	36772253	36772253	1	+	1.15285e-34	3.00949e-34	-100	chr1	36771708	36772707	1000	+	promoter:963	uc010oic,1	79729	SH3D21	hg19_genes_promoters
chr1	36772258	36772258	1	-	4.95772e-38	1.6795e-37	-100	chr1	36771708	36772707	1000	+	promoter:962	uc010oib,1	79729	SH3D21	hg19_genes_promoters
chr1	36772258	36772258	1	-	4.95772e-38	1.6795e-37	-100	chr1	36771708	36772707	1000	+	promoter:963	uc010oic,1	79729	SH3D21	hg19_genes_promoters
chr1	36772270	36772270	1	+	1.44019e-13	5.99316e-14	-100	chr1	36771708	36772707	1000	+	promoter:962	uc010oib,1	79729	SH3D21	hg19_genes_promoters
chr1	36772270	36772270	1	+	1.44019e-13	5.99316e-14	-100	chr1	36771708	36772707	1000	+	promoter:963	uc010oic,1	79729	SH3D21	hg19_genes_promoters
chr1	36772279	36772279	1	+	1.44019e-13	5.99316e-14	-100	chr1	36771708	36772707	1000	+	promoter:962	uc010oib,1	79729	SH3D21	hg19_genes_promoters
chr1	36772279	36772279	1	+	1.44019e-13	5.99316e-14	-100	chr1	36771708	36772707	1000	+	promoter:963	uc010oic,1	79729	SH3D21	hg19_genes_promoters
chr1	36772294	36772294	1	+	1.44019e-13	5.99316e-14	-100	chr1	36771708	36772707	1000	+	promoter:962	uc010oib,1	79729	SH3D21	hg19_genes_promoters
chr1	36772294	36772294	1	+	1.44019e-13	5.99316e-14	-100	chr1	36771708	36772707	1000	+	promoter:963	uc010oic,1	79729	SH3D21	hg19_genes_promoters
chr1	36772306	36772306	1	+	1.44019e-13	5.99316e-14	-100	chr1	36771708	36772707	1000	+	promoter:962	uc010oib,1	79729	SH3D21	hg19_genes_promoters
chr1	36772306	36772306	1	+	1.44019e-13	5.99316e-14	-100	chr1	36771708	36772707	1000	+	promoter:963	uc010oic,1	79729	SH3D21	hg19_genes_promoters
chr1	36772417	36772417	1	+	2.70453e-21	2.15685e-21	-100	chr1	36771708	36772707	1000	+	promoter:962	uc010oib,1	79729	SH3D21	hg19_genes_promoters
chr1	36772417	36772417	1	+	2.70453e-21	2.15685e-21	-100	chr1	36771708	36772707	1000	+	promoter:963	uc010oic,1	79729	SH3D21	hg19_genes_promoters
chr1	36772426	36772426	1	+	2.70453e-21	2.15685e-21	-100	chr1	36771708	36772707	1000	+	promoter:962	uc010oib,1	79729	SH3D21	hg19_genes_promoters
chr1	36772426	36772426	1	+	2.70453e-21	2.15685e-21	-100	chr1	36771708	36772707	1000	+	promoter:963	uc010oic,1	79729	SH3D21	hg19_genes_promoters
chr1	36772427	36772427	1	-	9.50526e-13	3.73444e-13	-100	chr1	36771708	36772707	1000	+	promoter:962	uc010oib,1	79729	SH3D21	hg19_genes_promoters
chr1	36772427	36772427	1	-	9.50526e-13	3.73444e-13	-100	chr1	36771708	36772707	1000	+	promoter:963	uc010oic,1	79729	SH3D21	hg19_genes_promoters
chr1	36772462	36772462	1	-	9.50526e-13	3.73444e-13	-100	chr1	36771708	36772707	1000	+	promoter:962	uc010oib,1	79729	SH3D21	hg19_genes_promoters
chr1	36772462	36772462	1	-	9.50526e-13	3.73444e-13	-100	chr1	36771708	36772707	1000	+	promoter:963	uc010oic,1	79729	SH3D21	hg19_genes_promoters
chr1	36772540	36772540	1	+	1.78275e-20	1.31792e-20	-100	chr1	36771708	36772707	1000	+	promoter:962	uc010oib,1	79729	SH3D21	hg19_genes_promoters
chr1	36772540	36772540	1	+	1.78275e-20	1.31792e-20	-100	chr1	36771708	36772707	1000	+	promoter:963	uc010oic,1	79729	SH3D21	hg19_genes_promoters
chr1	36772559	36772559	1	+	1.78275e-20	1.31792e-20	-100	chr1	36771708	36772707	1000	+	promoter:962	uc010oib,1	79729	SH3D21	hg19_genes_promoters
chr1	36772559	36772559	1	+	1.78275e-20	1.31792e-20	-100	chr1	36771708	36772707	1000	+	promoter:963	uc010oic,1	79729	SH3D21	hg19_genes_promoters
chr1	37499988	37499988	1	-	1.64377e-12	6.34742e-13	-100	chr1	37499845	37500844	1000	-	promoter:5000	uc001caz,2	2899	GRIK3	hg19_genes_promoters
chr1	37499988	37499988	1	-	1.64377e-12	6.34742e-13	-100	chr1	37499845	37500844	1000	-	promoter:5001	uc001cba,1	2899	GRIK3	hg19_genes_promoters
chr1	37499993	37499993	1	-	1.64377e-12	6.34742e-13	-100	chr1	37499845	37500844	1000	-	promoter:5000	uc001caz,2	2899	GRIK3	hg19_genes_promoters
chr1	37499993	37499993	1	-	1.64377e-12	6.34742e-13	-100	chr1	37499845	37500844	1000	-	promoter:5001	uc001cba,1	2899	GRIK3	hg19_genes_promoters
chr1	37499998	37499998	1	-	1.64377e-12	6.34742e-13	-100	chr1	37499845	37500844	1000	-	promoter:5000	uc001caz,2	2899	GRIK3	hg19_genes_promoters
chr1	37499998	37499998	1	-	1.64377e-12	6.34742e-13	-100	chr1	37499845	37500844	1000	-	promoter:5001	uc001cba,1	2899	GRIK3	hg19_genes_promoters
chr1	37500408	37500408	1	+	2.12183e-14	9.36742e-15	-100	chr1	37499845	37500844	1000	-	promoter:5000	uc001caz,2	2899	GRIK3	hg19_genes_promoters
chr1	37500408	37500408	1	+	2.12183e-14	9.36742e-15	-100	chr1	37499845	37500844	1000	-	promoter:5001	uc001cba,1	2899	GRIK3	hg19_genes_promoters
chr1	37500442	37500442	1	-	1.28876e-29	2.20569e-29	-100	chr1	37499845	37500844	1000	-	promoter:5000	uc001caz,2	2899	GRIK3	hg19_genes_promoters
chr1	37500442	37500442	1	-	1.28876e-29	2.20569e-29	-100	chr1	37499845	37500844	1000	-	promoter:5001	uc001cba,1	2899	GRIK3	hg19_genes_promoters
chr1	37500444	37500444	1	-	1.28876e-29	2.20569e-29	-100	chr1	37499845	37500844	1000	-	promoter:5000	uc001caz,2	2899	GRIK3	hg19_genes_promoters
chr1	37500444	37500444	1	-	1.28876e-29	2.20569e-29	-100	chr1	37499845	37500844	1000	-	promoter:5001	uc001cba,1	2899	GRIK3	hg19_genes_promoters
chr1	38260491	38260491	1	-	8.89015e-28	1.28464e-27	-100	chr1	38260160	38261159	1000	+	promoter:975	uc001cbz,2	149175	MANEAL	hg19_genes_promoters
chr1	38512867	38512867	1	-	2.17382e-24	2.31112e-24	-100	chr1	38512451	38513450	1000	-	promoter:5045	uc001ccp,1	5453	POU3F1	hg19_genes_promoters
chr1	38512882	38512882	1	-	2.17382e-24	2.31112e-24	-100	chr1	38512451	38513450	1000	-	promoter:5045	uc001ccp,1	5453	POU3F1	hg19_genes_promoters
chr1	38513185	38513185	1	-	9.75437e-65	1.9088e-63	-100	chr1	38512451	38513450	1000	-	promoter:5045	uc001ccp,1	5453	POU3F1	hg19_genes_promoters
chr1	39546760	39546760	1	+	9.01891e-35	2.37628e-34	-100	chr1	39546089	39547088	1000	+	promoter:988	uc010oir,3	23499	MACF1	hg19_genes_promoters
chr1	40420300	40420300	1	-	7.30788e-24	7.39822e-24	-100	chr1	40419784	40420783	1000	+	promoter:1011	uc010ojb,1	84879	MFSD2A	hg19_genes_promoters
chr1	40420300	40420300	1	-	7.30788e-24	7.39822e-24	-100	chr1	40419784	40420783	1000	+	promoter:1012	uc001ceu,3	84879	MFSD2A	hg19_genes_promoters
chr1	40420300	40420300	1	-	7.30788e-24	7.39822e-24	-100	chr1	40419784	40420783	1000	+	promoter:1013	uc001cev,3	84879	MFSD2A	hg19_genes_promoters
chr1	40420300	40420300	1	-	7.30788e-24	7.39822e-24	-100	chr1	40419784	40420783	1000	+	promoter:1014	uc009vvy,3	84879	MFSD2A	hg19_genes_promoters
chr1	40420300	40420300	1	-	7.30788e-24	7.39822e-24	-100	chr1	40419784	40420783	1000	+	promoter:1015	uc010ojc,2	84879	MFSD2A	hg19_genes_promoters
chr1	40420300	40420300	1	-	7.30788e-24	7.39822e-24	-100	chr1	40419820	40420819	1000	+	promoter:1016	uc001cew,1	NA	NA	hg19_genes_promoters
chr1	41249556	41249556	1	-	6.5633e-23	6.08427e-23	-100	chr1	41248684	41249683	1000	+	promoter:1055	uc001cgh,2	9132	KCNQ4	hg19_genes_promoters
chr1	41249556	41249556	1	-	6.5633e-23	6.08427e-23	-100	chr1	41248684	41249683	1000	+	promoter:1056	uc001cgi,2	9132	KCNQ4	hg19_genes_promoters
chr1	44063715	44063715	1	-	1.53498e-25	1.80819e-25	-100	chr1	44062745	44063744	1000	+	promoter:1127	uc001cjw,3	5792	PTPRF	hg19_genes_promoters
chr1	45309443	45309443	1	+	2.43965e-18	1.48885e-18	-100	chr1	45308617	45309616	1000	-	promoter:5187	uc021omv,1	8643	PTCH2	hg19_genes_promoters
chr1	45309443	45309443	1	+	2.43965e-18	1.48885e-18	-100	chr1	45308617	45309616	1000	-	promoter:5188	uc010olf,2	8643	PTCH2	hg19_genes_promoters
chr1	45309443	45309443	1	+	2.43965e-18	1.48885e-18	-100	chr1	45308617	45309616	1000	-	promoter:5189	uc010olg,2	8643	PTCH2	hg19_genes_promoters
chr1	46768381	46768381	1	+	6.46359e-11	2.24039e-11	-100	chr1	46768380	46769379	1000	+	promoter:1248	uc001cpp,3	7388	UQCRH	hg19_genes_promoters
chr1	46768381	46768381	1	+	6.46359e-11	2.24039e-11	-100	chr1	46768380	46769379	1000	+	promoter:1249	uc001cpq,3	7388	UQCRH	hg19_genes_promoters
chr1	46768396	46768396	1	+	6.46359e-11	2.24039e-11	-100	chr1	46768380	46769379	1000	+	promoter:1248	uc001cpp,3	7388	UQCRH	hg19_genes_promoters
chr1	46768396	46768396	1	+	6.46359e-11	2.24039e-11	-100	chr1	46768380	46769379	1000	+	promoter:1249	uc001cpq,3	7388	UQCRH	hg19_genes_promoters
chr1	46768472	46768472	1	-	8.78139e-31	1.6607e-30	-100	chr1	46768380	46769379	1000	+	promoter:1248	uc001cpp,3	7388	UQCRH	hg19_genes_promoters
chr1	46768472	46768472	1	-	8.78139e-31	1.6607e-30	-100	chr1	46768380	46769379	1000	+	promoter:1249	uc001cpq,3	7388	UQCRH	hg19_genes_promoters
chr1	46768484	46768484	1	-	7.91116e-31	1.50086e-30	-100	chr1	46768380	46769379	1000	+	promoter:1248	uc001cpp,3	7388	UQCRH	hg19_genes_promoters
chr1	46768484	46768484	1	-	7.91116e-31	1.50086e-30	-100	chr1	46768380	46769379	1000	+	promoter:1249	uc001cpq,3	7388	UQCRH	hg19_genes_promoters
chr1	46768488	46768488	1	-	7.91116e-31	1.50086e-30	-100	chr1	46768380	46769379	1000	+	promoter:1248	uc001cpp,3	7388	UQCRH	hg19_genes_promoters
chr1	46768488	46768488	1	-	7.91116e-31	1.50086e-30	-100	chr1	46768380	46769379	1000	+	promoter:1249	uc001cpq,3	7388	UQCRH	hg19_genes_promoters
chr1	46768499	46768499	1	-	2.71619e-32	5.85038e-32	-100	chr1	46768380	46769379	1000	+	promoter:1248	uc001cpp,3	7388	UQCRH	hg19_genes_promoters
chr1	46768499	46768499	1	-	2.71619e-32	5.85038e-32	-100	chr1	46768380	46769379	1000	+	promoter:1249	uc001cpq,3	7388	UQCRH	hg19_genes_promoters
chr1	46768516	46768516	1	-	2.71619e-32	5.85038e-32	-100	chr1	46768380	46769379	1000	+	promoter:1248	uc001cpp,3	7388	UQCRH	hg19_genes_promoters
chr1	46768516	46768516	1	-	2.71619e-32	5.85038e-32	-100	chr1	46768380	46769379	1000	+	promoter:1249	uc001cpq,3	7388	UQCRH	hg19_genes_promoters
chr1	46768912	46768912	1	+	1.6648e-55	1.92742e-54	-100	chr1	46768380	46769379	1000	+	promoter:1248	uc001cpp,3	7388	UQCRH	hg19_genes_promoters
chr1	46768912	46768912	1	+	1.6648e-55	1.92742e-54	-100	chr1	46768380	46769379	1000	+	promoter:1249	uc001cpq,3	7388	UQCRH	hg19_genes_promoters
chr1	46768917	46768917	1	+	1.6648e-55	1.92742e-54	-100	chr1	46768380	46769379	1000	+	promoter:1248	uc001cpp,3	7388	UQCRH	hg19_genes_promoters
chr1	46768917	46768917	1	+	1.6648e-55	1.92742e-54	-100	chr1	46768380	46769379	1000	+	promoter:1249	uc001cpq,3	7388	UQCRH	hg19_genes_promoters
chr1	46768918	46768918	1	-	2.13172e-41	9.28832e-41	-100	chr1	46768380	46769379	1000	+	promoter:1248	uc001cpp,3	7388	UQCRH	hg19_genes_promoters
chr1	46768918	46768918	1	-	2.13172e-41	9.28832e-41	-100	chr1	46768380	46769379	1000	+	promoter:1249	uc001cpq,3	7388	UQCRH	hg19_genes_promoters
chr1	46768933	46768933	1	-	1.08109e-41	4.82077e-41	-100	chr1	46768380	46769379	1000	+	promoter:1248	uc001cpp,3	7388	UQCRH	hg19_genes_promoters
chr1	46768933	46768933	1	-	1.08109e-41	4.82077e-41	-100	chr1	46768380	46769379	1000	+	promoter:1249	uc001cpq,3	7388	UQCRH	hg19_genes_promoters
chr1	46768938	46768938	1	+	1.6648e-55	1.92742e-54	-100	chr1	46768380	46769379	1000	+	promoter:1248	uc001cpp,3	7388	UQCRH	hg19_genes_promoters
chr1	46768938	46768938	1	+	1.6648e-55	1.92742e-54	-100	chr1	46768380	46769379	1000	+	promoter:1249	uc001cpq,3	7388	UQCRH	hg19_genes_promoters
chr1	46768939	46768939	1	-	1.08109e-41	4.82077e-41	-100	chr1	46768380	46769379	1000	+	promoter:1248	uc001cpp,3	7388	UQCRH	hg19_genes_promoters
chr1	46768939	46768939	1	-	1.08109e-41	4.82077e-41	-100	chr1	46768380	46769379	1000	+	promoter:1249	uc001cpq,3	7388	UQCRH	hg19_genes_promoters
chr1	46768941	46768941	1	+	1.6648e-55	1.92742e-54	-100	chr1	46768380	46769379	1000	+	promoter:1248	uc001cpp,3	7388	UQCRH	hg19_genes_promoters
chr1	46768941	46768941	1	+	1.6648e-55	1.92742e-54	-100	chr1	46768380	46769379	1000	+	promoter:1249	uc001cpq,3	7388	UQCRH	hg19_genes_promoters
chr1	46768942	46768942	1	-	1.08109e-41	4.82077e-41	-100	chr1	46768380	46769379	1000	+	promoter:1248	uc001cpp,3	7388	UQCRH	hg19_genes_promoters
chr1	46768942	46768942	1	-	1.08109e-41	4.82077e-41	-100	chr1	46768380	46769379	1000	+	promoter:1249	uc001cpq,3	7388	UQCRH	hg19_genes_promoters
chr1	46769610	46769610	1	-	9.04313e-11	3.10281e-11	-100	chr1	46769039	46770038	1000	-	promoter:5250	uc001cpn,3	10489	LRRC41	hg19_genes_promoters
chr1	46769610	46769610	1	-	9.04313e-11	3.10281e-11	-100	chr1	46769039	46770038	1000	-	promoter:5251	uc010omb,2	10489	LRRC41	hg19_genes_promoters
chr1	46769610	46769610	1	-	9.04313e-11	3.10281e-11	-100	chr1	46769039	46770038	1000	-	promoter:5252	uc001cpo,1	10489	LRRC41	hg19_genes_promoters
chr1	46769628	46769628	1	-	9.04313e-11	3.10281e-11	-100	chr1	46769039	46770038	1000	-	promoter:5250	uc001cpn,3	10489	LRRC41	hg19_genes_promoters
chr1	46769628	46769628	1	-	9.04313e-11	3.10281e-11	-100	chr1	46769039	46770038	1000	-	promoter:5251	uc010omb,2	10489	LRRC41	hg19_genes_promoters
chr1	46769628	46769628	1	-	9.04313e-11	3.10281e-11	-100	chr1	46769039	46770038	1000	-	promoter:5252	uc001cpo,1	10489	LRRC41	hg19_genes_promoters
chr1	46769646	46769646	1	-	9.04313e-11	3.10281e-11	-100	chr1	46769039	46770038	1000	-	promoter:5250	uc001cpn,3	10489	LRRC41	hg19_genes_promoters
chr1	46769646	46769646	1	-	9.04313e-11	3.10281e-11	-100	chr1	46769039	46770038	1000	-	promoter:5251	uc010omb,2	10489	LRRC41	hg19_genes_promoters
chr1	46769646	46769646	1	-	9.04313e-11	3.10281e-11	-100	chr1	46769039	46770038	1000	-	promoter:5252	uc001cpo,1	10489	LRRC41	hg19_genes_promoters
chr1	46769650	46769650	1	-	9.04313e-11	3.10281e-11	-100	chr1	46769039	46770038	1000	-	promoter:5250	uc001cpn,3	10489	LRRC41	hg19_genes_promoters
chr1	46769650	46769650	1	-	9.04313e-11	3.10281e-11	-100	chr1	46769039	46770038	1000	-	promoter:5251	uc010omb,2	10489	LRRC41	hg19_genes_promoters
chr1	46769650	46769650	1	-	9.04313e-11	3.10281e-11	-100	chr1	46769039	46770038	1000	-	promoter:5252	uc001cpo,1	10489	LRRC41	hg19_genes_promoters
chr1	48462862	48462862	1	+	1.27859e-22	1.15163e-22	-100	chr1	48462563	48463562	1000	-	promoter:5295	uc021ong,1	388630	TRABD2B	hg19_genes_promoters
chr1	48462881	48462881	1	+	1.27859e-22	1.15163e-22	-100	chr1	48462563	48463562	1000	-	promoter:5295	uc021ong,1	388630	TRABD2B	hg19_genes_promoters
chr1	48462883	48462883	1	+	1.27859e-22	1.15163e-22	-100	chr1	48462563	48463562	1000	-	promoter:5295	uc021ong,1	388630	TRABD2B	hg19_genes_promoters
chr1	48462886	48462886	1	+	1.27859e-22	1.15163e-22	-100	chr1	48462563	48463562	1000	-	promoter:5295	uc021ong,1	388630	TRABD2B	hg19_genes_promoters
chr1	48462900	48462900	1	+	1.27859e-22	1.15163e-22	-100	chr1	48462563	48463562	1000	-	promoter:5295	uc021ong,1	388630	TRABD2B	hg19_genes_promoters
chr1	48462988	48462988	1	+	8.31033e-11	2.85849e-11	-100	chr1	48462563	48463562	1000	-	promoter:5295	uc021ong,1	388630	TRABD2B	hg19_genes_promoters
chr1	51426776	51426776	1	+	3.48701e-29	5.7298e-29	-100	chr1	51425937	51426936	1000	-	promoter:5311	uc001cse,1	11124	FAF1	hg19_genes_promoters
chr1	51795909	51795909	1	+	3.57535e-18	2.1496e-18	-100	chr1	51795846	51796845	1000	-	promoter:5315	uc010ond,2	22996	TTC39A	hg19_genes_promoters
chr1	51795954	51795954	1	-	3.80812e-12	1.43441e-12	-100	chr1	51795846	51796845	1000	-	promoter:5315	uc010ond,2	22996	TTC39A	hg19_genes_promoters
chr1	51795957	51795957	1	-	3.80812e-12	1.43441e-12	-100	chr1	51795846	51796845	1000	-	promoter:5315	uc010ond,2	22996	TTC39A	hg19_genes_promoters
chr1	51795973	51795973	1	+	2.56082e-14	1.12409e-14	-100	chr1	51795846	51796845	1000	-	promoter:5315	uc010ond,2	22996	TTC39A	hg19_genes_promoters
chr1	51795977	51795977	1	+	1.12676e-14	5.08199e-15	-100	chr1	51795846	51796845	1000	-	promoter:5315	uc010ond,2	22996	TTC39A	hg19_genes_promoters
chr1	51796003	51796003	1	+	1.12676e-14	5.08199e-15	-100	chr1	51795846	51796845	1000	-	promoter:5315	uc010ond,2	22996	TTC39A	hg19_genes_promoters
chr1	51796046	51796046	1	-	2.16583e-20	1.58526e-20	-100	chr1	51795846	51796845	1000	-	promoter:5315	uc010ond,2	22996	TTC39A	hg19_genes_promoters
chr1	51796452	51796452	1	+	2.18883e-13	8.99709e-14	-100	chr1	51795846	51796845	1000	-	promoter:5315	uc010ond,2	22996	TTC39A	hg19_genes_promoters
chr1	51796452	51796452	1	+	2.18883e-13	8.99709e-14	-100	chr1	51796235	51797234	1000	-	promoter:5316	uc010one,2	22996	TTC39A	hg19_genes_promoters
chr1	51796452	51796452	1	+	2.18883e-13	8.99709e-14	-100	chr1	51796235	51797234	1000	-	promoter:5318	uc001csn,3	22996	TTC39A	hg19_genes_promoters
chr1	51796453	51796453	1	-	7.02913e-20	4.92195e-20	-100	chr1	51795846	51796845	1000	-	promoter:5315	uc010ond,2	22996	TTC39A	hg19_genes_promoters
chr1	51796453	51796453	1	-	7.02913e-20	4.92195e-20	-100	chr1	51796235	51797234	1000	-	promoter:5316	uc010one,2	22996	TTC39A	hg19_genes_promoters
chr1	51796453	51796453	1	-	7.02913e-20	4.92195e-20	-100	chr1	51796235	51797234	1000	-	promoter:5318	uc001csn,3	22996	TTC39A	hg19_genes_promoters
chr1	51796467	51796467	1	+	2.18883e-13	8.99709e-14	-100	chr1	51795846	51796845	1000	-	promoter:5315	uc010ond,2	22996	TTC39A	hg19_genes_promoters
chr1	51796467	51796467	1	+	2.18883e-13	8.99709e-14	-100	chr1	51796235	51797234	1000	-	promoter:5316	uc010one,2	22996	TTC39A	hg19_genes_promoters
chr1	51796467	51796467	1	+	2.18883e-13	8.99709e-14	-100	chr1	51796235	51797234	1000	-	promoter:5318	uc001csn,3	22996	TTC39A	hg19_genes_promoters
chr1	51796484	51796484	1	+	2.18883e-13	8.99709e-14	-100	chr1	51795846	51796845	1000	-	promoter:5315	uc010ond,2	22996	TTC39A	hg19_genes_promoters
chr1	51796484	51796484	1	+	2.18883e-13	8.99709e-14	-100	chr1	51796235	51797234	1000	-	promoter:5316	uc010one,2	22996	TTC39A	hg19_genes_promoters
chr1	51796484	51796484	1	+	2.18883e-13	8.99709e-14	-100	chr1	51796235	51797234	1000	-	promoter:5318	uc001csn,3	22996	TTC39A	hg19_genes_promoters
chr1	51796502	51796502	1	-	1.78275e-20	1.31792e-20	-100	chr1	51795846	51796845	1000	-	promoter:5315	uc010ond,2	22996	TTC39A	hg19_genes_promoters
chr1	51796502	51796502	1	-	1.78275e-20	1.31792e-20	-100	chr1	51796235	51797234	1000	-	promoter:5316	uc010one,2	22996	TTC39A	hg19_genes_promoters
chr1	51796502	51796502	1	-	1.78275e-20	1.31792e-20	-100	chr1	51796235	51797234	1000	-	promoter:5318	uc001csn,3	22996	TTC39A	hg19_genes_promoters
chr1	53686300	53686300	1	-	1.1363e-17	6.52854e-18	-100	chr1	53686290	53687289	1000	-	promoter:5367	uc001cvd,3	54987	C1orf123	hg19_genes_promoters
chr1	53704626	53704626	1	-	1.41386e-12	5.4905e-13	-100	chr1	53704283	53705282	1000	-	promoter:5368	uc001cvf,2	4116	MAGOH	hg19_genes_promoters
chr1	53704626	53704626	1	-	1.41386e-12	5.4905e-13	-100	chr1	53704283	53705282	1000	-	promoter:5369	uc010ont,2	4116	MAGOH	hg19_genes_promoters
chr1	55445807	55445807	1	+	1.72705e-14	7.6795e-15	-100	chr1	55445465	55446464	1000	+	promoter:1393	uc001cyd,3	199964	TMEM61	hg19_genes_promoters
chr1	55445834	55445834	1	+	1.72705e-14	7.6795e-15	-100	chr1	55445465	55446464	1000	+	promoter:1393	uc001cyd,3	199964	TMEM61	hg19_genes_promoters
chr1	57889718	57889718	1	+	4.06589e-23	3.84396e-23	-100	chr1	57888873	57889872	1000	-	promoter:5434	uc009vzx,1	1600	DAB1	hg19_genes_promoters
chr1	57889721	57889721	1	+	4.06589e-23	3.84396e-23	-100	chr1	57888873	57889872	1000	-	promoter:5434	uc009vzx,1	1600	DAB1	hg19_genes_promoters
chr1	63783554	63783554	1	-	1.39382e-13	5.80682e-14	-100	chr1	63782902	63783901	1000	-	promoter:5465	uc001daw,2	199899	LINC00466	hg19_genes_promoters
chr1	63783571	63783571	1	+	1.87877e-64	3.62139e-63	-100	chr1	63782902	63783901	1000	-	promoter:5465	uc001daw,2	199899	LINC00466	hg19_genes_promoters
chr1	63783572	63783572	1	-	6.37188e-22	5.388e-22	-100	chr1	63782902	63783901	1000	-	promoter:5465	uc001daw,2	199899	LINC00466	hg19_genes_promoters
chr1	63783576	63783576	1	+	1.87877e-64	3.62139e-63	-100	chr1	63782902	63783901	1000	-	promoter:5465	uc001daw,2	199899	LINC00466	hg19_genes_promoters
chr1	63783577	63783577	1	-	6.37188e-22	5.388e-22	-100	chr1	63782902	63783901	1000	-	promoter:5465	uc001daw,2	199899	LINC00466	hg19_genes_promoters
chr1	63833047	63833047	1	+	4.08726e-12	1.5366e-12	-100	chr1	63832261	63833260	1000	+	promoter:1447	uc021oof,1	29929	ALG6	hg19_genes_promoters
chr1	67896940	67896940	1	+	1.11885e-39	4.30036e-39	-100	chr1	67896124	67897123	1000	-	promoter:5493	uc001ddv,3	26135	SERBP1	hg19_genes_promoters
chr1	67896940	67896940	1	+	1.11885e-39	4.30036e-39	-100	chr1	67896124	67897123	1000	-	promoter:5494	uc001ddw,3	26135	SERBP1	hg19_genes_promoters
chr1	67896940	67896940	1	+	1.11885e-39	4.30036e-39	-100	chr1	67896124	67897123	1000	-	promoter:5495	uc001ddx,3	26135	SERBP1	hg19_genes_promoters
chr1	67896940	67896940	1	+	1.11885e-39	4.30036e-39	-100	chr1	67896124	67897123	1000	-	promoter:5496	uc001ddy,3	26135	SERBP1	hg19_genes_promoters
chr1	75595869	75595869	1	+	2.90165e-22	2.53359e-22	-100	chr1	75594911	75595910	1000	+	promoter:1598	uc021oou,1	431707	LHX8	hg19_genes_promoters
chr1	77333925	77333925	1	+	1.78275e-20	1.31792e-20	-100	chr1	77333182	77334181	1000	+	promoter:1622	uc009wbw,3	81849	ST6GALNAC5	hg19_genes_promoters
chr1	77333931	77333931	1	+	1.78275e-20	1.31792e-20	-100	chr1	77333182	77334181	1000	+	promoter:1622	uc009wbw,3	81849	ST6GALNAC5	hg19_genes_promoters
chr1	77333952	77333952	1	+	1.78275e-20	1.31792e-20	-100	chr1	77333182	77334181	1000	+	promoter:1622	uc009wbw,3	81849	ST6GALNAC5	hg19_genes_promoters
chr1	77333965	77333965	1	+	1.78275e-20	1.31792e-20	-100	chr1	77333182	77334181	1000	+	promoter:1622	uc009wbw,3	81849	ST6GALNAC5	hg19_genes_promoters
chr1	77333971	77333971	1	+	1.78275e-20	1.31792e-20	-100	chr1	77333182	77334181	1000	+	promoter:1622	uc009wbw,3	81849	ST6GALNAC5	hg19_genes_promoters
chr1	77333975	77333975	1	+	1.78275e-20	1.31792e-20	-100	chr1	77333182	77334181	1000	+	promoter:1622	uc009wbw,3	81849	ST6GALNAC5	hg19_genes_promoters
chr1	78244910	78244910	1	-	1.46278e-27	2.0717e-27	-100	chr1	78244309	78245308	1000	+	promoter:1627	uc001dhx,4	374986	MIGA1	hg19_genes_promoters
chr1	78244910	78244910	1	-	1.46278e-27	2.0717e-27	-100	chr1	78244309	78245308	1000	+	promoter:1628	uc010ork,3	374986	MIGA1	hg19_genes_promoters
chr1	78244910	78244910	1	-	1.46278e-27	2.0717e-27	-100	chr1	78244309	78245308	1000	+	promoter:1629	uc010orl,3	374986	MIGA1	hg19_genes_promoters
chr1	78353766	78353766	1	+	4.51697e-17	2.46746e-17	-100	chr1	78353200	78354199	1000	+	promoter:1631	uc001dia,3	91624	NEXN	hg19_genes_promoters
chr1	78353766	78353766	1	+	4.51697e-17	2.46746e-17	-100	chr1	78353200	78354199	1000	+	promoter:1632	uc009wcb,1	91624	NEXN	hg19_genes_promoters
chr1	78353766	78353766	1	+	4.51697e-17	2.46746e-17	-100	chr1	78353200	78354199	1000	+	promoter:1633	uc001dib,4	91624	NEXN	hg19_genes_promoters
chr1	78353766	78353766	1	+	4.51697e-17	2.46746e-17	-100	chr1	78353200	78354199	1000	+	promoter:1634	uc001dic,4	91624	NEXN	hg19_genes_promoters
chr1	78354104	78354104	1	-	6.90515e-19	4.41806e-19	-100	chr1	78353200	78354199	1000	+	promoter:1631	uc001dia,3	91624	NEXN	hg19_genes_promoters
chr1	78354104	78354104	1	-	6.90515e-19	4.41806e-19	-100	chr1	78353200	78354199	1000	+	promoter:1632	uc009wcb,1	91624	NEXN	hg19_genes_promoters
chr1	78354104	78354104	1	-	6.90515e-19	4.41806e-19	-100	chr1	78353200	78354199	1000	+	promoter:1633	uc001dib,4	91624	NEXN	hg19_genes_promoters
chr1	78354104	78354104	1	-	6.90515e-19	4.41806e-19	-100	chr1	78353200	78354199	1000	+	promoter:1634	uc001dic,4	91624	NEXN	hg19_genes_promoters
chr1	79472537	79472537	1	-	1.80676e-20	1.33403e-20	-100	chr1	79472496	79473495	1000	-	promoter:5574	uc001diq,4	64123	ADGRL4	hg19_genes_promoters
chr1	84326487	84326487	1	-	3.0704e-23	2.93318e-23	-100	chr1	84326230	84327229	1000	-	promoter:5578	uc001dja,1	NA	NA	hg19_genes_promoters
chr1	84326496	84326496	1	-	3.0704e-23	2.93318e-23	-100	chr1	84326230	84327229	1000	-	promoter:5578	uc001dja,1	NA	NA	hg19_genes_promoters
chr1	84326518	84326518	1	-	3.0704e-23	2.93318e-23	-100	chr1	84326230	84327229	1000	-	promoter:5578	uc001dja,1	NA	NA	hg19_genes_promoters
chr1	84326522	84326522	1	-	3.0704e-23	2.93318e-23	-100	chr1	84326230	84327229	1000	-	promoter:5578	uc001dja,1	NA	NA	hg19_genes_promoters
chr1	84326532	84326532	1	-	3.0704e-23	2.93318e-23	-100	chr1	84326230	84327229	1000	-	promoter:5578	uc001dja,1	NA	NA	hg19_genes_promoters
chr1	84326704	84326704	1	+	2.61465e-18	1.58914e-18	-100	chr1	84326680	84327679	1000	-	promoter:5576	uc001diz,4	NA	NA	hg19_genes_promoters
chr1	84326704	84326704	1	+	2.61465e-18	1.58914e-18	-100	chr1	84326230	84327229	1000	-	promoter:5578	uc001dja,1	NA	NA	hg19_genes_promoters
chr1	84326712	84326712	1	+	2.61465e-18	1.58914e-18	-100	chr1	84326680	84327679	1000	-	promoter:5576	uc001diz,4	NA	NA	hg19_genes_promoters
chr1	84326712	84326712	1	+	2.61465e-18	1.58914e-18	-100	chr1	84326230	84327229	1000	-	promoter:5578	uc001dja,1	NA	NA	hg19_genes_promoters
chr1	84326714	84326714	1	+	2.61465e-18	1.58914e-18	-100	chr1	84326680	84327679	1000	-	promoter:5576	uc001diz,4	NA	NA	hg19_genes_promoters
chr1	84326714	84326714	1	+	2.61465e-18	1.58914e-18	-100	chr1	84326230	84327229	1000	-	promoter:5578	uc001dja,1	NA	NA	hg19_genes_promoters
chr1	84326721	84326721	1	+	2.61465e-18	1.58914e-18	-100	chr1	84326680	84327679	1000	-	promoter:5576	uc001diz,4	NA	NA	hg19_genes_promoters
chr1	84326721	84326721	1	+	2.61465e-18	1.58914e-18	-100	chr1	84326230	84327229	1000	-	promoter:5578	uc001dja,1	NA	NA	hg19_genes_promoters
chr1	84326731	84326731	1	+	2.61465e-18	1.58914e-18	-100	chr1	84326680	84327679	1000	-	promoter:5576	uc001diz,4	NA	NA	hg19_genes_promoters
chr1	84326731	84326731	1	+	2.61465e-18	1.58914e-18	-100	chr1	84326230	84327229	1000	-	promoter:5578	uc001dja,1	NA	NA	hg19_genes_promoters
chr1	84326742	84326742	1	+	2.61465e-18	1.58914e-18	-100	chr1	84326680	84327679	1000	-	promoter:5576	uc001diz,4	NA	NA	hg19_genes_promoters
chr1	84326742	84326742	1	+	2.61465e-18	1.58914e-18	-100	chr1	84326230	84327229	1000	-	promoter:5578	uc001dja,1	NA	NA	hg19_genes_promoters
chr1	85463360	85463360	1	+	1.59104e-11	5.74531e-12	-100	chr1	85462797	85463796	1000	-	promoter:5603	uc001dkm,3	255231	MCOLN2	hg19_genes_promoters
chr1	85463360	85463360	1	+	1.59104e-11	5.74531e-12	-100	chr1	85462797	85463796	1000	-	promoter:5604	uc001dkn,3	255231	MCOLN2	hg19_genes_promoters
chr1	85463364	85463364	1	+	1.59104e-11	5.74531e-12	-100	chr1	85462797	85463796	1000	-	promoter:5603	uc001dkm,3	255231	MCOLN2	hg19_genes_promoters
chr1	85463364	85463364	1	+	1.59104e-11	5.74531e-12	-100	chr1	85462797	85463796	1000	-	promoter:5604	uc001dkn,3	255231	MCOLN2	hg19_genes_promoters
chr1	85463376	85463376	1	+	1.59104e-11	5.74531e-12	-100	chr1	85462797	85463796	1000	-	promoter:5603	uc001dkm,3	255231	MCOLN2	hg19_genes_promoters
chr1	85463376	85463376	1	+	1.59104e-11	5.74531e-12	-100	chr1	85462797	85463796	1000	-	promoter:5604	uc001dkn,3	255231	MCOLN2	hg19_genes_promoters
chr1	85463391	85463391	1	+	1.59104e-11	5.74531e-12	-100	chr1	85462797	85463796	1000	-	promoter:5603	uc001dkm,3	255231	MCOLN2	hg19_genes_promoters
chr1	85463391	85463391	1	+	1.59104e-11	5.74531e-12	-100	chr1	85462797	85463796	1000	-	promoter:5604	uc001dkn,3	255231	MCOLN2	hg19_genes_promoters
chr1	85463405	85463405	1	+	1.59104e-11	5.74531e-12	-100	chr1	85462797	85463796	1000	-	promoter:5603	uc001dkm,3	255231	MCOLN2	hg19_genes_promoters
chr1	85463405	85463405	1	+	1.59104e-11	5.74531e-12	-100	chr1	85462797	85463796	1000	-	promoter:5604	uc001dkn,3	255231	MCOLN2	hg19_genes_promoters
chr1	90287198	90287198	1	-	2.42912e-13	9.94353e-14	-100	chr1	90286480	90287479	1000	+	promoter:1731	uc001dnn,3	55144	LRRC8D	hg19_genes_promoters
chr1	90287216	90287216	1	-	2.42912e-13	9.94353e-14	-100	chr1	90286480	90287479	1000	+	promoter:1731	uc001dnn,3	55144	LRRC8D	hg19_genes_promoters
chr1	91183564	91183564	1	-	1.03448e-17	5.97279e-18	-100	chr1	91182795	91183794	1000	-	promoter:5669	uc001dns,3	343472	BARHL2	hg19_genes_promoters
chr1	91183566	91183566	1	-	1.03448e-17	5.97279e-18	-100	chr1	91182795	91183794	1000	-	promoter:5669	uc001dns,3	343472	BARHL2	hg19_genes_promoters
chr1	91183569	91183569	1	-	1.03448e-17	5.97279e-18	-100	chr1	91182795	91183794	1000	-	promoter:5669	uc001dns,3	343472	BARHL2	hg19_genes_promoters
chr1	91183571	91183571	1	-	1.03448e-17	5.97279e-18	-100	chr1	91182795	91183794	1000	-	promoter:5669	uc001dns,3	343472	BARHL2	hg19_genes_promoters
chr1	91183574	91183574	1	-	1.03448e-17	5.97279e-18	-100	chr1	91182795	91183794	1000	-	promoter:5669	uc001dns,3	343472	BARHL2	hg19_genes_promoters
chr1	91183576	91183576	1	-	1.03448e-17	5.97279e-18	-100	chr1	91182795	91183794	1000	-	promoter:5669	uc001dns,3	343472	BARHL2	hg19_genes_promoters
chr1	91183579	91183579	1	-	1.03448e-17	5.97279e-18	-100	chr1	91182795	91183794	1000	-	promoter:5669	uc001dns,3	343472	BARHL2	hg19_genes_promoters
chr1	91183585	91183585	1	-	1.29418e-18	8.08184e-19	-100	chr1	91182795	91183794	1000	-	promoter:5669	uc001dns,3	343472	BARHL2	hg19_genes_promoters
chr1	91183587	91183587	1	-	1.82707e-18	1.12554e-18	-100	chr1	91182795	91183794	1000	-	promoter:5669	uc001dns,3	343472	BARHL2	hg19_genes_promoters
chr1	91183593	91183593	1	-	1.29418e-18	8.08184e-19	-100	chr1	91182795	91183794	1000	-	promoter:5669	uc001dns,3	343472	BARHL2	hg19_genes_promoters
chr1	91183599	91183599	1	-	1.29418e-18	8.08184e-19	-100	chr1	91182795	91183794	1000	-	promoter:5669	uc001dns,3	343472	BARHL2	hg19_genes_promoters
chr1	91183605	91183605	1	-	1.29418e-18	8.08184e-19	-100	chr1	91182795	91183794	1000	-	promoter:5669	uc001dns,3	343472	BARHL2	hg19_genes_promoters
chr1	91183607	91183607	1	-	1.29418e-18	8.08184e-19	-100	chr1	91182795	91183794	1000	-	promoter:5669	uc001dns,3	343472	BARHL2	hg19_genes_promoters
chr1	91183609	91183609	1	-	1.29418e-18	8.08184e-19	-100	chr1	91182795	91183794	1000	-	promoter:5669	uc001dns,3	343472	BARHL2	hg19_genes_promoters
chr1	92495469	92495469	1	+	1.04105e-12	4.07477e-13	-100	chr1	92494533	92495532	1000	+	promoter:1749	uc001don,2	253152	EPHX4	hg19_genes_promoters
chr1	92495483	92495483	1	+	1.04105e-12	4.07477e-13	-100	chr1	92494533	92495532	1000	+	promoter:1749	uc001don,2	253152	EPHX4	hg19_genes_promoters
chr1	92952374	92952374	1	+	5.8279e-13	2.32075e-13	-100	chr1	92951629	92952628	1000	-	promoter:5692	uc001dov,4	2672	GFI1	hg19_genes_promoters
chr1	92952519	92952519	1	+	3.58499e-21	2.81948e-21	-100	chr1	92951629	92952628	1000	-	promoter:5692	uc001dov,4	2672	GFI1	hg19_genes_promoters
chr1	92952519	92952519	1	+	3.58499e-21	2.81948e-21	-100	chr1	92952434	92953433	1000	-	promoter:5693	uc001dow,4	2672	GFI1	hg19_genes_promoters
chr1	95393111	95393111	1	+	3.77863e-19	2.47447e-19	-100	chr1	95392584	95393583	1000	+	promoter:1800	uc021oqc,2	729970	LOC729970	hg19_genes_promoters
chr1	95393111	95393111	1	+	3.77863e-19	2.47447e-19	-100	chr1	95392736	95393735	1000	-	promoter:5736	uc001dqz,4	1266	CNN3	hg19_genes_promoters
chr1	95393111	95393111	1	+	3.77863e-19	2.47447e-19	-100	chr1	95392736	95393735	1000	-	promoter:5737	uc010otx,2	1266	CNN3	hg19_genes_promoters
chr1	95393112	95393112	1	-	2.94345e-19	1.94479e-19	-100	chr1	95392584	95393583	1000	+	promoter:1800	uc021oqc,2	729970	LOC729970	hg19_genes_promoters
chr1	95393112	95393112	1	-	2.94345e-19	1.94479e-19	-100	chr1	95392736	95393735	1000	-	promoter:5736	uc001dqz,4	1266	CNN3	hg19_genes_promoters
chr1	95393112	95393112	1	-	2.94345e-19	1.94479e-19	-100	chr1	95392736	95393735	1000	-	promoter:5737	uc010otx,2	1266	CNN3	hg19_genes_promoters
chr1	95699081	95699081	1	-	1.01345e-11	3.70823e-12	-100	chr1	95698711	95699710	1000	+	promoter:1804	uc009wdt,3	100527978	TMEM56-RWDD3	hg19_genes_promoters
chr1	95699081	95699081	1	-	1.01345e-11	3.70823e-12	-100	chr1	95698711	95699710	1000	+	promoter:1805	uc010oty,2	25950	RWDD3	hg19_genes_promoters
chr1	95699081	95699081	1	-	1.01345e-11	3.70823e-12	-100	chr1	95698711	95699710	1000	+	promoter:1806	uc001drf,4	25950	RWDD3	hg19_genes_promoters
chr1	95699081	95699081	1	-	1.01345e-11	3.70823e-12	-100	chr1	95698711	95699710	1000	+	promoter:1807	uc001drg,4	25950	RWDD3	hg19_genes_promoters
chr1	95699081	95699081	1	-	1.01345e-11	3.70823e-12	-100	chr1	95698711	95699710	1000	+	promoter:1808	uc001drh,4	25950	RWDD3	hg19_genes_promoters
chr1	95699081	95699081	1	-	1.01345e-11	3.70823e-12	-100	chr1	95698711	95699710	1000	+	promoter:1809	uc001dri,4	25950	RWDD3	hg19_genes_promoters
chr1	95699081	95699081	1	-	1.01345e-11	3.70823e-12	-100	chr1	95698711	95699710	1000	+	promoter:1810	uc009wdu,3	25950	RWDD3	hg19_genes_promoters
chr1	95699081	95699081	1	-	1.01345e-11	3.70823e-12	-100	chr1	95698711	95699710	1000	+	promoter:1811	uc009wdv,3	25950	RWDD3	hg19_genes_promoters
chr1	95699081	95699081	1	-	1.01345e-11	3.70823e-12	-100	chr1	95698711	95699710	1000	+	promoter:1812	uc031pnd,1	25950	RWDD3	hg19_genes_promoters
chr1	101701876	101701876	1	+	5.594e-20	3.9531e-20	-100	chr1	101701305	101702304	1000	+	promoter:1873	uc001dud,2	1901	S1PR1	hg19_genes_promoters
chr1	101701876	101701876	1	+	5.594e-20	3.9531e-20	-100	chr1	101701459	101702458	1000	+	promoter:1874	uc009weg,2	1901	S1PR1	hg19_genes_promoters
chr1	101701885	101701885	1	+	5.594e-20	3.9531e-20	-100	chr1	101701305	101702304	1000	+	promoter:1873	uc001dud,2	1901	S1PR1	hg19_genes_promoters
chr1	101701885	101701885	1	+	5.594e-20	3.9531e-20	-100	chr1	101701459	101702458	1000	+	promoter:1874	uc009weg,2	1901	S1PR1	hg19_genes_promoters
chr1	107598784	107598784	1	-	1.31664e-18	8.20229e-19	-100	chr1	107598267	107599266	1000	+	promoter:1893	uc010ous,2	55170	PRMT6	hg19_genes_promoters
chr1	107598809	107598809	1	-	1.31664e-18	8.20229e-19	-100	chr1	107598267	107599266	1000	+	promoter:1893	uc010ous,2	55170	PRMT6	hg19_genes_promoters
chr1	110052121	110052121	1	+	1.17395e-26	1.5357e-26	-100	chr1	110051535	110052534	1000	-	promoter:5847	uc021org,1	NA	NA	hg19_genes_promoters
chr1	110162636	110162636	1	-	2.23564e-19	1.49624e-19	-100	chr1	110162203	110163202	1000	+	promoter:1957	uc001dyc,2	271	AMPD2	hg19_genes_promoters
chr1	110162636	110162636	1	-	2.23564e-19	1.49624e-19	-100	chr1	110162536	110163535	1000	+	promoter:1958	uc010ovr,1	271	AMPD2	hg19_genes_promoters
chr1	110162664	110162664	1	-	1.26797e-19	8.66751e-20	-100	chr1	110162203	110163202	1000	+	promoter:1957	uc001dyc,2	271	AMPD2	hg19_genes_promoters
chr1	110162664	110162664	1	-	1.26797e-19	8.66751e-20	-100	chr1	110162536	110163535	1000	+	promoter:1958	uc010ovr,1	271	AMPD2	hg19_genes_promoters
chr1	110162670	110162670	1	-	1.26797e-19	8.66751e-20	-100	chr1	110162203	110163202	1000	+	promoter:1957	uc001dyc,2	271	AMPD2	hg19_genes_promoters
chr1	110162670	110162670	1	-	1.26797e-19	8.66751e-20	-100	chr1	110162536	110163535	1000	+	promoter:1958	uc010ovr,1	271	AMPD2	hg19_genes_promoters
chr1	110162686	110162686	1	-	1.26797e-19	8.66751e-20	-100	chr1	110162203	110163202	1000	+	promoter:1957	uc001dyc,2	271	AMPD2	hg19_genes_promoters
chr1	110162686	110162686	1	-	1.26797e-19	8.66751e-20	-100	chr1	110162536	110163535	1000	+	promoter:1958	uc010ovr,1	271	AMPD2	hg19_genes_promoters
chr1	110162702	110162702	1	-	2.40551e-23	2.32056e-23	-100	chr1	110162203	110163202	1000	+	promoter:1957	uc001dyc,2	271	AMPD2	hg19_genes_promoters
chr1	110162702	110162702	1	-	2.40551e-23	2.32056e-23	-100	chr1	110162536	110163535	1000	+	promoter:1958	uc010ovr,1	271	AMPD2	hg19_genes_promoters
chr1	110230295	110230295	1	+	6.29908e-12	2.33823e-12	-100	chr1	110229418	110230417	1000	+	promoter:1971	uc001dyk,3	2944	GSTM1	hg19_genes_promoters
chr1	110230295	110230295	1	+	6.29908e-12	2.33823e-12	-100	chr1	110229418	110230417	1000	+	promoter:1972	uc001dyl,3	2944	GSTM1	hg19_genes_promoters
chr1	110230308	110230308	1	+	6.29908e-12	2.33823e-12	-100	chr1	110229418	110230417	1000	+	promoter:1971	uc001dyk,3	2944	GSTM1	hg19_genes_promoters
chr1	110230308	110230308	1	+	6.29908e-12	2.33823e-12	-100	chr1	110229418	110230417	1000	+	promoter:1972	uc001dyl,3	2944	GSTM1	hg19_genes_promoters
chr1	111149699	111149699	1	+	3.30207e-17	1.82817e-17	-100	chr1	111148976	111149975	1000	-	promoter:5870	uc009wfw,3	3737	KCNA2	hg19_genes_promoters
chr1	111149747	111149747	1	-	1.83331e-22	1.62841e-22	-100	chr1	111148976	111149975	1000	-	promoter:5870	uc009wfw,3	3737	KCNA2	hg19_genes_promoters
chr1	111217893	111217893	1	+	2.42912e-13	9.94353e-14	-100	chr1	111217656	111218655	1000	-	promoter:5872	uc001dzv,1	3738	KCNA3	hg19_genes_promoters
chr1	111217912	111217912	1	+	2.42912e-13	9.94353e-14	-100	chr1	111217656	111218655	1000	-	promoter:5872	uc001dzv,1	3738	KCNA3	hg19_genes_promoters
chr1	111217924	111217924	1	+	2.42912e-13	9.94353e-14	-100	chr1	111217656	111218655	1000	-	promoter:5872	uc001dzv,1	3738	KCNA3	hg19_genes_promoters
chr1	111217968	111217968	1	+	3.62064e-17	1.99511e-17	-100	chr1	111217656	111218655	1000	-	promoter:5872	uc001dzv,1	3738	KCNA3	hg19_genes_promoters
chr1	112281788	112281788	1	-	1.12698e-11	4.10924e-12	-100	chr1	112281463	112282462	1000	+	promoter:2033	uc001ebq,1	100506343	FAM212B-AS1	hg19_genes_promoters
chr1	112281788	112281788	1	-	1.12698e-11	4.10924e-12	-100	chr1	112281463	112282462	1000	+	promoter:2034	uc021ort,1	100506343	FAM212B-AS1	hg19_genes_promoters
chr1	113499706	113499706	1	-	1.13256e-31	2.31767e-31	-100	chr1	113498976	113499975	1000	-	promoter:5923	uc001ecy,3	6566	SLC16A1	hg19_genes_promoters
chr1	113499708	113499708	1	+	3.97749e-56	4.74743e-55	-100	chr1	113498976	113499975	1000	-	promoter:5923	uc001ecy,3	6566	SLC16A1	hg19_genes_promoters
chr1	113499709	113499709	1	-	1.13256e-31	2.31767e-31	-100	chr1	113498976	113499975	1000	-	promoter:5923	uc001ecy,3	6566	SLC16A1	hg19_genes_promoters
chr1	113499732	113499732	1	-	1.13256e-31	2.31767e-31	-100	chr1	113498976	113499975	1000	-	promoter:5923	uc001ecy,3	6566	SLC16A1	hg19_genes_promoters
chr1	114472779	114472779	1	-	1.27604e-20	9.56485e-21	-100	chr1	114471855	114472854	1000	-	promoter:5954	uc001eej,3	NA	NA	hg19_genes_promoters
chr1	114472779	114472779	1	-	1.27604e-20	9.56485e-21	-100	chr1	114471881	114472880	1000	-	promoter:5955	uc001eek,3	NA	NA	hg19_genes_promoters
chr1	114695739	114695739	1	-	1.81713e-58	2.484e-57	-100	chr1	114695063	114696062	1000	-	promoter:5957	uc021orz,1	148281	SYT6	hg19_genes_promoters
chr1	114695819	114695819	1	+	2.37433e-12	9.06712e-13	-100	chr1	114695063	114696062	1000	-	promoter:5957	uc021orz,1	148281	SYT6	hg19_genes_promoters
chr1	114695826	114695826	1	+	2.37433e-12	9.06712e-13	-100	chr1	114695063	114696062	1000	-	promoter:5957	uc021orz,1	148281	SYT6	hg19_genes_promoters
chr1	115323748	115323748	1	+	1.19547e-23	1.18717e-23	-100	chr1	115323309	115324308	1000	-	promoter:5979	uc001efo,4	80143	SIKE1	hg19_genes_promoters
chr1	115323748	115323748	1	+	1.19547e-23	1.18717e-23	-100	chr1	115323309	115324308	1000	-	promoter:5980	uc001efp,4	80143	SIKE1	hg19_genes_promoters
chr1	115323748	115323748	1	+	1.19547e-23	1.18717e-23	-100	chr1	115323309	115324308	1000	-	promoter:5981	uc031pno,1	80143	SIKE1	hg19_genes_promoters
chr1	115323748	115323748	1	+	1.19547e-23	1.18717e-23	-100	chr1	115323309	115324308	1000	-	promoter:5982	uc031pnp,1	80143	SIKE1	hg19_genes_promoters
chr1	115881448	115881448	1	+	3.82381e-72	1.16488e-70	-100	chr1	115880858	115881857	1000	-	promoter:5985	uc001efu,1	4803	NGF	hg19_genes_promoters
chr1	116961249	116961249	1	+	3.11151e-15	1.46629e-15	-100	chr1	116961245	116962244	1000	-	promoter:5992	uc009whb,2	84852	ATP1A1-AS1	hg19_genes_promoters
chr1	116961249	116961249	1	+	3.11151e-15	1.46629e-15	-100	chr1	116961245	116962244	1000	-	promoter:5993	uc001egg,3	84852	ATP1A1-AS1	hg19_genes_promoters
chr1	116961249	116961249	1	+	3.11151e-15	1.46629e-15	-100	chr1	116961245	116962244	1000	-	promoter:5994	uc001egi,3	84852	ATP1A1-AS1	hg19_genes_promoters
chr1	116961249	116961249	1	+	3.11151e-15	1.46629e-15	-100	chr1	116961245	116962244	1000	-	promoter:5995	uc001egj,3	84852	ATP1A1-AS1	hg19_genes_promoters
chr1	116961249	116961249	1	+	3.11151e-15	1.46629e-15	-100	chr1	116961245	116962244	1000	-	promoter:5996	uc001egk,3	84852	ATP1A1-AS1	hg19_genes_promoters
chr1	117210455	117210455	1	-	1.12676e-14	5.08199e-15	-100	chr1	117209579	117210578	1000	-	promoter:6003	uc031pnr,1	3321	IGSF3	hg19_genes_promoters
chr1	117210455	117210455	1	-	1.12676e-14	5.08199e-15	-100	chr1	117210378	117211377	1000	-	promoter:6004	uc001egr,2	3321	IGSF3	hg19_genes_promoters
chr1	142891004	142891004	1	+	2.79975e-18	1.69783e-18	-100	chr1	142890671	142891670	1000	-	promoter:6053	uc001ejd,1	NA	NA	hg19_genes_promoters
chr1	145400249	145400249	1	+	4.06668e-44	2.1515e-43	-100	chr1	145399305	145400304	1000	-	promoter:6115	uc021ouw,1	NA	NA	hg19_genes_promoters
chr1	145400255	145400255	1	+	4.06668e-44	2.1515e-43	-100	chr1	145399305	145400304	1000	-	promoter:6115	uc021ouw,1	NA	NA	hg19_genes_promoters
chr1	145473083	145473083	1	+	7.62049e-16	3.76457e-16	-100	chr1	145472329	145473328	1000	+	promoter:2227	uc021ouy,1	NA	NA	hg19_genes_promoters
chr1	145548766	145548766	1	+	5.23313e-57	6.60371e-56	-100	chr1	145548209	145549208	1000	+	promoter:2242	uc010oyx,1	148741	ANKRD35	hg19_genes_promoters
chr1	145548766	145548766	1	+	5.23313e-57	6.60371e-56	-100	chr1	145548209	145549208	1000	+	promoter:2243	uc001eob,1	148741	ANKRD35	hg19_genes_promoters
chr1	145548878	145548878	1	+	8.61073e-23	7.87978e-23	-100	chr1	145548209	145549208	1000	+	promoter:2242	uc010oyx,1	148741	ANKRD35	hg19_genes_promoters
chr1	145548878	145548878	1	+	8.61073e-23	7.87978e-23	-100	chr1	145548209	145549208	1000	+	promoter:2243	uc001eob,1	148741	ANKRD35	hg19_genes_promoters
chr1	150521726	150521726	1	+	1.69782e-18	1.04791e-18	-100	chr1	150520898	150521897	1000	+	promoter:2384	uc001euw,3	54507	ADAMTSL4	hg19_genes_promoters
chr1	150521726	150521726	1	+	1.69782e-18	1.04791e-18	-100	chr1	150520898	150521897	1000	+	promoter:2385	uc001eux,3	54507	ADAMTSL4	hg19_genes_promoters
chr1	150521726	150521726	1	+	1.69782e-18	1.04791e-18	-100	chr1	150521298	150522297	1000	+	promoter:2386	uc009wlw,3	54507	ADAMTSL4	hg19_genes_promoters
chr1	150521726	150521726	1	+	1.69782e-18	1.04791e-18	-100	chr1	150521298	150522297	1000	+	promoter:2387	uc010pcg,2	54507	ADAMTSL4	hg19_genes_promoters
chr1	150522051	150522051	1	-	7.79289e-17	4.1676e-17	-100	chr1	150521298	150522297	1000	+	promoter:2386	uc009wlw,3	54507	ADAMTSL4	hg19_genes_promoters
chr1	150522051	150522051	1	-	7.79289e-17	4.1676e-17	-100	chr1	150521298	150522297	1000	+	promoter:2387	uc010pcg,2	54507	ADAMTSL4	hg19_genes_promoters
chr1	150522053	150522053	1	-	1.68243e-17	9.54151e-18	-100	chr1	150521298	150522297	1000	+	promoter:2386	uc009wlw,3	54507	ADAMTSL4	hg19_genes_promoters
chr1	150522053	150522053	1	-	1.68243e-17	9.54151e-18	-100	chr1	150521298	150522297	1000	+	promoter:2387	uc010pcg,2	54507	ADAMTSL4	hg19_genes_promoters
chr1	150522071	150522071	1	-	6.78401e-18	3.97984e-18	-100	chr1	150521298	150522297	1000	+	promoter:2386	uc009wlw,3	54507	ADAMTSL4	hg19_genes_promoters
chr1	150522071	150522071	1	-	6.78401e-18	3.97984e-18	-100	chr1	150521298	150522297	1000	+	promoter:2387	uc010pcg,2	54507	ADAMTSL4	hg19_genes_promoters
chr1	150522078	150522078	1	-	6.78401e-18	3.97984e-18	-100	chr1	150521298	150522297	1000	+	promoter:2386	uc009wlw,3	54507	ADAMTSL4	hg19_genes_promoters
chr1	150522078	150522078	1	-	6.78401e-18	3.97984e-18	-100	chr1	150521298	150522297	1000	+	promoter:2387	uc010pcg,2	54507	ADAMTSL4	hg19_genes_promoters
chr1	150522084	150522084	1	-	6.78401e-18	3.97984e-18	-100	chr1	150521298	150522297	1000	+	promoter:2386	uc009wlw,3	54507	ADAMTSL4	hg19_genes_promoters
chr1	150522084	150522084	1	-	6.78401e-18	3.97984e-18	-100	chr1	150521298	150522297	1000	+	promoter:2387	uc010pcg,2	54507	ADAMTSL4	hg19_genes_promoters
chr1	150522090	150522090	1	-	6.78401e-18	3.97984e-18	-100	chr1	150521298	150522297	1000	+	promoter:2386	uc009wlw,3	54507	ADAMTSL4	hg19_genes_promoters
chr1	150522090	150522090	1	-	6.78401e-18	3.97984e-18	-100	chr1	150521298	150522297	1000	+	promoter:2387	uc010pcg,2	54507	ADAMTSL4	hg19_genes_promoters
chr1	150947567	150947567	1	-	7.16094e-15	3.2831e-15	-100	chr1	150947480	150948479	1000	-	promoter:6325	uc001evy,3	29956	CERS2	hg19_genes_promoters
chr1	150947567	150947567	1	-	7.16094e-15	3.2831e-15	-100	chr1	150947480	150948479	1000	-	promoter:6326	uc001evz,3	29956	CERS2	hg19_genes_promoters
chr1	150947567	150947567	1	-	7.16094e-15	3.2831e-15	-100	chr1	150947480	150948479	1000	-	promoter:6327	uc009wmh,3	29956	CERS2	hg19_genes_promoters
chr1	150947666	150947666	1	-	2.98676e-13	1.21487e-13	-100	chr1	150947480	150948479	1000	-	promoter:6325	uc001evy,3	29956	CERS2	hg19_genes_promoters
chr1	150947666	150947666	1	-	2.98676e-13	1.21487e-13	-100	chr1	150947480	150948479	1000	-	promoter:6326	uc001evz,3	29956	CERS2	hg19_genes_promoters
chr1	150947666	150947666	1	-	2.98676e-13	1.21487e-13	-100	chr1	150947480	150948479	1000	-	promoter:6327	uc009wmh,3	29956	CERS2	hg19_genes_promoters
chr1	150947673	150947673	1	-	2.98676e-13	1.21487e-13	-100	chr1	150947480	150948479	1000	-	promoter:6325	uc001evy,3	29956	CERS2	hg19_genes_promoters
chr1	150947673	150947673	1	-	2.98676e-13	1.21487e-13	-100	chr1	150947480	150948479	1000	-	promoter:6326	uc001evz,3	29956	CERS2	hg19_genes_promoters
chr1	150947673	150947673	1	-	2.98676e-13	1.21487e-13	-100	chr1	150947480	150948479	1000	-	promoter:6327	uc009wmh,3	29956	CERS2	hg19_genes_promoters
chr1	150948017	150948017	1	-	2.87328e-35	7.88239e-35	-100	chr1	150947480	150948479	1000	-	promoter:6325	uc001evy,3	29956	CERS2	hg19_genes_promoters
chr1	150948017	150948017	1	-	2.87328e-35	7.88239e-35	-100	chr1	150947480	150948479	1000	-	promoter:6326	uc001evz,3	29956	CERS2	hg19_genes_promoters
chr1	150948017	150948017	1	-	2.87328e-35	7.88239e-35	-100	chr1	150947480	150948479	1000	-	promoter:6327	uc009wmh,3	29956	CERS2	hg19_genes_promoters
chr1	150948031	150948031	1	-	7.13499e-36	2.04538e-35	-100	chr1	150947480	150948479	1000	-	promoter:6325	uc001evy,3	29956	CERS2	hg19_genes_promoters
chr1	150948031	150948031	1	-	7.13499e-36	2.04538e-35	-100	chr1	150947480	150948479	1000	-	promoter:6326	uc001evz,3	29956	CERS2	hg19_genes_promoters
chr1	150948031	150948031	1	-	7.13499e-36	2.04538e-35	-100	chr1	150947480	150948479	1000	-	promoter:6327	uc009wmh,3	29956	CERS2	hg19_genes_promoters
chr1	150948060	150948060	1	-	2.58254e-30	4.68653e-30	-100	chr1	150947480	150948479	1000	-	promoter:6325	uc001evy,3	29956	CERS2	hg19_genes_promoters
chr1	150948060	150948060	1	-	2.58254e-30	4.68653e-30	-100	chr1	150947480	150948479	1000	-	promoter:6326	uc001evz,3	29956	CERS2	hg19_genes_promoters
chr1	150948060	150948060	1	-	2.58254e-30	4.68653e-30	-100	chr1	150947480	150948479	1000	-	promoter:6327	uc009wmh,3	29956	CERS2	hg19_genes_promoters
chr1	151020249	151020249	1	+	2.51214e-23	2.4181e-23	-100	chr1	151019259	151020258	1000	+	promoter:2405	uc001ewn,3	54964	C1orf56	hg19_genes_promoters
chr1	151031925	151031925	1	+	3.32325e-19	2.18667e-19	-100	chr1	151031151	151032150	1000	+	promoter:2406	uc001ewq,3	10962	MLLT11	hg19_genes_promoters
chr1	151129062	151129062	1	+	1.67346e-66	3.65482e-65	-100	chr1	151128105	151129104	1000	+	promoter:2411	uc001ewx,2	79626	TNFAIP8L2	hg19_genes_promoters
chr1	151129062	151129062	1	+	1.67346e-66	3.65482e-65	-100	chr1	151128105	151129104	1000	+	promoter:2412	uc021oyk,1	100534012	TNFAIP8L2-SCNM1	hg19_genes_promoters
chr1	151137677	151137677	1	-	5.97143e-27	8.01153e-27	-100	chr1	151137498	151138497	1000	+	promoter:2414	uc010pcs,2	79005	SCNM1	hg19_genes_promoters
chr1	151137677	151137677	1	-	5.97143e-27	8.01153e-27	-100	chr1	151137498	151138497	1000	+	promoter:2415	uc001ewz,3	79005	SCNM1	hg19_genes_promoters
chr1	151137677	151137677	1	-	5.97143e-27	8.01153e-27	-100	chr1	151137498	151138497	1000	+	promoter:2416	uc021oym,1	79005	SCNM1	hg19_genes_promoters
chr1	151137677	151137677	1	-	5.97143e-27	8.01153e-27	-100	chr1	151137498	151138497	1000	+	promoter:2417	uc021oyn,1	79005	SCNM1	hg19_genes_promoters
chr1	151226895	151226895	1	-	8.40357e-14	3.55494e-14	-100	chr1	151226197	151227196	1000	+	promoter:2424	uc001exl,3	5710	PSMD4	hg19_genes_promoters
chr1	151226897	151226897	1	-	8.40357e-14	3.55494e-14	-100	chr1	151226197	151227196	1000	+	promoter:2424	uc001exl,3	5710	PSMD4	hg19_genes_promoters
chr1	151226901	151226901	1	-	8.40357e-14	3.55494e-14	-100	chr1	151226197	151227196	1000	+	promoter:2424	uc001exl,3	5710	PSMD4	hg19_genes_promoters
chr1	151226905	151226905	1	-	8.40357e-14	3.55494e-14	-100	chr1	151226197	151227196	1000	+	promoter:2424	uc001exl,3	5710	PSMD4	hg19_genes_promoters
chr1	151226911	151226911	1	-	8.40357e-14	3.55494e-14	-100	chr1	151226197	151227196	1000	+	promoter:2424	uc001exl,3	5710	PSMD4	hg19_genes_promoters
chr1	151693848	151693848	1	-	3.18789e-14	1.39176e-14	-100	chr1	151693013	151694012	1000	+	promoter:2450	uc010pdj,1	284485	RIIAD1	hg19_genes_promoters
chr1	153606188	153606188	1	+	1.46068e-20	1.08893e-20	-100	chr1	153605458	153606457	1000	+	promoter:2510	uc009woi,2	26097	CHTOP	hg19_genes_promoters
chr1	153606188	153606188	1	+	1.46068e-20	1.08893e-20	-100	chr1	153605458	153606457	1000	+	promoter:2511	uc009woj,2	26097	CHTOP	hg19_genes_promoters
chr1	153606188	153606188	1	+	1.46068e-20	1.08893e-20	-100	chr1	153605458	153606457	1000	+	promoter:2512	uc001fcm,2	26097	CHTOP	hg19_genes_promoters
chr1	153606188	153606188	1	+	1.46068e-20	1.08893e-20	-100	chr1	153605458	153606457	1000	+	promoter:2513	uc001fcn,2	26097	CHTOP	hg19_genes_promoters
chr1	153606188	153606188	1	+	1.46068e-20	1.08893e-20	-100	chr1	153605458	153606457	1000	+	promoter:2514	uc021ozz,1	26097	CHTOP	hg19_genes_promoters
chr1	153606217	153606217	1	+	1.46068e-20	1.08893e-20	-100	chr1	153605458	153606457	1000	+	promoter:2510	uc009woi,2	26097	CHTOP	hg19_genes_promoters
chr1	153606217	153606217	1	+	1.46068e-20	1.08893e-20	-100	chr1	153605458	153606457	1000	+	promoter:2511	uc009woj,2	26097	CHTOP	hg19_genes_promoters
chr1	153606217	153606217	1	+	1.46068e-20	1.08893e-20	-100	chr1	153605458	153606457	1000	+	promoter:2512	uc001fcm,2	26097	CHTOP	hg19_genes_promoters
chr1	153606217	153606217	1	+	1.46068e-20	1.08893e-20	-100	chr1	153605458	153606457	1000	+	promoter:2513	uc001fcn,2	26097	CHTOP	hg19_genes_promoters
chr1	153606217	153606217	1	+	1.46068e-20	1.08893e-20	-100	chr1	153605458	153606457	1000	+	promoter:2514	uc021ozz,1	26097	CHTOP	hg19_genes_promoters
chr1	153606944	153606944	1	-	3.16183e-20	2.28646e-20	-100	chr1	153606569	153607568	1000	-	promoter:6457	uc001fcj,3	6284	S100A13	hg19_genes_promoters
chr1	153650884	153650884	1	+	5.43406e-26	6.69064e-26	-100	chr1	153650164	153651163	1000	+	promoter:2521	uc001fcs,4	4881	NPR1	hg19_genes_promoters
chr1	153941158	153941158	1	-	1.73601e-26	2.23519e-26	-100	chr1	153940209	153941208	1000	-	promoter:6471	uc001fdl,4	27173	SLC39A1	hg19_genes_promoters
chr1	153941158	153941158	1	-	1.73601e-26	2.23519e-26	-100	chr1	153940661	153941660	1000	-	promoter:6472	uc031ppi,1	27173	SLC39A1	hg19_genes_promoters
chr1	155023249	155023249	1	-	1.64377e-12	6.34742e-13	-100	chr1	155022422	155023421	1000	+	promoter:2590	uc001fgq,1	8751	ADAM15	hg19_genes_promoters
chr1	155023249	155023249	1	-	1.64377e-12	6.34742e-13	-100	chr1	155022748	155023747	1000	+	promoter:2591	uc009wpc,2	8751	ADAM15	hg19_genes_promoters
chr1	155023249	155023249	1	-	1.64377e-12	6.34742e-13	-100	chr1	155022748	155023747	1000	+	promoter:2592	uc010pet,2	8751	ADAM15	hg19_genes_promoters
chr1	155023249	155023249	1	-	1.64377e-12	6.34742e-13	-100	chr1	155022748	155023747	1000	+	promoter:2593	uc010peu,2	8751	ADAM15	hg19_genes_promoters
chr1	155023249	155023249	1	-	1.64377e-12	6.34742e-13	-100	chr1	155022748	155023747	1000	+	promoter:2594	uc001fgr,2	8751	ADAM15	hg19_genes_promoters
chr1	155023249	155023249	1	-	1.64377e-12	6.34742e-13	-100	chr1	155022748	155023747	1000	+	promoter:2595	uc001fgs,2	8751	ADAM15	hg19_genes_promoters
chr1	155023249	155023249	1	-	1.64377e-12	6.34742e-13	-100	chr1	155022748	155023747	1000	+	promoter:2596	uc001fgt,2	8751	ADAM15	hg19_genes_promoters
chr1	155023249	155023249	1	-	1.64377e-12	6.34742e-13	-100	chr1	155022748	155023747	1000	+	promoter:2597	uc001fgu,2	8751	ADAM15	hg19_genes_promoters
chr1	155023249	155023249	1	-	1.64377e-12	6.34742e-13	-100	chr1	155022748	155023747	1000	+	promoter:2598	uc001fgv,2	8751	ADAM15	hg19_genes_promoters
chr1	155023249	155023249	1	-	1.64377e-12	6.34742e-13	-100	chr1	155022748	155023747	1000	+	promoter:2599	uc001fgw,2	8751	ADAM15	hg19_genes_promoters
chr1	155023249	155023249	1	-	1.64377e-12	6.34742e-13	-100	chr1	155022748	155023747	1000	+	promoter:2600	uc001fgx,2	8751	ADAM15	hg19_genes_promoters
chr1	155023249	155023249	1	-	1.64377e-12	6.34742e-13	-100	chr1	155022748	155023747	1000	+	promoter:2601	uc001fgy,2	8751	ADAM15	hg19_genes_promoters
chr1	155023249	155023249	1	-	1.64377e-12	6.34742e-13	-100	chr1	155022748	155023747	1000	+	promoter:2602	uc001fgz,2	8751	ADAM15	hg19_genes_promoters
chr1	155023249	155023249	1	-	1.64377e-12	6.34742e-13	-100	chr1	155022748	155023747	1000	+	promoter:2603	uc001fha,2	8751	ADAM15	hg19_genes_promoters
chr1	155023249	155023249	1	-	1.64377e-12	6.34742e-13	-100	chr1	155022748	155023747	1000	+	promoter:2604	uc010pev,2	8751	ADAM15	hg19_genes_promoters
chr1	155023256	155023256	1	-	1.64377e-12	6.34742e-13	-100	chr1	155022422	155023421	1000	+	promoter:2590	uc001fgq,1	8751	ADAM15	hg19_genes_promoters
chr1	155023256	155023256	1	-	1.64377e-12	6.34742e-13	-100	chr1	155022748	155023747	1000	+	promoter:2591	uc009wpc,2	8751	ADAM15	hg19_genes_promoters
chr1	155023256	155023256	1	-	1.64377e-12	6.34742e-13	-100	chr1	155022748	155023747	1000	+	promoter:2592	uc010pet,2	8751	ADAM15	hg19_genes_promoters
chr1	155023256	155023256	1	-	1.64377e-12	6.34742e-13	-100	chr1	155022748	155023747	1000	+	promoter:2593	uc010peu,2	8751	ADAM15	hg19_genes_promoters
chr1	155023256	155023256	1	-	1.64377e-12	6.34742e-13	-100	chr1	155022748	155023747	1000	+	promoter:2594	uc001fgr,2	8751	ADAM15	hg19_genes_promoters
chr1	155023256	155023256	1	-	1.64377e-12	6.34742e-13	-100	chr1	155022748	155023747	1000	+	promoter:2595	uc001fgs,2	8751	ADAM15	hg19_genes_promoters
chr1	155023256	155023256	1	-	1.64377e-12	6.34742e-13	-100	chr1	155022748	155023747	1000	+	promoter:2596	uc001fgt,2	8751	ADAM15	hg19_genes_promoters
chr1	155023256	155023256	1	-	1.64377e-12	6.34742e-13	-100	chr1	155022748	155023747	1000	+	promoter:2597	uc001fgu,2	8751	ADAM15	hg19_genes_promoters
chr1	155023256	155023256	1	-	1.64377e-12	6.34742e-13	-100	chr1	155022748	155023747	1000	+	promoter:2598	uc001fgv,2	8751	ADAM15	hg19_genes_promoters
chr1	155023256	155023256	1	-	1.64377e-12	6.34742e-13	-100	chr1	155022748	155023747	1000	+	promoter:2599	uc001fgw,2	8751	ADAM15	hg19_genes_promoters
chr1	155023256	155023256	1	-	1.64377e-12	6.34742e-13	-100	chr1	155022748	155023747	1000	+	promoter:2600	uc001fgx,2	8751	ADAM15	hg19_genes_promoters
chr1	155023256	155023256	1	-	1.64377e-12	6.34742e-13	-100	chr1	155022748	155023747	1000	+	promoter:2601	uc001fgy,2	8751	ADAM15	hg19_genes_promoters
chr1	155023256	155023256	1	-	1.64377e-12	6.34742e-13	-100	chr1	155022748	155023747	1000	+	promoter:2602	uc001fgz,2	8751	ADAM15	hg19_genes_promoters
chr1	155023256	155023256	1	-	1.64377e-12	6.34742e-13	-100	chr1	155022748	155023747	1000	+	promoter:2603	uc001fha,2	8751	ADAM15	hg19_genes_promoters
chr1	155023256	155023256	1	-	1.64377e-12	6.34742e-13	-100	chr1	155022748	155023747	1000	+	promoter:2604	uc010pev,2	8751	ADAM15	hg19_genes_promoters
chr1	155023269	155023269	1	-	1.64377e-12	6.34742e-13	-100	chr1	155022422	155023421	1000	+	promoter:2590	uc001fgq,1	8751	ADAM15	hg19_genes_promoters
chr1	155023269	155023269	1	-	1.64377e-12	6.34742e-13	-100	chr1	155022748	155023747	1000	+	promoter:2591	uc009wpc,2	8751	ADAM15	hg19_genes_promoters
chr1	155023269	155023269	1	-	1.64377e-12	6.34742e-13	-100	chr1	155022748	155023747	1000	+	promoter:2592	uc010pet,2	8751	ADAM15	hg19_genes_promoters
chr1	155023269	155023269	1	-	1.64377e-12	6.34742e-13	-100	chr1	155022748	155023747	1000	+	promoter:2593	uc010peu,2	8751	ADAM15	hg19_genes_promoters
chr1	155023269	155023269	1	-	1.64377e-12	6.34742e-13	-100	chr1	155022748	155023747	1000	+	promoter:2594	uc001fgr,2	8751	ADAM15	hg19_genes_promoters
chr1	155023269	155023269	1	-	1.64377e-12	6.34742e-13	-100	chr1	155022748	155023747	1000	+	promoter:2595	uc001fgs,2	8751	ADAM15	hg19_genes_promoters
chr1	155023269	155023269	1	-	1.64377e-12	6.34742e-13	-100	chr1	155022748	155023747	1000	+	promoter:2596	uc001fgt,2	8751	ADAM15	hg19_genes_promoters
chr1	155023269	155023269	1	-	1.64377e-12	6.34742e-13	-100	chr1	155022748	155023747	1000	+	promoter:2597	uc001fgu,2	8751	ADAM15	hg19_genes_promoters
chr1	155023269	155023269	1	-	1.64377e-12	6.34742e-13	-100	chr1	155022748	155023747	1000	+	promoter:2598	uc001fgv,2	8751	ADAM15	hg19_genes_promoters
chr1	155023269	155023269	1	-	1.64377e-12	6.34742e-13	-100	chr1	155022748	155023747	1000	+	promoter:2599	uc001fgw,2	8751	ADAM15	hg19_genes_promoters
chr1	155023269	155023269	1	-	1.64377e-12	6.34742e-13	-100	chr1	155022748	155023747	1000	+	promoter:2600	uc001fgx,2	8751	ADAM15	hg19_genes_promoters
chr1	155023269	155023269	1	-	1.64377e-12	6.34742e-13	-100	chr1	155022748	155023747	1000	+	promoter:2601	uc001fgy,2	8751	ADAM15	hg19_genes_promoters
chr1	155023269	155023269	1	-	1.64377e-12	6.34742e-13	-100	chr1	155022748	155023747	1000	+	promoter:2602	uc001fgz,2	8751	ADAM15	hg19_genes_promoters
chr1	155023269	155023269	1	-	1.64377e-12	6.34742e-13	-100	chr1	155022748	155023747	1000	+	promoter:2603	uc001fha,2	8751	ADAM15	hg19_genes_promoters
chr1	155023269	155023269	1	-	1.64377e-12	6.34742e-13	-100	chr1	155022748	155023747	1000	+	promoter:2604	uc010pev,2	8751	ADAM15	hg19_genes_promoters
chr1	155035233	155035233	1	-	2.75613e-15	1.30401e-15	-100	chr1	155035213	155036212	1000	+	promoter:2605	uc001fhc,3	1945	EFNA4	hg19_genes_promoters
chr1	155035233	155035233	1	-	2.75613e-15	1.30401e-15	-100	chr1	155035213	155036212	1000	+	promoter:2606	uc001fhd,3	1945	EFNA4	hg19_genes_promoters
chr1	155035233	155035233	1	-	2.75613e-15	1.30401e-15	-100	chr1	155035213	155036212	1000	+	promoter:2607	uc001fhe,3	1945	EFNA4	hg19_genes_promoters
chr1	155035233	155035233	1	-	2.75613e-15	1.30401e-15	-100	chr1	155035213	155036212	1000	+	promoter:2608	uc010pew,2	1944	EFNA3	hg19_genes_promoters
chr1	155035249	155035249	1	-	2.75613e-15	1.30401e-15	-100	chr1	155035213	155036212	1000	+	promoter:2605	uc001fhc,3	1945	EFNA4	hg19_genes_promoters
chr1	155035249	155035249	1	-	2.75613e-15	1.30401e-15	-100	chr1	155035213	155036212	1000	+	promoter:2606	uc001fhd,3	1945	EFNA4	hg19_genes_promoters
chr1	155035249	155035249	1	-	2.75613e-15	1.30401e-15	-100	chr1	155035213	155036212	1000	+	promoter:2607	uc001fhe,3	1945	EFNA4	hg19_genes_promoters
chr1	155035249	155035249	1	-	2.75613e-15	1.30401e-15	-100	chr1	155035213	155036212	1000	+	promoter:2608	uc010pew,2	1944	EFNA3	hg19_genes_promoters
chr1	155147090	155147090	1	+	1.40281e-15	6.77667e-16	-100	chr1	155146230	155147229	1000	+	promoter:2627	uc001fhw,2	80128	TRIM46	hg19_genes_promoters
chr1	155147090	155147090	1	+	1.40281e-15	6.77667e-16	-100	chr1	155146230	155147229	1000	+	promoter:2628	uc031pps,1	80128	TRIM46	hg19_genes_promoters
chr1	155162732	155162732	1	+	9.04313e-11	3.10281e-11	-100	chr1	155162102	155163101	1000	-	promoter:6539	uc010pfb,2	4582	MUC1	hg19_genes_promoters
chr1	155162732	155162732	1	+	9.04313e-11	3.10281e-11	-100	chr1	155162685	155163684	1000	-	promoter:6540	uc009wph,3	4582	MUC1	hg19_genes_promoters
chr1	155162732	155162732	1	+	9.04313e-11	3.10281e-11	-100	chr1	155162685	155163684	1000	-	promoter:6541	uc009wpi,3	4582	MUC1	hg19_genes_promoters
chr1	155162732	155162732	1	+	9.04313e-11	3.10281e-11	-100	chr1	155162685	155163684	1000	-	promoter:6542	uc010pfc,2	4582	MUC1	hg19_genes_promoters
chr1	155162732	155162732	1	+	9.04313e-11	3.10281e-11	-100	chr1	155162685	155163684	1000	-	promoter:6543	uc010pfd,2	4582	MUC1	hg19_genes_promoters
chr1	155162732	155162732	1	+	9.04313e-11	3.10281e-11	-100	chr1	155162685	155163684	1000	-	promoter:6544	uc010pfe,2	4582	MUC1	hg19_genes_promoters
chr1	155162732	155162732	1	+	9.04313e-11	3.10281e-11	-100	chr1	155162685	155163684	1000	-	promoter:6545	uc010pff,2	4582	MUC1	hg19_genes_promoters
chr1	155162732	155162732	1	+	9.04313e-11	3.10281e-11	-100	chr1	155162685	155163684	1000	-	promoter:6546	uc010pfg,2	4582	MUC1	hg19_genes_promoters
chr1	155162732	155162732	1	+	9.04313e-11	3.10281e-11	-100	chr1	155162685	155163684	1000	-	promoter:6547	uc010pfh,2	4582	MUC1	hg19_genes_promoters
chr1	155162732	155162732	1	+	9.04313e-11	3.10281e-11	-100	chr1	155162685	155163684	1000	-	promoter:6548	uc010pfi,2	4582	MUC1	hg19_genes_promoters
chr1	155162732	155162732	1	+	9.04313e-11	3.10281e-11	-100	chr1	155162685	155163684	1000	-	promoter:6549	uc010pfj,2	4582	MUC1	hg19_genes_promoters
chr1	155162732	155162732	1	+	9.04313e-11	3.10281e-11	-100	chr1	155162685	155163684	1000	-	promoter:6550	uc010pfk,2	4582	MUC1	hg19_genes_promoters
chr1	155162732	155162732	1	+	9.04313e-11	3.10281e-11	-100	chr1	155162685	155163684	1000	-	promoter:6551	uc010pfl,2	4582	MUC1	hg19_genes_promoters
chr1	155162732	155162732	1	+	9.04313e-11	3.10281e-11	-100	chr1	155162685	155163684	1000	-	promoter:6552	uc031ppt,1	4582	MUC1	hg19_genes_promoters
chr1	155162732	155162732	1	+	9.04313e-11	3.10281e-11	-100	chr1	155162685	155163684	1000	-	promoter:6553	uc031ppu,1	4582	MUC1	hg19_genes_promoters
chr1	155162732	155162732	1	+	9.04313e-11	3.10281e-11	-100	chr1	155162707	155163706	1000	-	promoter:6554	uc001fia,3	4582	MUC1	hg19_genes_promoters
chr1	155162732	155162732	1	+	9.04313e-11	3.10281e-11	-100	chr1	155162707	155163706	1000	-	promoter:6555	uc001fib,3	4582	MUC1	hg19_genes_promoters
chr1	155162732	155162732	1	+	9.04313e-11	3.10281e-11	-100	chr1	155162707	155163706	1000	-	promoter:6556	uc001fic,3	4582	MUC1	hg19_genes_promoters
chr1	155162732	155162732	1	+	9.04313e-11	3.10281e-11	-100	chr1	155162707	155163706	1000	-	promoter:6557	uc001fid,3	4582	MUC1	hg19_genes_promoters
chr1	155162732	155162732	1	+	9.04313e-11	3.10281e-11	-100	chr1	155162707	155163706	1000	-	promoter:6558	uc001fie,3	4582	MUC1	hg19_genes_promoters
chr1	155162732	155162732	1	+	9.04313e-11	3.10281e-11	-100	chr1	155162707	155163706	1000	-	promoter:6559	uc001fif,3	4582	MUC1	hg19_genes_promoters
chr1	155162732	155162732	1	+	9.04313e-11	3.10281e-11	-100	chr1	155162707	155163706	1000	-	promoter:6560	uc001fig,3	4582	MUC1	hg19_genes_promoters
chr1	155162732	155162732	1	+	9.04313e-11	3.10281e-11	-100	chr1	155162707	155163706	1000	-	promoter:6561	uc001fih,3	4582	MUC1	hg19_genes_promoters
chr1	155162732	155162732	1	+	9.04313e-11	3.10281e-11	-100	chr1	155162707	155163706	1000	-	promoter:6562	uc001fii,3	4582	MUC1	hg19_genes_promoters
chr1	155162732	155162732	1	+	9.04313e-11	3.10281e-11	-100	chr1	155162707	155163706	1000	-	promoter:6563	uc001fij,3	4582	MUC1	hg19_genes_promoters
chr1	155162732	155162732	1	+	9.04313e-11	3.10281e-11	-100	chr1	155162707	155163706	1000	-	promoter:6564	uc001fik,3	4582	MUC1	hg19_genes_promoters
chr1	155162732	155162732	1	+	9.04313e-11	3.10281e-11	-100	chr1	155162707	155163706	1000	-	promoter:6565	uc001fil,3	4582	MUC1	hg19_genes_promoters
chr1	155162732	155162732	1	+	9.04313e-11	3.10281e-11	-100	chr1	155162707	155163706	1000	-	promoter:6566	uc001fim,3	4582	MUC1	hg19_genes_promoters
chr1	155162732	155162732	1	+	9.04313e-11	3.10281e-11	-100	chr1	155162707	155163706	1000	-	promoter:6567	uc001fin,3	4582	MUC1	hg19_genes_promoters
chr1	155162732	155162732	1	+	9.04313e-11	3.10281e-11	-100	chr1	155162707	155163706	1000	-	promoter:6568	uc001fio,3	4582	MUC1	hg19_genes_promoters
chr1	155162732	155162732	1	+	9.04313e-11	3.10281e-11	-100	chr1	155162707	155163706	1000	-	promoter:6569	uc001fip,3	4582	MUC1	hg19_genes_promoters
chr1	155162732	155162732	1	+	9.04313e-11	3.10281e-11	-100	chr1	155162707	155163706	1000	-	promoter:6570	uc001fiq,3	4582	MUC1	hg19_genes_promoters
chr1	155162732	155162732	1	+	9.04313e-11	3.10281e-11	-100	chr1	155162707	155163706	1000	-	promoter:6571	uc001fit,3	4582	MUC1	hg19_genes_promoters
chr1	155162732	155162732	1	+	9.04313e-11	3.10281e-11	-100	chr1	155162707	155163706	1000	-	promoter:6572	uc009wpj,3	4582	MUC1	hg19_genes_promoters
chr1	155162732	155162732	1	+	9.04313e-11	3.10281e-11	-100	chr1	155162707	155163706	1000	-	promoter:6573	uc009wpk,3	4582	MUC1	hg19_genes_promoters
chr1	155162732	155162732	1	+	9.04313e-11	3.10281e-11	-100	chr1	155162707	155163706	1000	-	promoter:6574	uc009wpl,3	4582	MUC1	hg19_genes_promoters
chr1	155162732	155162732	1	+	9.04313e-11	3.10281e-11	-100	chr1	155162707	155163706	1000	-	promoter:6575	uc009wpm,3	4582	MUC1	hg19_genes_promoters
chr1	155162732	155162732	1	+	9.04313e-11	3.10281e-11	-100	chr1	155162707	155163706	1000	-	promoter:6576	uc009wpn,3	4582	MUC1	hg19_genes_promoters
chr1	155162732	155162732	1	+	9.04313e-11	3.10281e-11	-100	chr1	155162707	155163706	1000	-	promoter:6577	uc009wpo,3	4582	MUC1	hg19_genes_promoters
chr1	155162732	155162732	1	+	9.04313e-11	3.10281e-11	-100	chr1	155162707	155163706	1000	-	promoter:6578	uc009wpp,3	4582	MUC1	hg19_genes_promoters
chr1	155162732	155162732	1	+	9.04313e-11	3.10281e-11	-100	chr1	155162707	155163706	1000	-	promoter:6579	uc009wpq,3	4582	MUC1	hg19_genes_promoters
chr1	155162732	155162732	1	+	9.04313e-11	3.10281e-11	-100	chr1	155162707	155163706	1000	-	promoter:6580	uc009wpr,3	4582	MUC1	hg19_genes_promoters
chr1	155162732	155162732	1	+	9.04313e-11	3.10281e-11	-100	chr1	155162707	155163706	1000	-	promoter:6581	uc009wps,3	4582	MUC1	hg19_genes_promoters
chr1	155162732	155162732	1	+	9.04313e-11	3.10281e-11	-100	chr1	155162707	155163706	1000	-	promoter:6582	uc009wpt,3	4582	MUC1	hg19_genes_promoters
chr1	155162732	155162732	1	+	9.04313e-11	3.10281e-11	-100	chr1	155162707	155163706	1000	-	promoter:6583	uc009wpu,3	4582	MUC1	hg19_genes_promoters
chr1	155162732	155162732	1	+	9.04313e-11	3.10281e-11	-100	chr1	155162707	155163706	1000	-	promoter:6584	uc009wpv,3	4582	MUC1	hg19_genes_promoters
chr1	155162732	155162732	1	+	9.04313e-11	3.10281e-11	-100	chr1	155162707	155163706	1000	-	promoter:6585	uc009wpw,3	4582	MUC1	hg19_genes_promoters
chr1	155162732	155162732	1	+	9.04313e-11	3.10281e-11	-100	chr1	155162707	155163706	1000	-	promoter:6586	uc009wpx,3	4582	MUC1	hg19_genes_promoters
chr1	155162732	155162732	1	+	9.04313e-11	3.10281e-11	-100	chr1	155162707	155163706	1000	-	promoter:6587	uc009wpy,4	4582	MUC1	hg19_genes_promoters
chr1	155162732	155162732	1	+	9.04313e-11	3.10281e-11	-100	chr1	155162707	155163706	1000	-	promoter:6588	uc009wpz,3	4582	MUC1	hg19_genes_promoters
chr1	155162732	155162732	1	+	9.04313e-11	3.10281e-11	-100	chr1	155162707	155163706	1000	-	promoter:6589	uc009wqa,3	4582	MUC1	hg19_genes_promoters
chr1	155162732	155162732	1	+	9.04313e-11	3.10281e-11	-100	chr1	155162707	155163706	1000	-	promoter:6590	uc009wqb,3	4582	MUC1	hg19_genes_promoters
chr1	155162732	155162732	1	+	9.04313e-11	3.10281e-11	-100	chr1	155162707	155163706	1000	-	promoter:6591	uc009wqc,3	4582	MUC1	hg19_genes_promoters
chr1	155162732	155162732	1	+	9.04313e-11	3.10281e-11	-100	chr1	155162707	155163706	1000	-	promoter:6592	uc009wqd,3	4582	MUC1	hg19_genes_promoters
chr1	155162732	155162732	1	+	9.04313e-11	3.10281e-11	-100	chr1	155162707	155163706	1000	-	promoter:6593	uc009wqe,3	4582	MUC1	hg19_genes_promoters
chr1	155162732	155162732	1	+	9.04313e-11	3.10281e-11	-100	chr1	155162707	155163706	1000	-	promoter:6594	uc009wqf,3	4582	MUC1	hg19_genes_promoters
chr1	155162732	155162732	1	+	9.04313e-11	3.10281e-11	-100	chr1	155162707	155163706	1000	-	promoter:6595	uc009wqg,3	4582	MUC1	hg19_genes_promoters
chr1	155162732	155162732	1	+	9.04313e-11	3.10281e-11	-100	chr1	155162707	155163706	1000	-	promoter:6596	uc010pfm,2	4582	MUC1	hg19_genes_promoters
chr1	155162732	155162732	1	+	9.04313e-11	3.10281e-11	-100	chr1	155162707	155163706	1000	-	promoter:6597	uc010pfn,2	4582	MUC1	hg19_genes_promoters
chr1	155162732	155162732	1	+	9.04313e-11	3.10281e-11	-100	chr1	155162707	155163706	1000	-	promoter:6598	uc010pfo,2	4582	MUC1	hg19_genes_promoters
chr1	155162732	155162732	1	+	9.04313e-11	3.10281e-11	-100	chr1	155162707	155163706	1000	-	promoter:6599	uc010pfp,2	4582	MUC1	hg19_genes_promoters
chr1	155162732	155162732	1	+	9.04313e-11	3.10281e-11	-100	chr1	155162707	155163706	1000	-	promoter:6600	uc010pfq,2	4582	MUC1	hg19_genes_promoters
chr1	155162732	155162732	1	+	9.04313e-11	3.10281e-11	-100	chr1	155162707	155163706	1000	-	promoter:6601	uc010pfr,2	4582	MUC1	hg19_genes_promoters
chr1	155162732	155162732	1	+	9.04313e-11	3.10281e-11	-100	chr1	155162707	155163706	1000	-	promoter:6602	uc010pfs,2	4582	MUC1	hg19_genes_promoters
chr1	155162732	155162732	1	+	9.04313e-11	3.10281e-11	-100	chr1	155162707	155163706	1000	-	promoter:6603	uc021pap,1	4582	MUC1	hg19_genes_promoters
chr1	155162732	155162732	1	+	9.04313e-11	3.10281e-11	-100	chr1	155162707	155163706	1000	-	promoter:6604	uc031ppv,1	4582	MUC1	hg19_genes_promoters
chr1	155162732	155162732	1	+	9.04313e-11	3.10281e-11	-100	chr1	155162707	155163706	1000	-	promoter:6605	uc031ppw,1	4582	MUC1	hg19_genes_promoters
chr1	155162732	155162732	1	+	9.04313e-11	3.10281e-11	-100	chr1	155162707	155163706	1000	-	promoter:6606	uc001fis,2	4582	MUC1	hg19_genes_promoters
chr1	155162732	155162732	1	+	9.04313e-11	3.10281e-11	-100	chr1	155162707	155163706	1000	-	promoter:6607	uc001fiv,2	4582	MUC1	hg19_genes_promoters
chr1	155162732	155162732	1	+	9.04313e-11	3.10281e-11	-100	chr1	155162707	155163706	1000	-	promoter:6608	uc001fiw,2	4582	MUC1	hg19_genes_promoters
chr1	155162756	155162756	1	+	9.04313e-11	3.10281e-11	-100	chr1	155162102	155163101	1000	-	promoter:6539	uc010pfb,2	4582	MUC1	hg19_genes_promoters
chr1	155162756	155162756	1	+	9.04313e-11	3.10281e-11	-100	chr1	155162685	155163684	1000	-	promoter:6540	uc009wph,3	4582	MUC1	hg19_genes_promoters
chr1	155162756	155162756	1	+	9.04313e-11	3.10281e-11	-100	chr1	155162685	155163684	1000	-	promoter:6541	uc009wpi,3	4582	MUC1	hg19_genes_promoters
chr1	155162756	155162756	1	+	9.04313e-11	3.10281e-11	-100	chr1	155162685	155163684	1000	-	promoter:6542	uc010pfc,2	4582	MUC1	hg19_genes_promoters
chr1	155162756	155162756	1	+	9.04313e-11	3.10281e-11	-100	chr1	155162685	155163684	1000	-	promoter:6543	uc010pfd,2	4582	MUC1	hg19_genes_promoters
chr1	155162756	155162756	1	+	9.04313e-11	3.10281e-11	-100	chr1	155162685	155163684	1000	-	promoter:6544	uc010pfe,2	4582	MUC1	hg19_genes_promoters
chr1	155162756	155162756	1	+	9.04313e-11	3.10281e-11	-100	chr1	155162685	155163684	1000	-	promoter:6545	uc010pff,2	4582	MUC1	hg19_genes_promoters
chr1	155162756	155162756	1	+	9.04313e-11	3.10281e-11	-100	chr1	155162685	155163684	1000	-	promoter:6546	uc010pfg,2	4582	MUC1	hg19_genes_promoters
chr1	155162756	155162756	1	+	9.04313e-11	3.10281e-11	-100	chr1	155162685	155163684	1000	-	promoter:6547	uc010pfh,2	4582	MUC1	hg19_genes_promoters
chr1	155162756	155162756	1	+	9.04313e-11	3.10281e-11	-100	chr1	155162685	155163684	1000	-	promoter:6548	uc010pfi,2	4582	MUC1	hg19_genes_promoters
chr1	155162756	155162756	1	+	9.04313e-11	3.10281e-11	-100	chr1	155162685	155163684	1000	-	promoter:6549	uc010pfj,2	4582	MUC1	hg19_genes_promoters
chr1	155162756	155162756	1	+	9.04313e-11	3.10281e-11	-100	chr1	155162685	155163684	1000	-	promoter:6550	uc010pfk,2	4582	MUC1	hg19_genes_promoters
chr1	155162756	155162756	1	+	9.04313e-11	3.10281e-11	-100	chr1	155162685	155163684	1000	-	promoter:6551	uc010pfl,2	4582	MUC1	hg19_genes_promoters
chr1	155162756	155162756	1	+	9.04313e-11	3.10281e-11	-100	chr1	155162685	155163684	1000	-	promoter:6552	uc031ppt,1	4582	MUC1	hg19_genes_promoters
chr1	155162756	155162756	1	+	9.04313e-11	3.10281e-11	-100	chr1	155162685	155163684	1000	-	promoter:6553	uc031ppu,1	4582	MUC1	hg19_genes_promoters
chr1	155162756	155162756	1	+	9.04313e-11	3.10281e-11	-100	chr1	155162707	155163706	1000	-	promoter:6554	uc001fia,3	4582	MUC1	hg19_genes_promoters
chr1	155162756	155162756	1	+	9.04313e-11	3.10281e-11	-100	chr1	155162707	155163706	1000	-	promoter:6555	uc001fib,3	4582	MUC1	hg19_genes_promoters
chr1	155162756	155162756	1	+	9.04313e-11	3.10281e-11	-100	chr1	155162707	155163706	1000	-	promoter:6556	uc001fic,3	4582	MUC1	hg19_genes_promoters
chr1	155162756	155162756	1	+	9.04313e-11	3.10281e-11	-100	chr1	155162707	155163706	1000	-	promoter:6557	uc001fid,3	4582	MUC1	hg19_genes_promoters
chr1	155162756	155162756	1	+	9.04313e-11	3.10281e-11	-100	chr1	155162707	155163706	1000	-	promoter:6558	uc001fie,3	4582	MUC1	hg19_genes_promoters
chr1	155162756	155162756	1	+	9.04313e-11	3.10281e-11	-100	chr1	155162707	155163706	1000	-	promoter:6559	uc001fif,3	4582	MUC1	hg19_genes_promoters
chr1	155162756	155162756	1	+	9.04313e-11	3.10281e-11	-100	chr1	155162707	155163706	1000	-	promoter:6560	uc001fig,3	4582	MUC1	hg19_genes_promoters
chr1	155162756	155162756	1	+	9.04313e-11	3.10281e-11	-100	chr1	155162707	155163706	1000	-	promoter:6561	uc001fih,3	4582	MUC1	hg19_genes_promoters
chr1	155162756	155162756	1	+	9.04313e-11	3.10281e-11	-100	chr1	155162707	155163706	1000	-	promoter:6562	uc001fii,3	4582	MUC1	hg19_genes_promoters
chr1	155162756	155162756	1	+	9.04313e-11	3.10281e-11	-100	chr1	155162707	155163706	1000	-	promoter:6563	uc001fij,3	4582	MUC1	hg19_genes_promoters
chr1	155162756	155162756	1	+	9.04313e-11	3.10281e-11	-100	chr1	155162707	155163706	1000	-	promoter:6564	uc001fik,3	4582	MUC1	hg19_genes_promoters
chr1	155162756	155162756	1	+	9.04313e-11	3.10281e-11	-100	chr1	155162707	155163706	1000	-	promoter:6565	uc001fil,3	4582	MUC1	hg19_genes_promoters
chr1	155162756	155162756	1	+	9.04313e-11	3.10281e-11	-100	chr1	155162707	155163706	1000	-	promoter:6566	uc001fim,3	4582	MUC1	hg19_genes_promoters
chr1	155162756	155162756	1	+	9.04313e-11	3.10281e-11	-100	chr1	155162707	155163706	1000	-	promoter:6567	uc001fin,3	4582	MUC1	hg19_genes_promoters
chr1	155162756	155162756	1	+	9.04313e-11	3.10281e-11	-100	chr1	155162707	155163706	1000	-	promoter:6568	uc001fio,3	4582	MUC1	hg19_genes_promoters
chr1	155162756	155162756	1	+	9.04313e-11	3.10281e-11	-100	chr1	155162707	155163706	1000	-	promoter:6569	uc001fip,3	4582	MUC1	hg19_genes_promoters
chr1	155162756	155162756	1	+	9.04313e-11	3.10281e-11	-100	chr1	155162707	155163706	1000	-	promoter:6570	uc001fiq,3	4582	MUC1	hg19_genes_promoters
chr1	155162756	155162756	1	+	9.04313e-11	3.10281e-11	-100	chr1	155162707	155163706	1000	-	promoter:6571	uc001fit,3	4582	MUC1	hg19_genes_promoters
chr1	155162756	155162756	1	+	9.04313e-11	3.10281e-11	-100	chr1	155162707	155163706	1000	-	promoter:6572	uc009wpj,3	4582	MUC1	hg19_genes_promoters
chr1	155162756	155162756	1	+	9.04313e-11	3.10281e-11	-100	chr1	155162707	155163706	1000	-	promoter:6573	uc009wpk,3	4582	MUC1	hg19_genes_promoters
chr1	155162756	155162756	1	+	9.04313e-11	3.10281e-11	-100	chr1	155162707	155163706	1000	-	promoter:6574	uc009wpl,3	4582	MUC1	hg19_genes_promoters
chr1	155162756	155162756	1	+	9.04313e-11	3.10281e-11	-100	chr1	155162707	155163706	1000	-	promoter:6575	uc009wpm,3	4582	MUC1	hg19_genes_promoters
chr1	155162756	155162756	1	+	9.04313e-11	3.10281e-11	-100	chr1	155162707	155163706	1000	-	promoter:6576	uc009wpn,3	4582	MUC1	hg19_genes_promoters
chr1	155162756	155162756	1	+	9.04313e-11	3.10281e-11	-100	chr1	155162707	155163706	1000	-	promoter:6577	uc009wpo,3	4582	MUC1	hg19_genes_promoters
chr1	155162756	155162756	1	+	9.04313e-11	3.10281e-11	-100	chr1	155162707	155163706	1000	-	promoter:6578	uc009wpp,3	4582	MUC1	hg19_genes_promoters
chr1	155162756	155162756	1	+	9.04313e-11	3.10281e-11	-100	chr1	155162707	155163706	1000	-	promoter:6579	uc009wpq,3	4582	MUC1	hg19_genes_promoters
chr1	155162756	155162756	1	+	9.04313e-11	3.10281e-11	-100	chr1	155162707	155163706	1000	-	promoter:6580	uc009wpr,3	4582	MUC1	hg19_genes_promoters
chr1	155162756	155162756	1	+	9.04313e-11	3.10281e-11	-100	chr1	155162707	155163706	1000	-	promoter:6581	uc009wps,3	4582	MUC1	hg19_genes_promoters
chr1	155162756	155162756	1	+	9.04313e-11	3.10281e-11	-100	chr1	155162707	155163706	1000	-	promoter:6582	uc009wpt,3	4582	MUC1	hg19_genes_promoters
chr1	155162756	155162756	1	+	9.04313e-11	3.10281e-11	-100	chr1	155162707	155163706	1000	-	promoter:6583	uc009wpu,3	4582	MUC1	hg19_genes_promoters
chr1	155162756	155162756	1	+	9.04313e-11	3.10281e-11	-100	chr1	155162707	155163706	1000	-	promoter:6584	uc009wpv,3	4582	MUC1	hg19_genes_promoters
chr1	155162756	155162756	1	+	9.04313e-11	3.10281e-11	-100	chr1	155162707	155163706	1000	-	promoter:6585	uc009wpw,3	4582	MUC1	hg19_genes_promoters
chr1	155162756	155162756	1	+	9.04313e-11	3.10281e-11	-100	chr1	155162707	155163706	1000	-	promoter:6586	uc009wpx,3	4582	MUC1	hg19_genes_promoters
chr1	155162756	155162756	1	+	9.04313e-11	3.10281e-11	-100	chr1	155162707	155163706	1000	-	promoter:6587	uc009wpy,4	4582	MUC1	hg19_genes_promoters
chr1	155162756	155162756	1	+	9.04313e-11	3.10281e-11	-100	chr1	155162707	155163706	1000	-	promoter:6588	uc009wpz,3	4582	MUC1	hg19_genes_promoters
chr1	155162756	155162756	1	+	9.04313e-11	3.10281e-11	-100	chr1	155162707	155163706	1000	-	promoter:6589	uc009wqa,3	4582	MUC1	hg19_genes_promoters
chr1	155162756	155162756	1	+	9.04313e-11	3.10281e-11	-100	chr1	155162707	155163706	1000	-	promoter:6590	uc009wqb,3	4582	MUC1	hg19_genes_promoters
chr1	155162756	155162756	1	+	9.04313e-11	3.10281e-11	-100	chr1	155162707	155163706	1000	-	promoter:6591	uc009wqc,3	4582	MUC1	hg19_genes_promoters
chr1	155162756	155162756	1	+	9.04313e-11	3.10281e-11	-100	chr1	155162707	155163706	1000	-	promoter:6592	uc009wqd,3	4582	MUC1	hg19_genes_promoters
chr1	155162756	155162756	1	+	9.04313e-11	3.10281e-11	-100	chr1	155162707	155163706	1000	-	promoter:6593	uc009wqe,3	4582	MUC1	hg19_genes_promoters
chr1	155162756	155162756	1	+	9.04313e-11	3.10281e-11	-100	chr1	155162707	155163706	1000	-	promoter:6594	uc009wqf,3	4582	MUC1	hg19_genes_promoters
chr1	155162756	155162756	1	+	9.04313e-11	3.10281e-11	-100	chr1	155162707	155163706	1000	-	promoter:6595	uc009wqg,3	4582	MUC1	hg19_genes_promoters
chr1	155162756	155162756	1	+	9.04313e-11	3.10281e-11	-100	chr1	155162707	155163706	1000	-	promoter:6596	uc010pfm,2	4582	MUC1	hg19_genes_promoters
chr1	155162756	155162756	1	+	9.04313e-11	3.10281e-11	-100	chr1	155162707	155163706	1000	-	promoter:6597	uc010pfn,2	4582	MUC1	hg19_genes_promoters
chr1	155162756	155162756	1	+	9.04313e-11	3.10281e-11	-100	chr1	155162707	155163706	1000	-	promoter:6598	uc010pfo,2	4582	MUC1	hg19_genes_promoters
chr1	155162756	155162756	1	+	9.04313e-11	3.10281e-11	-100	chr1	155162707	155163706	1000	-	promoter:6599	uc010pfp,2	4582	MUC1	hg19_genes_promoters
chr1	155162756	155162756	1	+	9.04313e-11	3.10281e-11	-100	chr1	155162707	155163706	1000	-	promoter:6600	uc010pfq,2	4582	MUC1	hg19_genes_promoters
chr1	155162756	155162756	1	+	9.04313e-11	3.10281e-11	-100	chr1	155162707	155163706	1000	-	promoter:6601	uc010pfr,2	4582	MUC1	hg19_genes_promoters
chr1	155162756	155162756	1	+	9.04313e-11	3.10281e-11	-100	chr1	155162707	155163706	1000	-	promoter:6602	uc010pfs,2	4582	MUC1	hg19_genes_promoters
chr1	155162756	155162756	1	+	9.04313e-11	3.10281e-11	-100	chr1	155162707	155163706	1000	-	promoter:6603	uc021pap,1	4582	MUC1	hg19_genes_promoters
chr1	155162756	155162756	1	+	9.04313e-11	3.10281e-11	-100	chr1	155162707	155163706	1000	-	promoter:6604	uc031ppv,1	4582	MUC1	hg19_genes_promoters
chr1	155162756	155162756	1	+	9.04313e-11	3.10281e-11	-100	chr1	155162707	155163706	1000	-	promoter:6605	uc031ppw,1	4582	MUC1	hg19_genes_promoters
chr1	155162756	155162756	1	+	9.04313e-11	3.10281e-11	-100	chr1	155162707	155163706	1000	-	promoter:6606	uc001fis,2	4582	MUC1	hg19_genes_promoters
chr1	155162756	155162756	1	+	9.04313e-11	3.10281e-11	-100	chr1	155162707	155163706	1000	-	promoter:6607	uc001fiv,2	4582	MUC1	hg19_genes_promoters
chr1	155162756	155162756	1	+	9.04313e-11	3.10281e-11	-100	chr1	155162707	155163706	1000	-	promoter:6608	uc001fiw,2	4582	MUC1	hg19_genes_promoters
chr1	155177727	155177727	1	+	7.78444e-24	7.85285e-24	-100	chr1	155177490	155178489	1000	+	promoter:2632	uc001fjb,3	4580	MTX1	hg19_genes_promoters
chr1	155177727	155177727	1	+	7.78444e-24	7.85285e-24	-100	chr1	155177490	155178489	1000	+	promoter:2633	uc001fjc,3	4580	MTX1	hg19_genes_promoters
chr1	155292637	155292637	1	+	8.18199e-35	2.16464e-34	-100	chr1	155292285	155293284	1000	+	promoter:2644	uc009wqo,1	23623	RUSC1	hg19_genes_promoters
chr1	156119058	156119058	1	-	1.16958e-16	6.17579e-17	-100	chr1	156118735	156119734	1000	+	promoter:2692	uc001fnl,3	64218	SEMA4A	hg19_genes_promoters
chr1	156119457	156119457	1	+	2.73397e-11	9.71964e-12	-100	chr1	156118735	156119734	1000	+	promoter:2692	uc001fnl,3	64218	SEMA4A	hg19_genes_promoters
chr1	156391217	156391217	1	+	1.94398e-32	4.24805e-32	-100	chr1	156390222	156391221	1000	-	promoter:6741	uc001foz,1	407046	MIR9-1	hg19_genes_promoters
chr1	156676543	156676543	1	-	4.18091e-22	3.59338e-22	-100	chr1	156675609	156676608	1000	-	promoter:6757	uc021pbi,1	1382	CRABP2	hg19_genes_promoters
chr1	156676582	156676582	1	-	4.18091e-22	3.59338e-22	-100	chr1	156675609	156676608	1000	-	promoter:6757	uc021pbi,1	1382	CRABP2	hg19_genes_promoters
chr1	156676587	156676587	1	-	6.33786e-22	5.36976e-22	-100	chr1	156675609	156676608	1000	-	promoter:6757	uc021pbi,1	1382	CRABP2	hg19_genes_promoters
chr1	156863030	156863030	1	-	4.32753e-10	1.4208e-10	-100	chr1	156862523	156863522	1000	+	promoter:2743	uc001fqj,1	375033	PEAR1	hg19_genes_promoters
chr1	157895463	157895463	1	-	7.62049e-16	3.76457e-16	-100	chr1	157894764	157895763	1000	+	promoter:2749	uc001frl,1	NA	NA	hg19_genes_promoters
chr1	161501899	161501899	1	-	3.57578e-17	1.97208e-17	-100	chr1	161500915	161501914	1000	+	promoter:2911	uc021pdf,1	NA	NA	hg19_genes_promoters
chr1	162530755	162530755	1	-	2.23702e-25	2.60158e-25	-100	chr1	162530296	162531295	1000	+	promoter:2959	uc001gce,4	6675	UAP1	hg19_genes_promoters
chr1	163038582	163038582	1	-	6.94336e-44	3.60878e-43	-100	chr1	163037764	163038763	1000	+	promoter:2967	uc009wuy,3	5999	RGS4	hg19_genes_promoters
chr1	163038582	163038582	1	-	6.94336e-44	3.60878e-43	-100	chr1	163038042	163039041	1000	+	promoter:2968	uc009wuz,3	5999	RGS4	hg19_genes_promoters
chr1	167682964	167682964	1	+	1.40932e-24	1.52351e-24	-100	chr1	167682962	167683961	1000	+	promoter:3007	uc021pej,1	NA	NA	hg19_genes_promoters
chr1	167682998	167682998	1	-	3.07887e-10	1.01978e-10	-100	chr1	167682962	167683961	1000	+	promoter:3007	uc021pej,1	NA	NA	hg19_genes_promoters
chr1	168105870	168105870	1	+	1.26604e-10	4.30248e-11	-100	chr1	168105675	168106674	1000	-	promoter:7063	uc001gfb,4	23432	GPR161	hg19_genes_promoters
chr1	172413278	172413278	1	-	1.15101e-25	1.37227e-25	-100	chr1	172413231	172414230	1000	-	promoter:7120	uc001gii,1	5279	PIGC	hg19_genes_promoters
chr1	172413278	172413278	1	-	1.15101e-25	1.37227e-25	-100	chr1	172413231	172414230	1000	-	promoter:7121	uc001gin,3	5279	PIGC	hg19_genes_promoters
chr1	172413278	172413278	1	-	1.15101e-25	1.37227e-25	-100	chr1	172413231	172414230	1000	-	promoter:7122	uc001gio,3	5279	PIGC	hg19_genes_promoters
chr1	173446254	173446254	1	-	1.26477e-20	9.48453e-21	-100	chr1	173445486	173446485	1000	+	promoter:3101	uc001giy,1	9588	PRDX6	hg19_genes_promoters
chr1	173684087	173684087	1	-	6.10124e-29	9.79877e-29	-100	chr1	173683706	173684705	1000	+	promoter:3106	uc001gjd,3	27252	KLHL20	hg19_genes_promoters
chr1	178511411	178511411	1	-	2.70453e-21	2.15685e-21	-100	chr1	178510931	178511930	1000	+	promoter:3152	uc001glx,1	400798	C1orf220	hg19_genes_promoters
chr1	179334239	179334239	1	+	9.84009e-31	1.85065e-30	-100	chr1	179333855	179334854	1000	+	promoter:3168	uc001gmn,2	126859	AXDND1	hg19_genes_promoters
chr1	179334239	179334239	1	+	9.84009e-31	1.85065e-30	-100	chr1	179333855	179334854	1000	+	promoter:3169	uc010pnl,2	126859	AXDND1	hg19_genes_promoters
chr1	179334239	179334239	1	+	9.84009e-31	1.85065e-30	-100	chr1	179333855	179334854	1000	+	promoter:3170	uc001gmo,3	126859	AXDND1	hg19_genes_promoters
chr1	179334239	179334239	1	+	9.84009e-31	1.85065e-30	-100	chr1	179334107	179335106	1000	+	promoter:3171	uc009wxg,3	126859	AXDND1	hg19_genes_promoters
chr1	181057452	181057452	1	+	6.76999e-14	2.88097e-14	-100	chr1	181056638	181057637	1000	+	promoter:3209	uc001got,4	51278	IER5	hg19_genes_promoters
chr1	181451953	181451953	1	+	8.67592e-34	2.10767e-33	-100	chr1	181451686	181452685	1000	+	promoter:3213	uc001gow,3	777	CACNA1E	hg19_genes_promoters
chr1	181451953	181451953	1	+	8.67592e-34	2.10767e-33	-100	chr1	181451686	181452685	1000	+	promoter:3214	uc009wxs,3	777	CACNA1E	hg19_genes_promoters
chr1	181451953	181451953	1	+	8.67592e-34	2.10767e-33	-100	chr1	181451686	181452685	1000	+	promoter:3215	uc009wxt,3	777	CACNA1E	hg19_genes_promoters
chr1	181451973	181451973	1	+	8.67592e-34	2.10767e-33	-100	chr1	181451686	181452685	1000	+	promoter:3213	uc001gow,3	777	CACNA1E	hg19_genes_promoters
chr1	181451973	181451973	1	+	8.67592e-34	2.10767e-33	-100	chr1	181451686	181452685	1000	+	promoter:3214	uc009wxs,3	777	CACNA1E	hg19_genes_promoters
chr1	181451973	181451973	1	+	8.67592e-34	2.10767e-33	-100	chr1	181451686	181452685	1000	+	promoter:3215	uc009wxt,3	777	CACNA1E	hg19_genes_promoters
chr1	181451981	181451981	1	+	8.67592e-34	2.10767e-33	-100	chr1	181451686	181452685	1000	+	promoter:3213	uc001gow,3	777	CACNA1E	hg19_genes_promoters
chr1	181451981	181451981	1	+	8.67592e-34	2.10767e-33	-100	chr1	181451686	181452685	1000	+	promoter:3214	uc009wxs,3	777	CACNA1E	hg19_genes_promoters
chr1	181451981	181451981	1	+	8.67592e-34	2.10767e-33	-100	chr1	181451686	181452685	1000	+	promoter:3215	uc009wxt,3	777	CACNA1E	hg19_genes_promoters
chr1	182807811	182807811	1	-	1.74469e-09	5.5104e-10	-100	chr1	182807439	182808438	1000	+	promoter:3232	uc001gpr,3	1660	DHX9	hg19_genes_promoters
chr1	182807811	182807811	1	-	1.74469e-09	5.5104e-10	-100	chr1	182807439	182808438	1000	+	promoter:3233	uc001gps,3	1660	DHX9	hg19_genes_promoters
chr1	182807962	182807962	1	+	6.77352e-10	2.19701e-10	-100	chr1	182807439	182808438	1000	+	promoter:3232	uc001gpr,3	1660	DHX9	hg19_genes_promoters
chr1	182807962	182807962	1	+	6.77352e-10	2.19701e-10	-100	chr1	182807439	182808438	1000	+	promoter:3233	uc001gps,3	1660	DHX9	hg19_genes_promoters
chr1	200007965	200007965	1	-	6.34687e-13	2.52192e-13	-100	chr1	200007658	200008657	1000	+	promoter:3346	uc009wzh,3	2494	NR5A2	hg19_genes_promoters
chr1	200007989	200007989	1	-	6.34687e-13	2.52192e-13	-100	chr1	200007658	200008657	1000	+	promoter:3346	uc009wzh,3	2494	NR5A2	hg19_genes_promoters
chr1	200008027	200008027	1	-	3.76705e-30	6.74835e-30	-100	chr1	200007658	200008657	1000	+	promoter:3346	uc009wzh,3	2494	NR5A2	hg19_genes_promoters
chr1	200008038	200008038	1	-	3.76705e-30	6.74835e-30	-100	chr1	200007658	200008657	1000	+	promoter:3346	uc009wzh,3	2494	NR5A2	hg19_genes_promoters
chr1	200008049	200008049	1	-	3.76705e-30	6.74835e-30	-100	chr1	200007658	200008657	1000	+	promoter:3346	uc009wzh,3	2494	NR5A2	hg19_genes_promoters
chr1	200859952	200859952	1	+	4.61791e-31	8.93158e-31	-100	chr1	200859627	200860626	1000	+	promoter:3354	uc001gvo,4	55765	C1orf106	hg19_genes_promoters
chr1	201617415	201617415	1	+	5.06204e-15	2.34541e-15	-100	chr1	201616450	201617449	1000	+	promoter:3364	uc001gwu,3	89796	NAV1	hg19_genes_promoters
chr1	201617415	201617415	1	+	5.06204e-15	2.34541e-15	-100	chr1	201616450	201617449	1000	+	promoter:3365	uc021phi,1	89796	NAV1	hg19_genes_promoters
chr1	201617443	201617443	1	+	5.06204e-15	2.34541e-15	-100	chr1	201616450	201617449	1000	+	promoter:3364	uc001gwu,3	89796	NAV1	hg19_genes_promoters
chr1	201617443	201617443	1	+	5.06204e-15	2.34541e-15	-100	chr1	201616450	201617449	1000	+	promoter:3365	uc021phi,1	89796	NAV1	hg19_genes_promoters
chr1	202091967	202091967	1	+	3.23795e-22	2.81298e-22	-100	chr1	202091029	202092028	1000	+	promoter:3381	uc001gxj,3	9283	GPR37L1	hg19_genes_promoters
chr1	202779719	202779719	1	+	6.98874e-23	6.45394e-23	-100	chr1	202779074	202780073	1000	+	promoter:3400	uc031prp,1	100506696	PCAT6	hg19_genes_promoters
chr1	202779719	202779719	1	+	6.98874e-23	6.45394e-23	-100	chr1	202779074	202780073	1000	+	promoter:3401	uc031prq,1	100506696	PCAT6	hg19_genes_promoters
chr1	202896970	202896970	1	+	9.15028e-65	1.79858e-63	-100	chr1	202896372	202897371	1000	-	promoter:7420	uc001gyo,1	59349	KLHL12	hg19_genes_promoters
chr1	202896970	202896970	1	+	9.15028e-65	1.79858e-63	-100	chr1	202896372	202897371	1000	-	promoter:7422	uc009xah,1	59349	KLHL12	hg19_genes_promoters
chr1	203056002	203056002	1	+	7.45513e-20	5.1935e-20	-100	chr1	203055167	203056166	1000	-	promoter:7430	uc001gzd,4	4656	MYOG	hg19_genes_promoters
chr1	203096866	203096866	1	+	8.03911e-19	5.11992e-19	-100	chr1	203096406	203097405	1000	+	promoter:3417	uc010pqg,1	134	ADORA1	hg19_genes_promoters
chr1	203096866	203096866	1	+	8.03911e-19	5.11992e-19	-100	chr1	203096406	203097405	1000	+	promoter:3418	uc009xak,1	134	ADORA1	hg19_genes_promoters
chr1	203096866	203096866	1	+	8.03911e-19	5.11992e-19	-100	chr1	203096406	203097405	1000	+	promoter:3419	uc010pqh,1	134	ADORA1	hg19_genes_promoters
chr1	203096875	203096875	1	+	7.59709e-27	1.01019e-26	-100	chr1	203096406	203097405	1000	+	promoter:3417	uc010pqg,1	134	ADORA1	hg19_genes_promoters
chr1	203096875	203096875	1	+	7.59709e-27	1.01019e-26	-100	chr1	203096406	203097405	1000	+	promoter:3418	uc009xak,1	134	ADORA1	hg19_genes_promoters
chr1	203096875	203096875	1	+	7.59709e-27	1.01019e-26	-100	chr1	203096406	203097405	1000	+	promoter:3419	uc010pqh,1	134	ADORA1	hg19_genes_promoters
chr1	203096884	203096884	1	+	7.59709e-27	1.01019e-26	-100	chr1	203096406	203097405	1000	+	promoter:3417	uc010pqg,1	134	ADORA1	hg19_genes_promoters
chr1	203096884	203096884	1	+	7.59709e-27	1.01019e-26	-100	chr1	203096406	203097405	1000	+	promoter:3418	uc009xak,1	134	ADORA1	hg19_genes_promoters
chr1	203096884	203096884	1	+	7.59709e-27	1.01019e-26	-100	chr1	203096406	203097405	1000	+	promoter:3419	uc010pqh,1	134	ADORA1	hg19_genes_promoters
chr1	204329208	204329208	1	-	1.48528e-14	6.64345e-15	-100	chr1	204329058	204330057	1000	-	promoter:7458	uc001hau,4	22874	PLEKHA6	hg19_genes_promoters
chr1	204329223	204329223	1	-	1.48528e-14	6.64345e-15	-100	chr1	204329058	204330057	1000	-	promoter:7458	uc001hau,4	22874	PLEKHA6	hg19_genes_promoters
chr1	204797626	204797626	1	-	3.15727e-16	1.60616e-16	-100	chr1	204796782	204797781	1000	+	promoter:3464	uc001hbh,3	23114	NFASC	hg19_genes_promoters
chr1	204797626	204797626	1	-	3.15727e-16	1.60616e-16	-100	chr1	204796782	204797781	1000	+	promoter:3465	uc010pqz,2	23114	NFASC	hg19_genes_promoters
chr1	204797626	204797626	1	-	3.15727e-16	1.60616e-16	-100	chr1	204796782	204797781	1000	+	promoter:3466	uc001hbi,3	23114	NFASC	hg19_genes_promoters
chr1	204797626	204797626	1	-	3.15727e-16	1.60616e-16	-100	chr1	204796782	204797781	1000	+	promoter:3467	uc001hbj,3	23114	NFASC	hg19_genes_promoters
chr1	204797626	204797626	1	-	3.15727e-16	1.60616e-16	-100	chr1	204796782	204797781	1000	+	promoter:3468	uc010pra,2	23114	NFASC	hg19_genes_promoters
chr1	204797631	204797631	1	-	3.15727e-16	1.60616e-16	-100	chr1	204796782	204797781	1000	+	promoter:3464	uc001hbh,3	23114	NFASC	hg19_genes_promoters
chr1	204797631	204797631	1	-	3.15727e-16	1.60616e-16	-100	chr1	204796782	204797781	1000	+	promoter:3465	uc010pqz,2	23114	NFASC	hg19_genes_promoters
chr1	204797631	204797631	1	-	3.15727e-16	1.60616e-16	-100	chr1	204796782	204797781	1000	+	promoter:3466	uc001hbi,3	23114	NFASC	hg19_genes_promoters
chr1	204797631	204797631	1	-	3.15727e-16	1.60616e-16	-100	chr1	204796782	204797781	1000	+	promoter:3467	uc001hbj,3	23114	NFASC	hg19_genes_promoters
chr1	204797631	204797631	1	-	3.15727e-16	1.60616e-16	-100	chr1	204796782	204797781	1000	+	promoter:3468	uc010pra,2	23114	NFASC	hg19_genes_promoters
chr1	204797641	204797641	1	-	3.15727e-16	1.60616e-16	-100	chr1	204796782	204797781	1000	+	promoter:3464	uc001hbh,3	23114	NFASC	hg19_genes_promoters
chr1	204797641	204797641	1	-	3.15727e-16	1.60616e-16	-100	chr1	204796782	204797781	1000	+	promoter:3465	uc010pqz,2	23114	NFASC	hg19_genes_promoters
chr1	204797641	204797641	1	-	3.15727e-16	1.60616e-16	-100	chr1	204796782	204797781	1000	+	promoter:3466	uc001hbi,3	23114	NFASC	hg19_genes_promoters
chr1	204797641	204797641	1	-	3.15727e-16	1.60616e-16	-100	chr1	204796782	204797781	1000	+	promoter:3467	uc001hbj,3	23114	NFASC	hg19_genes_promoters
chr1	204797641	204797641	1	-	3.15727e-16	1.60616e-16	-100	chr1	204796782	204797781	1000	+	promoter:3468	uc010pra,2	23114	NFASC	hg19_genes_promoters
chr1	204797650	204797650	1	-	3.15727e-16	1.60616e-16	-100	chr1	204796782	204797781	1000	+	promoter:3464	uc001hbh,3	23114	NFASC	hg19_genes_promoters
chr1	204797650	204797650	1	-	3.15727e-16	1.60616e-16	-100	chr1	204796782	204797781	1000	+	promoter:3465	uc010pqz,2	23114	NFASC	hg19_genes_promoters
chr1	204797650	204797650	1	-	3.15727e-16	1.60616e-16	-100	chr1	204796782	204797781	1000	+	promoter:3466	uc001hbi,3	23114	NFASC	hg19_genes_promoters
chr1	204797650	204797650	1	-	3.15727e-16	1.60616e-16	-100	chr1	204796782	204797781	1000	+	promoter:3467	uc001hbj,3	23114	NFASC	hg19_genes_promoters
chr1	204797650	204797650	1	-	3.15727e-16	1.60616e-16	-100	chr1	204796782	204797781	1000	+	promoter:3468	uc010pra,2	23114	NFASC	hg19_genes_promoters
chr1	204797658	204797658	1	-	3.15727e-16	1.60616e-16	-100	chr1	204796782	204797781	1000	+	promoter:3464	uc001hbh,3	23114	NFASC	hg19_genes_promoters
chr1	204797658	204797658	1	-	3.15727e-16	1.60616e-16	-100	chr1	204796782	204797781	1000	+	promoter:3465	uc010pqz,2	23114	NFASC	hg19_genes_promoters
chr1	204797658	204797658	1	-	3.15727e-16	1.60616e-16	-100	chr1	204796782	204797781	1000	+	promoter:3466	uc001hbi,3	23114	NFASC	hg19_genes_promoters
chr1	204797658	204797658	1	-	3.15727e-16	1.60616e-16	-100	chr1	204796782	204797781	1000	+	promoter:3467	uc001hbj,3	23114	NFASC	hg19_genes_promoters
chr1	204797658	204797658	1	-	3.15727e-16	1.60616e-16	-100	chr1	204796782	204797781	1000	+	promoter:3468	uc010pra,2	23114	NFASC	hg19_genes_promoters
chr1	204797662	204797662	1	-	3.15727e-16	1.60616e-16	-100	chr1	204796782	204797781	1000	+	promoter:3464	uc001hbh,3	23114	NFASC	hg19_genes_promoters
chr1	204797662	204797662	1	-	3.15727e-16	1.60616e-16	-100	chr1	204796782	204797781	1000	+	promoter:3465	uc010pqz,2	23114	NFASC	hg19_genes_promoters
chr1	204797662	204797662	1	-	3.15727e-16	1.60616e-16	-100	chr1	204796782	204797781	1000	+	promoter:3466	uc001hbi,3	23114	NFASC	hg19_genes_promoters
chr1	204797662	204797662	1	-	3.15727e-16	1.60616e-16	-100	chr1	204796782	204797781	1000	+	promoter:3467	uc001hbj,3	23114	NFASC	hg19_genes_promoters
chr1	204797662	204797662	1	-	3.15727e-16	1.60616e-16	-100	chr1	204796782	204797781	1000	+	promoter:3468	uc010pra,2	23114	NFASC	hg19_genes_promoters
chr1	205424892	205424892	1	+	1.59991e-13	6.63402e-14	-100	chr1	205424186	205425185	1000	+	promoter:3490	uc001hco,2	NA	NA	hg19_genes_promoters
chr1	205424943	205424943	1	+	8.36863e-27	1.10796e-26	-100	chr1	205424186	205425185	1000	+	promoter:3490	uc001hco,2	NA	NA	hg19_genes_promoters
chr1	205537938	205537938	1	-	2.8339e-15	1.33884e-15	-100	chr1	205537112	205538111	1000	+	promoter:3501	uc001hcv,4	148808	MFSD4A	hg19_genes_promoters
chr1	205537938	205537938	1	-	2.8339e-15	1.33884e-15	-100	chr1	205537112	205538111	1000	+	promoter:3502	uc010prk,2	148808	MFSD4A	hg19_genes_promoters
chr1	205537938	205537938	1	-	2.8339e-15	1.33884e-15	-100	chr1	205537112	205538111	1000	+	promoter:3503	uc010prl,2	148808	MFSD4A	hg19_genes_promoters
chr1	205537948	205537948	1	-	2.8339e-15	1.33884e-15	-100	chr1	205537112	205538111	1000	+	promoter:3501	uc001hcv,4	148808	MFSD4A	hg19_genes_promoters
chr1	205537948	205537948	1	-	2.8339e-15	1.33884e-15	-100	chr1	205537112	205538111	1000	+	promoter:3502	uc010prk,2	148808	MFSD4A	hg19_genes_promoters
chr1	205537948	205537948	1	-	2.8339e-15	1.33884e-15	-100	chr1	205537112	205538111	1000	+	promoter:3503	uc010prl,2	148808	MFSD4A	hg19_genes_promoters
chr1	205537952	205537952	1	-	2.8339e-15	1.33884e-15	-100	chr1	205537112	205538111	1000	+	promoter:3501	uc001hcv,4	148808	MFSD4A	hg19_genes_promoters
chr1	205537952	205537952	1	-	2.8339e-15	1.33884e-15	-100	chr1	205537112	205538111	1000	+	promoter:3502	uc010prk,2	148808	MFSD4A	hg19_genes_promoters
chr1	205537952	205537952	1	-	2.8339e-15	1.33884e-15	-100	chr1	205537112	205538111	1000	+	promoter:3503	uc010prl,2	148808	MFSD4A	hg19_genes_promoters
chr1	205537970	205537970	1	-	2.8339e-15	1.33884e-15	-100	chr1	205537112	205538111	1000	+	promoter:3501	uc001hcv,4	148808	MFSD4A	hg19_genes_promoters
chr1	205537970	205537970	1	-	2.8339e-15	1.33884e-15	-100	chr1	205537112	205538111	1000	+	promoter:3502	uc010prk,2	148808	MFSD4A	hg19_genes_promoters
chr1	205537970	205537970	1	-	2.8339e-15	1.33884e-15	-100	chr1	205537112	205538111	1000	+	promoter:3503	uc010prl,2	148808	MFSD4A	hg19_genes_promoters
chr1	208417947	208417947	1	-	2.25925e-26	2.87505e-26	-100	chr1	208417666	208418665	1000	-	promoter:7559	uc001hgz,3	5362	PLXNA2	hg19_genes_promoters
chr1	213032315	213032315	1	-	8.21007e-18	4.79067e-18	-100	chr1	213031481	213032480	1000	-	promoter:7598	uc001hjr,5	642946	FLVCR1-AS1	hg19_genes_promoters
chr1	213032315	213032315	1	-	8.21007e-18	4.79067e-18	-100	chr1	213031481	213032480	1000	-	promoter:7599	uc001hjs,5	642946	FLVCR1-AS1	hg19_genes_promoters
chr1	213032323	213032323	1	-	8.21007e-18	4.79067e-18	-100	chr1	213031481	213032480	1000	-	promoter:7598	uc001hjr,5	642946	FLVCR1-AS1	hg19_genes_promoters
chr1	213032323	213032323	1	-	8.21007e-18	4.79067e-18	-100	chr1	213031481	213032480	1000	-	promoter:7599	uc001hjs,5	642946	FLVCR1-AS1	hg19_genes_promoters
chr1	214161000	214161000	1	+	2.25925e-26	2.87505e-26	-100	chr1	214160278	214161277	1000	+	promoter:3674	uc001hkg,2	5629	PROX1	hg19_genes_promoters
chr1	214161000	214161000	1	+	2.25925e-26	2.87505e-26	-100	chr1	214160844	214161843	1000	+	promoter:3675	uc001hkh,4	5629	PROX1	hg19_genes_promoters
chr1	217264038	217264038	1	-	1.1363e-17	6.52854e-18	-100	chr1	217263197	217264196	1000	-	promoter:7626	uc021pja,1	2104	ESRRG	hg19_genes_promoters
chr1	220959665	220959665	1	+	1.32356e-20	9.90708e-21	-100	chr1	220959039	220960038	1000	+	promoter:3717	uc001hms,3	64757	MARC1	hg19_genes_promoters
chr1	220959665	220959665	1	+	1.32356e-20	9.90708e-21	-100	chr1	220959039	220960038	1000	+	promoter:3718	uc001hmt,3	64757	MARC1	hg19_genes_promoters
chr1	221051989	221051989	1	+	5.42382e-25	6.08837e-25	-100	chr1	221051743	221052742	1000	+	promoter:3721	uc001hmv,4	3142	HLX	hg19_genes_promoters
chr1	221052041	221052041	1	+	1.05167e-26	1.37989e-26	-100	chr1	221051743	221052742	1000	+	promoter:3721	uc001hmv,4	3142	HLX	hg19_genes_promoters
chr1	221052054	221052054	1	+	1.05167e-26	1.37989e-26	-100	chr1	221051743	221052742	1000	+	promoter:3721	uc001hmv,4	3142	HLX	hg19_genes_promoters
chr1	221052190	221052190	1	-	1.76477e-37	5.71765e-37	-100	chr1	221051743	221052742	1000	+	promoter:3721	uc001hmv,4	3142	HLX	hg19_genes_promoters
chr1	221052194	221052194	1	-	1.76477e-37	5.71765e-37	-100	chr1	221051743	221052742	1000	+	promoter:3721	uc001hmv,4	3142	HLX	hg19_genes_promoters
chr1	221509985	221509985	1	-	4.20627e-29	6.85347e-29	-100	chr1	221509639	221510638	1000	-	promoter:7654	uc001hmw,1	400804	C1orf140	hg19_genes_promoters
chr1	223537984	223537984	1	-	2.22236e-15	1.05833e-15	-100	chr1	223537402	223538401	1000	-	promoter:7682	uc001hnx,3	55061	SUSD4	hg19_genes_promoters
chr1	223537984	223537984	1	-	2.22236e-15	1.05833e-15	-100	chr1	223537545	223538544	1000	-	promoter:7683	uc001hny,4	55061	SUSD4	hg19_genes_promoters
chr1	223537984	223537984	1	-	2.22236e-15	1.05833e-15	-100	chr1	223537545	223538544	1000	-	promoter:7684	uc010puw,2	55061	SUSD4	hg19_genes_promoters
chr1	223537984	223537984	1	-	2.22236e-15	1.05833e-15	-100	chr1	223537545	223538544	1000	-	promoter:7685	uc001hnz,2	55061	SUSD4	hg19_genes_promoters
chr1	223537984	223537984	1	-	2.22236e-15	1.05833e-15	-100	chr1	223537545	223538544	1000	-	promoter:7686	uc010pux,1	55061	SUSD4	hg19_genes_promoters
chr1	223538334	223538334	1	+	9.04313e-11	3.10281e-11	-100	chr1	223537402	223538401	1000	-	promoter:7682	uc001hnx,3	55061	SUSD4	hg19_genes_promoters
chr1	223538334	223538334	1	+	9.04313e-11	3.10281e-11	-100	chr1	223537545	223538544	1000	-	promoter:7683	uc001hny,4	55061	SUSD4	hg19_genes_promoters
chr1	223538334	223538334	1	+	9.04313e-11	3.10281e-11	-100	chr1	223537545	223538544	1000	-	promoter:7684	uc010puw,2	55061	SUSD4	hg19_genes_promoters
chr1	223538334	223538334	1	+	9.04313e-11	3.10281e-11	-100	chr1	223537545	223538544	1000	-	promoter:7685	uc001hnz,2	55061	SUSD4	hg19_genes_promoters
chr1	223538334	223538334	1	+	9.04313e-11	3.10281e-11	-100	chr1	223537545	223538544	1000	-	promoter:7686	uc010pux,1	55061	SUSD4	hg19_genes_promoters
chr1	223538385	223538385	1	+	3.32325e-19	2.18667e-19	-100	chr1	223537402	223538401	1000	-	promoter:7682	uc001hnx,3	55061	SUSD4	hg19_genes_promoters
chr1	223538385	223538385	1	+	3.32325e-19	2.18667e-19	-100	chr1	223537545	223538544	1000	-	promoter:7683	uc001hny,4	55061	SUSD4	hg19_genes_promoters
chr1	223538385	223538385	1	+	3.32325e-19	2.18667e-19	-100	chr1	223537545	223538544	1000	-	promoter:7684	uc010puw,2	55061	SUSD4	hg19_genes_promoters
chr1	223538385	223538385	1	+	3.32325e-19	2.18667e-19	-100	chr1	223537545	223538544	1000	-	promoter:7685	uc001hnz,2	55061	SUSD4	hg19_genes_promoters
chr1	223538385	223538385	1	+	3.32325e-19	2.18667e-19	-100	chr1	223537545	223538544	1000	-	promoter:7686	uc010pux,1	55061	SUSD4	hg19_genes_promoters
chr1	223538399	223538399	1	+	3.32325e-19	2.18667e-19	-100	chr1	223537402	223538401	1000	-	promoter:7682	uc001hnx,3	55061	SUSD4	hg19_genes_promoters
chr1	223538399	223538399	1	+	3.32325e-19	2.18667e-19	-100	chr1	223537545	223538544	1000	-	promoter:7683	uc001hny,4	55061	SUSD4	hg19_genes_promoters
chr1	223538399	223538399	1	+	3.32325e-19	2.18667e-19	-100	chr1	223537545	223538544	1000	-	promoter:7684	uc010puw,2	55061	SUSD4	hg19_genes_promoters
chr1	223538399	223538399	1	+	3.32325e-19	2.18667e-19	-100	chr1	223537545	223538544	1000	-	promoter:7685	uc001hnz,2	55061	SUSD4	hg19_genes_promoters
chr1	223538399	223538399	1	+	3.32325e-19	2.18667e-19	-100	chr1	223537545	223538544	1000	-	promoter:7686	uc010pux,1	55061	SUSD4	hg19_genes_promoters
chr1	223538408	223538408	1	+	3.32325e-19	2.18667e-19	-100	chr1	223537545	223538544	1000	-	promoter:7683	uc001hny,4	55061	SUSD4	hg19_genes_promoters
chr1	223538408	223538408	1	+	3.32325e-19	2.18667e-19	-100	chr1	223537545	223538544	1000	-	promoter:7684	uc010puw,2	55061	SUSD4	hg19_genes_promoters
chr1	223538408	223538408	1	+	3.32325e-19	2.18667e-19	-100	chr1	223537545	223538544	1000	-	promoter:7685	uc001hnz,2	55061	SUSD4	hg19_genes_promoters
chr1	223538408	223538408	1	+	3.32325e-19	2.18667e-19	-100	chr1	223537545	223538544	1000	-	promoter:7686	uc010pux,1	55061	SUSD4	hg19_genes_promoters
chr1	225841684	225841684	1	+	3.1398e-27	4.31828e-27	-100	chr1	225840846	225841845	1000	-	promoter:7714	uc001hpc,1	55740	ENAH	hg19_genes_promoters
chr1	225841684	225841684	1	+	3.1398e-27	4.31828e-27	-100	chr1	225840846	225841845	1000	-	promoter:7715	uc001hpd,1	55740	ENAH	hg19_genes_promoters
chr1	225841695	225841695	1	+	3.1398e-27	4.31828e-27	-100	chr1	225840846	225841845	1000	-	promoter:7714	uc001hpc,1	55740	ENAH	hg19_genes_promoters
chr1	225841695	225841695	1	+	3.1398e-27	4.31828e-27	-100	chr1	225840846	225841845	1000	-	promoter:7715	uc001hpd,1	55740	ENAH	hg19_genes_promoters
chr1	226411128	226411128	1	+	1.00103e-19	6.90517e-20	-100	chr1	226410383	226411382	1000	+	promoter:3769	uc010pvm,2	83881	MIXL1	hg19_genes_promoters
chr1	226411225	226411225	1	+	1.60361e-11	5.78656e-12	-100	chr1	226410383	226411382	1000	+	promoter:3769	uc010pvm,2	83881	MIXL1	hg19_genes_promoters
chr1	226411228	226411228	1	+	1.60361e-11	5.78656e-12	-100	chr1	226410383	226411382	1000	+	promoter:3769	uc010pvm,2	83881	MIXL1	hg19_genes_promoters
chr1	226497410	226497410	1	-	1.51597e-21	1.23791e-21	-100	chr1	226497205	226498204	1000	-	promoter:7729	uc001hqa,3	286826	LIN9	hg19_genes_promoters
chr1	226497410	226497410	1	-	1.51597e-21	1.23791e-21	-100	chr1	226497205	226498204	1000	-	promoter:7730	uc001hqb,3	286826	LIN9	hg19_genes_promoters
chr1	226497410	226497410	1	-	1.51597e-21	1.23791e-21	-100	chr1	226497205	226498204	1000	-	promoter:7732	uc009xel,2	286826	LIN9	hg19_genes_promoters
chr1	226497412	226497412	1	-	1.51597e-21	1.23791e-21	-100	chr1	226497205	226498204	1000	-	promoter:7729	uc001hqa,3	286826	LIN9	hg19_genes_promoters
chr1	226497412	226497412	1	-	1.51597e-21	1.23791e-21	-100	chr1	226497205	226498204	1000	-	promoter:7730	uc001hqb,3	286826	LIN9	hg19_genes_promoters
chr1	226497412	226497412	1	-	1.51597e-21	1.23791e-21	-100	chr1	226497205	226498204	1000	-	promoter:7732	uc009xel,2	286826	LIN9	hg19_genes_promoters
chr1	226497449	226497449	1	+	8.64814e-18	5.03338e-18	-100	chr1	226497205	226498204	1000	-	promoter:7729	uc001hqa,3	286826	LIN9	hg19_genes_promoters
chr1	226497449	226497449	1	+	8.64814e-18	5.03338e-18	-100	chr1	226497205	226498204	1000	-	promoter:7730	uc001hqb,3	286826	LIN9	hg19_genes_promoters
chr1	226497449	226497449	1	+	8.64814e-18	5.03338e-18	-100	chr1	226497205	226498204	1000	-	promoter:7732	uc009xel,2	286826	LIN9	hg19_genes_promoters
chr1	226497456	226497456	1	-	2.58254e-30	4.68653e-30	-100	chr1	226497205	226498204	1000	-	promoter:7729	uc001hqa,3	286826	LIN9	hg19_genes_promoters
chr1	226497456	226497456	1	-	2.58254e-30	4.68653e-30	-100	chr1	226497205	226498204	1000	-	promoter:7730	uc001hqb,3	286826	LIN9	hg19_genes_promoters
chr1	226497456	226497456	1	-	2.58254e-30	4.68653e-30	-100	chr1	226497450	226498449	1000	-	promoter:7731	uc001hqc,4	286826	LIN9	hg19_genes_promoters
chr1	226497456	226497456	1	-	2.58254e-30	4.68653e-30	-100	chr1	226497205	226498204	1000	-	promoter:7732	uc009xel,2	286826	LIN9	hg19_genes_promoters
chr1	226497494	226497494	1	-	2.58254e-30	4.68653e-30	-100	chr1	226497205	226498204	1000	-	promoter:7729	uc001hqa,3	286826	LIN9	hg19_genes_promoters
chr1	226497494	226497494	1	-	2.58254e-30	4.68653e-30	-100	chr1	226497205	226498204	1000	-	promoter:7730	uc001hqb,3	286826	LIN9	hg19_genes_promoters
chr1	226497494	226497494	1	-	2.58254e-30	4.68653e-30	-100	chr1	226497450	226498449	1000	-	promoter:7731	uc001hqc,4	286826	LIN9	hg19_genes_promoters
chr1	226497494	226497494	1	-	2.58254e-30	4.68653e-30	-100	chr1	226497205	226498204	1000	-	promoter:7732	uc009xel,2	286826	LIN9	hg19_genes_promoters
chr1	227058239	227058239	1	+	9.88808e-21	7.49318e-21	-100	chr1	227057273	227058272	1000	+	promoter:3772	uc009xeo,1	5664	PSEN2	hg19_genes_promoters
chr1	227058239	227058239	1	+	9.88808e-21	7.49318e-21	-100	chr1	227057273	227058272	1000	+	promoter:3773	uc009xep,1	5664	PSEN2	hg19_genes_promoters
chr1	228136105	228136105	1	-	1.14539e-21	9.46626e-22	-100	chr1	228135677	228136676	1000	-	promoter:7748	uc001hri,2	7483	WNT9A	hg19_genes_promoters
chr1	228136114	228136114	1	-	1.14539e-21	9.46626e-22	-100	chr1	228135677	228136676	1000	-	promoter:7748	uc001hri,2	7483	WNT9A	hg19_genes_promoters
chr1	228136123	228136123	1	-	1.14539e-21	9.46626e-22	-100	chr1	228135677	228136676	1000	-	promoter:7748	uc001hri,2	7483	WNT9A	hg19_genes_promoters
chr1	228136128	228136128	1	-	1.14539e-21	9.46626e-22	-100	chr1	228135677	228136676	1000	-	promoter:7748	uc001hri,2	7483	WNT9A	hg19_genes_promoters
chr1	228136130	228136130	1	-	1.14539e-21	9.46626e-22	-100	chr1	228135677	228136676	1000	-	promoter:7748	uc001hri,2	7483	WNT9A	hg19_genes_promoters
chr1	228136435	228136435	1	+	2.10377e-38	7.35784e-38	-100	chr1	228135677	228136676	1000	-	promoter:7748	uc001hri,2	7483	WNT9A	hg19_genes_promoters
chr1	228401790	228401790	1	+	6.99959e-61	1.10744e-59	-100	chr1	228401366	228402365	1000	-	promoter:7761	uc031psn,1	574407	C1orf145	hg19_genes_promoters
chr1	228401790	228401790	1	+	6.99959e-61	1.10744e-59	-100	chr1	228401366	228402365	1000	-	promoter:7762	uc001hsm,1	574407	C1orf145	hg19_genes_promoters
chr1	231114272	231114272	1	+	1.0071e-16	5.34325e-17	-100	chr1	231113823	231114822	1000	+	promoter:3852	uc009xfl,1	64801	ARV1	hg19_genes_promoters
chr1	231114272	231114272	1	+	1.0071e-16	5.34325e-17	-100	chr1	231113823	231114822	1000	+	promoter:3853	uc001huh,3	64801	ARV1	hg19_genes_promoters
chr1	234349900	234349900	1	+	4.70827e-24	4.84984e-24	-100	chr1	234349017	234350016	1000	+	promoter:3915	uc001hwa,1	148641	SLC35F3	hg19_genes_promoters
chr1	234349912	234349912	1	+	4.70827e-24	4.84984e-24	-100	chr1	234349017	234350016	1000	+	promoter:3915	uc001hwa,1	148641	SLC35F3	hg19_genes_promoters
chr1	234349928	234349928	1	+	4.70827e-24	4.84984e-24	-100	chr1	234349017	234350016	1000	+	promoter:3915	uc001hwa,1	148641	SLC35F3	hg19_genes_promoters
chr1	235813332	235813332	1	-	4.58359e-18	2.72791e-18	-100	chr1	235813294	235814293	1000	-	promoter:7839	uc001hxe,4	2786	GNG4	hg19_genes_promoters
chr1	235813336	235813336	1	-	9.64135e-18	5.58203e-18	-100	chr1	235813294	235814293	1000	-	promoter:7839	uc001hxe,4	2786	GNG4	hg19_genes_promoters
chr1	236030376	236030376	1	+	3.22242e-15	1.51547e-15	-100	chr1	236030228	236031227	1000	-	promoter:7843	uc001hxj,3	1130	LYST	hg19_genes_promoters
chr1	236030376	236030376	1	+	3.22242e-15	1.51547e-15	-100	chr1	236030228	236031227	1000	-	promoter:7849	uc001hxn,2	1130	LYST	hg19_genes_promoters
chr1	236768539	236768539	1	+	4.87674e-24	5.01945e-24	-100	chr1	236767842	236768841	1000	-	promoter:7858	uc001hyd,2	55127	HEATR1	hg19_genes_promoters
chr1	236768539	236768539	1	+	4.87674e-24	5.01945e-24	-100	chr1	236767842	236768841	1000	-	promoter:7859	uc001hye,2	55127	HEATR1	hg19_genes_promoters
chr1	236768543	236768543	1	+	3.35924e-24	3.51142e-24	-100	chr1	236767842	236768841	1000	-	promoter:7858	uc001hyd,2	55127	HEATR1	hg19_genes_promoters
chr1	236768543	236768543	1	+	3.35924e-24	3.51142e-24	-100	chr1	236767842	236768841	1000	-	promoter:7859	uc001hye,2	55127	HEATR1	hg19_genes_promoters
chr1	236768551	236768551	1	+	3.35924e-24	3.51142e-24	-100	chr1	236767842	236768841	1000	-	promoter:7858	uc001hyd,2	55127	HEATR1	hg19_genes_promoters
chr1	236768551	236768551	1	+	3.35924e-24	3.51142e-24	-100	chr1	236767842	236768841	1000	-	promoter:7859	uc001hye,2	55127	HEATR1	hg19_genes_promoters
chr1	236768555	236768555	1	+	3.35924e-24	3.51142e-24	-100	chr1	236767842	236768841	1000	-	promoter:7858	uc001hyd,2	55127	HEATR1	hg19_genes_promoters
chr1	236768555	236768555	1	+	3.35924e-24	3.51142e-24	-100	chr1	236767842	236768841	1000	-	promoter:7859	uc001hye,2	55127	HEATR1	hg19_genes_promoters
chr1	237205320	237205320	1	-	1.19793e-32	2.66569e-32	-100	chr1	237204702	237205701	1000	+	promoter:3952	uc001hyl,1	6262	RYR2	hg19_genes_promoters
chr1	237205330	237205330	1	-	3.92765e-33	9.06658e-33	-100	chr1	237204702	237205701	1000	+	promoter:3952	uc001hyl,1	6262	RYR2	hg19_genes_promoters
chr1	237205346	237205346	1	-	3.92765e-33	9.06658e-33	-100	chr1	237204702	237205701	1000	+	promoter:3952	uc001hyl,1	6262	RYR2	hg19_genes_promoters
chr1	237205365	237205365	1	-	3.92765e-33	9.06658e-33	-100	chr1	237204702	237205701	1000	+	promoter:3952	uc001hyl,1	6262	RYR2	hg19_genes_promoters
chr1	237205370	237205370	1	-	3.92765e-33	9.06658e-33	-100	chr1	237204702	237205701	1000	+	promoter:3952	uc001hyl,1	6262	RYR2	hg19_genes_promoters
chr1	237205479	237205479	1	+	4.0423e-26	5.03175e-26	-100	chr1	237204702	237205701	1000	+	promoter:3952	uc001hyl,1	6262	RYR2	hg19_genes_promoters
chr1	237205480	237205480	1	-	7.95917e-33	1.79323e-32	-100	chr1	237204702	237205701	1000	+	promoter:3952	uc001hyl,1	6262	RYR2	hg19_genes_promoters
chr1	237205481	237205481	1	+	3.33796e-26	4.18991e-26	-100	chr1	237204702	237205701	1000	+	promoter:3952	uc001hyl,1	6262	RYR2	hg19_genes_promoters
chr1	237205482	237205482	1	-	7.95917e-33	1.79323e-32	-100	chr1	237204702	237205701	1000	+	promoter:3952	uc001hyl,1	6262	RYR2	hg19_genes_promoters
chr1	237205491	237205491	1	+	3.33796e-26	4.18991e-26	-100	chr1	237204702	237205701	1000	+	promoter:3952	uc001hyl,1	6262	RYR2	hg19_genes_promoters
chr1	237205492	237205492	1	-	7.95917e-33	1.79323e-32	-100	chr1	237204702	237205701	1000	+	promoter:3952	uc001hyl,1	6262	RYR2	hg19_genes_promoters
chr1	246952511	246952511	1	-	7.37485e-17	3.95397e-17	-100	chr1	246951919	246952918	1000	+	promoter:4021	uc010pyt,1	149134	LINC01341	hg19_genes_promoters
chr1	247275756	247275756	1	+	1.00459e-20	7.59656e-21	-100	chr1	247275720	247276719	1000	-	promoter:7926	uc001icg,1	388759	C1orf229	hg19_genes_promoters
chr10	736120	736120	1	-	3.82799e-30	6.85036e-30	-100	chr10	735609	736608	1000	-	promoter:39238	uc001ifp,3	22982	DIP2C	hg19_genes_promoters
chr10	736122	736122	1	-	3.82799e-30	6.85036e-30	-100	chr10	735609	736608	1000	-	promoter:39238	uc001ifp,3	22982	DIP2C	hg19_genes_promoters
chr10	977709	977709	1	-	1.57648e-11	5.6969e-12	-100	chr10	977646	978645	1000	-	promoter:39245	uc031ptb,1	23185	LARP4B	hg19_genes_promoters
chr10	3109126	3109126	1	-	5.46073e-26	6.71771e-26	-100	chr10	3108712	3109711	1000	+	promoter:37582	uc001igp,3	5214	PFKP	hg19_genes_promoters
chr10	3109130	3109130	1	-	5.46073e-26	6.71771e-26	-100	chr10	3108712	3109711	1000	+	promoter:37582	uc001igp,3	5214	PFKP	hg19_genes_promoters
chr10	3109134	3109134	1	-	5.46073e-26	6.71771e-26	-100	chr10	3108712	3109711	1000	+	promoter:37582	uc001igp,3	5214	PFKP	hg19_genes_promoters
chr10	3109286	3109286	1	+	1.05026e-28	1.65261e-28	-100	chr10	3108712	3109711	1000	+	promoter:37582	uc001igp,3	5214	PFKP	hg19_genes_promoters
chr10	3109312	3109312	1	+	1.05026e-28	1.65261e-28	-100	chr10	3108712	3109711	1000	+	promoter:37582	uc001igp,3	5214	PFKP	hg19_genes_promoters
chr10	3109314	3109314	1	+	1.05026e-28	1.65261e-28	-100	chr10	3108712	3109711	1000	+	promoter:37582	uc001igp,3	5214	PFKP	hg19_genes_promoters
chr10	3109319	3109319	1	+	1.05026e-28	1.65261e-28	-100	chr10	3108712	3109711	1000	+	promoter:37582	uc001igp,3	5214	PFKP	hg19_genes_promoters
chr10	3110593	3110593	1	-	3.22242e-15	1.51547e-15	-100	chr10	3109819	3110818	1000	+	promoter:37583	uc001igq,3	5214	PFKP	hg19_genes_promoters
chr10	3110593	3110593	1	-	3.22242e-15	1.51547e-15	-100	chr10	3110430	3111429	1000	+	promoter:37584	uc009xhr,3	5214	PFKP	hg19_genes_promoters
chr10	3111036	3111036	1	+	7.43019e-19	4.73974e-19	-100	chr10	3110430	3111429	1000	+	promoter:37584	uc009xhr,3	5214	PFKP	hg19_genes_promoters
chr10	3111037	3111037	1	-	9.9741e-19	6.29904e-19	-100	chr10	3110430	3111429	1000	+	promoter:37584	uc009xhr,3	5214	PFKP	hg19_genes_promoters
chr10	3111381	3111381	1	-	1.45697e-12	5.64998e-13	-100	chr10	3110430	3111429	1000	+	promoter:37584	uc009xhr,3	5214	PFKP	hg19_genes_promoters
chr10	4868005	4868005	1	+	5.594e-20	3.9531e-20	-100	chr10	4867369	4868368	1000	+	promoter:37595	uc010qam,2	83592	AKR1E2	hg19_genes_promoters
chr10	4868005	4868005	1	+	5.594e-20	3.9531e-20	-100	chr10	4867369	4868368	1000	+	promoter:37596	uc001ihh,2	83592	AKR1E2	hg19_genes_promoters
chr10	4868005	4868005	1	+	5.594e-20	3.9531e-20	-100	chr10	4867369	4868368	1000	+	promoter:37597	uc001ihi,4	83592	AKR1E2	hg19_genes_promoters
chr10	4868005	4868005	1	+	5.594e-20	3.9531e-20	-100	chr10	4867369	4868368	1000	+	promoter:37598	uc001ihj,4	83592	AKR1E2	hg19_genes_promoters
chr10	4868005	4868005	1	+	5.594e-20	3.9531e-20	-100	chr10	4867369	4868368	1000	+	promoter:37599	uc001ihk,4	83592	AKR1E2	hg19_genes_promoters
chr10	4868005	4868005	1	+	5.594e-20	3.9531e-20	-100	chr10	4867369	4868368	1000	+	promoter:37600	uc009xhw,4	83592	AKR1E2	hg19_genes_promoters
chr10	4868005	4868005	1	+	5.594e-20	3.9531e-20	-100	chr10	4867369	4868368	1000	+	promoter:37601	uc031ptd,1	83592	AKR1E2	hg19_genes_promoters
chr10	5454438	5454438	1	+	1.40024e-20	1.04591e-20	-100	chr10	5453514	5454513	1000	+	promoter:37612	uc001iia,4	10276	NET1	hg19_genes_promoters
chr10	5709402	5709402	1	-	8.70046e-39	3.12731e-38	-100	chr10	5708559	5709558	1000	-	promoter:39281	uc001iig,2	79754	ASB13	hg19_genes_promoters
chr10	5709402	5709402	1	-	8.70046e-39	3.12731e-38	-100	chr10	5708559	5709558	1000	-	promoter:39282	uc001iih,2	79754	ASB13	hg19_genes_promoters
chr10	5709402	5709402	1	-	8.70046e-39	3.12731e-38	-100	chr10	5708559	5709558	1000	-	promoter:39283	uc001iii,2	79754	ASB13	hg19_genes_promoters
chr10	5709402	5709402	1	-	8.70046e-39	3.12731e-38	-100	chr10	5708559	5709558	1000	-	promoter:39284	uc009xic,2	79754	ASB13	hg19_genes_promoters
chr10	6187424	6187424	1	-	5.58158e-19	3.60973e-19	-100	chr10	6187279	6188278	1000	+	promoter:37629	uc010qaw,2	5209	PFKFB3	hg19_genes_promoters
chr10	6187435	6187435	1	-	8.31299e-19	5.28709e-19	-100	chr10	6187279	6188278	1000	+	promoter:37629	uc010qaw,2	5209	PFKFB3	hg19_genes_promoters
chr10	6187528	6187528	1	+	2.40102e-14	1.05636e-14	-100	chr10	6187279	6188278	1000	+	promoter:37629	uc010qaw,2	5209	PFKFB3	hg19_genes_promoters
chr10	6187541	6187541	1	+	2.031e-13	8.36699e-14	-100	chr10	6187279	6188278	1000	+	promoter:37629	uc010qaw,2	5209	PFKFB3	hg19_genes_promoters
chr10	6187770	6187770	1	-	5.91252e-25	6.62032e-25	-100	chr10	6187279	6188278	1000	+	promoter:37629	uc010qaw,2	5209	PFKFB3	hg19_genes_promoters
chr10	6187777	6187777	1	-	5.91252e-25	6.62032e-25	-100	chr10	6187279	6188278	1000	+	promoter:37629	uc010qaw,2	5209	PFKFB3	hg19_genes_promoters
chr10	6187792	6187792	1	-	5.91252e-25	6.62032e-25	-100	chr10	6187279	6188278	1000	+	promoter:37629	uc010qaw,2	5209	PFKFB3	hg19_genes_promoters
chr10	6187913	6187913	1	-	1.20554e-73	3.98531e-72	-100	chr10	6187279	6188278	1000	+	promoter:37629	uc010qaw,2	5209	PFKFB3	hg19_genes_promoters
chr10	6622399	6622399	1	-	2.40718e-13	9.86541e-14	-100	chr10	6622255	6623254	1000	-	promoter:39305	uc001ijj,2	5588	PRKCQ	hg19_genes_promoters
chr10	6622399	6622399	1	-	2.40718e-13	9.86541e-14	-100	chr10	6622255	6623254	1000	-	promoter:39306	uc009xim,2	5588	PRKCQ	hg19_genes_promoters
chr10	6622399	6622399	1	-	2.40718e-13	9.86541e-14	-100	chr10	6622255	6623254	1000	-	promoter:39307	uc009xin,2	5588	PRKCQ	hg19_genes_promoters
chr10	6622399	6622399	1	-	2.40718e-13	9.86541e-14	-100	chr10	6622255	6623254	1000	-	promoter:39308	uc010qax,2	5588	PRKCQ	hg19_genes_promoters
chr10	6622401	6622401	1	-	2.40718e-13	9.86541e-14	-100	chr10	6622255	6623254	1000	-	promoter:39305	uc001ijj,2	5588	PRKCQ	hg19_genes_promoters
chr10	6622401	6622401	1	-	2.40718e-13	9.86541e-14	-100	chr10	6622255	6623254	1000	-	promoter:39306	uc009xim,2	5588	PRKCQ	hg19_genes_promoters
chr10	6622401	6622401	1	-	2.40718e-13	9.86541e-14	-100	chr10	6622255	6623254	1000	-	promoter:39307	uc009xin,2	5588	PRKCQ	hg19_genes_promoters
chr10	6622401	6622401	1	-	2.40718e-13	9.86541e-14	-100	chr10	6622255	6623254	1000	-	promoter:39308	uc010qax,2	5588	PRKCQ	hg19_genes_promoters
chr10	6622537	6622537	1	-	1.3008e-21	1.06773e-21	-100	chr10	6622255	6623254	1000	-	promoter:39305	uc001ijj,2	5588	PRKCQ	hg19_genes_promoters
chr10	6622537	6622537	1	-	1.3008e-21	1.06773e-21	-100	chr10	6622255	6623254	1000	-	promoter:39306	uc009xim,2	5588	PRKCQ	hg19_genes_promoters
chr10	6622537	6622537	1	-	1.3008e-21	1.06773e-21	-100	chr10	6622255	6623254	1000	-	promoter:39307	uc009xin,2	5588	PRKCQ	hg19_genes_promoters
chr10	6622537	6622537	1	-	1.3008e-21	1.06773e-21	-100	chr10	6622255	6623254	1000	-	promoter:39308	uc010qax,2	5588	PRKCQ	hg19_genes_promoters
chr10	6622540	6622540	1	-	1.3008e-21	1.06773e-21	-100	chr10	6622255	6623254	1000	-	promoter:39305	uc001ijj,2	5588	PRKCQ	hg19_genes_promoters
chr10	6622540	6622540	1	-	1.3008e-21	1.06773e-21	-100	chr10	6622255	6623254	1000	-	promoter:39306	uc009xim,2	5588	PRKCQ	hg19_genes_promoters
chr10	6622540	6622540	1	-	1.3008e-21	1.06773e-21	-100	chr10	6622255	6623254	1000	-	promoter:39307	uc009xin,2	5588	PRKCQ	hg19_genes_promoters
chr10	6622540	6622540	1	-	1.3008e-21	1.06773e-21	-100	chr10	6622255	6623254	1000	-	promoter:39308	uc010qax,2	5588	PRKCQ	hg19_genes_promoters
chr10	6622545	6622545	1	-	1.3008e-21	1.06773e-21	-100	chr10	6622255	6623254	1000	-	promoter:39305	uc001ijj,2	5588	PRKCQ	hg19_genes_promoters
chr10	6622545	6622545	1	-	1.3008e-21	1.06773e-21	-100	chr10	6622255	6623254	1000	-	promoter:39306	uc009xim,2	5588	PRKCQ	hg19_genes_promoters
chr10	6622545	6622545	1	-	1.3008e-21	1.06773e-21	-100	chr10	6622255	6623254	1000	-	promoter:39307	uc009xin,2	5588	PRKCQ	hg19_genes_promoters
chr10	6622545	6622545	1	-	1.3008e-21	1.06773e-21	-100	chr10	6622255	6623254	1000	-	promoter:39308	uc010qax,2	5588	PRKCQ	hg19_genes_promoters
chr10	6622561	6622561	1	-	1.3008e-21	1.06773e-21	-100	chr10	6622255	6623254	1000	-	promoter:39305	uc001ijj,2	5588	PRKCQ	hg19_genes_promoters
chr10	6622561	6622561	1	-	1.3008e-21	1.06773e-21	-100	chr10	6622255	6623254	1000	-	promoter:39306	uc009xim,2	5588	PRKCQ	hg19_genes_promoters
chr10	6622561	6622561	1	-	1.3008e-21	1.06773e-21	-100	chr10	6622255	6623254	1000	-	promoter:39307	uc009xin,2	5588	PRKCQ	hg19_genes_promoters
chr10	6622561	6622561	1	-	1.3008e-21	1.06773e-21	-100	chr10	6622255	6623254	1000	-	promoter:39308	uc010qax,2	5588	PRKCQ	hg19_genes_promoters
chr10	7709472	7709472	1	-	4.62011e-25	5.21787e-25	-100	chr10	7708962	7709961	1000	-	promoter:39315	uc021pmv,1	80760	ITIH5	hg19_genes_promoters
chr10	7709472	7709472	1	-	4.62011e-25	5.21787e-25	-100	chr10	7708962	7709961	1000	-	promoter:39316	uc001ijr,2	80760	ITIH5	hg19_genes_promoters
chr10	7744723	7744723	1	-	4.58359e-18	2.72791e-18	-100	chr10	7744236	7745235	1000	+	promoter:37641	uc001ijs,3	3698	ITIH2	hg19_genes_promoters
chr10	12390821	12390821	1	-	5.67846e-13	2.2648e-13	-100	chr10	12390583	12391582	1000	+	promoter:37679	uc001iln,3	57118	CAMK1D	hg19_genes_promoters
chr10	12390821	12390821	1	-	5.67846e-13	2.2648e-13	-100	chr10	12390583	12391582	1000	+	promoter:37680	uc001ilo,3	57118	CAMK1D	hg19_genes_promoters
chr10	12390842	12390842	1	-	5.67846e-13	2.2648e-13	-100	chr10	12390583	12391582	1000	+	promoter:37679	uc001iln,3	57118	CAMK1D	hg19_genes_promoters
chr10	12390842	12390842	1	-	5.67846e-13	2.2648e-13	-100	chr10	12390583	12391582	1000	+	promoter:37680	uc001ilo,3	57118	CAMK1D	hg19_genes_promoters
chr10	12390846	12390846	1	-	5.67846e-13	2.2648e-13	-100	chr10	12390583	12391582	1000	+	promoter:37679	uc001iln,3	57118	CAMK1D	hg19_genes_promoters
chr10	12390846	12390846	1	-	5.67846e-13	2.2648e-13	-100	chr10	12390583	12391582	1000	+	promoter:37680	uc001ilo,3	57118	CAMK1D	hg19_genes_promoters
chr10	12390850	12390850	1	-	5.67846e-13	2.2648e-13	-100	chr10	12390583	12391582	1000	+	promoter:37679	uc001iln,3	57118	CAMK1D	hg19_genes_promoters
chr10	12390850	12390850	1	-	5.67846e-13	2.2648e-13	-100	chr10	12390583	12391582	1000	+	promoter:37680	uc001ilo,3	57118	CAMK1D	hg19_genes_promoters
chr10	12390893	12390893	1	-	5.31566e-31	1.02397e-30	-100	chr10	12390583	12391582	1000	+	promoter:37679	uc001iln,3	57118	CAMK1D	hg19_genes_promoters
chr10	12390893	12390893	1	-	5.31566e-31	1.02397e-30	-100	chr10	12390583	12391582	1000	+	promoter:37680	uc001ilo,3	57118	CAMK1D	hg19_genes_promoters
chr10	12390908	12390908	1	-	5.31566e-31	1.02397e-30	-100	chr10	12390583	12391582	1000	+	promoter:37679	uc001iln,3	57118	CAMK1D	hg19_genes_promoters
chr10	12390908	12390908	1	-	5.31566e-31	1.02397e-30	-100	chr10	12390583	12391582	1000	+	promoter:37680	uc001ilo,3	57118	CAMK1D	hg19_genes_promoters
chr10	12390910	12390910	1	-	5.31566e-31	1.02397e-30	-100	chr10	12390583	12391582	1000	+	promoter:37679	uc001iln,3	57118	CAMK1D	hg19_genes_promoters
chr10	12390910	12390910	1	-	5.31566e-31	1.02397e-30	-100	chr10	12390583	12391582	1000	+	promoter:37680	uc001ilo,3	57118	CAMK1D	hg19_genes_promoters
chr10	12390917	12390917	1	-	5.31566e-31	1.02397e-30	-100	chr10	12390583	12391582	1000	+	promoter:37679	uc001iln,3	57118	CAMK1D	hg19_genes_promoters
chr10	12390917	12390917	1	-	5.31566e-31	1.02397e-30	-100	chr10	12390583	12391582	1000	+	promoter:37680	uc001ilo,3	57118	CAMK1D	hg19_genes_promoters
chr10	12390925	12390925	1	-	5.31566e-31	1.02397e-30	-100	chr10	12390583	12391582	1000	+	promoter:37679	uc001iln,3	57118	CAMK1D	hg19_genes_promoters
chr10	12390925	12390925	1	-	5.31566e-31	1.02397e-30	-100	chr10	12390583	12391582	1000	+	promoter:37680	uc001ilo,3	57118	CAMK1D	hg19_genes_promoters
chr10	15131243	15131243	1	+	5.12985e-27	6.92246e-27	-100	chr10	15130776	15131775	1000	-	promoter:39394	uc010qby,1	414149	ACBD7	hg19_genes_promoters
chr10	15131243	15131243	1	+	5.12985e-27	6.92246e-27	-100	chr10	15130776	15131775	1000	-	promoter:39395	uc001inv,3	414149	ACBD7	hg19_genes_promoters
chr10	15761882	15761882	1	-	6.32129e-27	8.46107e-27	-100	chr10	15761771	15762770	1000	-	promoter:39403	uc001ioc,1	8516	ITGA8	hg19_genes_promoters
chr10	15761882	15761882	1	-	6.32129e-27	8.46107e-27	-100	chr10	15761771	15762770	1000	-	promoter:39404	uc010qcb,1	8516	ITGA8	hg19_genes_promoters
chr10	15761886	15761886	1	+	2.58778e-28	3.92976e-28	-100	chr10	15761771	15762770	1000	-	promoter:39403	uc001ioc,1	8516	ITGA8	hg19_genes_promoters
chr10	15761886	15761886	1	+	2.58778e-28	3.92976e-28	-100	chr10	15761771	15762770	1000	-	promoter:39404	uc010qcb,1	8516	ITGA8	hg19_genes_promoters
chr10	15761887	15761887	1	-	6.32129e-27	8.46107e-27	-100	chr10	15761771	15762770	1000	-	promoter:39403	uc001ioc,1	8516	ITGA8	hg19_genes_promoters
chr10	15761887	15761887	1	-	6.32129e-27	8.46107e-27	-100	chr10	15761771	15762770	1000	-	promoter:39404	uc010qcb,1	8516	ITGA8	hg19_genes_promoters
chr10	15761891	15761891	1	-	6.32129e-27	8.46107e-27	-100	chr10	15761771	15762770	1000	-	promoter:39403	uc001ioc,1	8516	ITGA8	hg19_genes_promoters
chr10	15761891	15761891	1	-	6.32129e-27	8.46107e-27	-100	chr10	15761771	15762770	1000	-	promoter:39404	uc010qcb,1	8516	ITGA8	hg19_genes_promoters
chr10	15761893	15761893	1	+	2.58778e-28	3.92976e-28	-100	chr10	15761771	15762770	1000	-	promoter:39403	uc001ioc,1	8516	ITGA8	hg19_genes_promoters
chr10	15761893	15761893	1	+	2.58778e-28	3.92976e-28	-100	chr10	15761771	15762770	1000	-	promoter:39404	uc010qcb,1	8516	ITGA8	hg19_genes_promoters
chr10	15761894	15761894	1	-	6.32129e-27	8.46107e-27	-100	chr10	15761771	15762770	1000	-	promoter:39403	uc001ioc,1	8516	ITGA8	hg19_genes_promoters
chr10	15761894	15761894	1	-	6.32129e-27	8.46107e-27	-100	chr10	15761771	15762770	1000	-	promoter:39404	uc010qcb,1	8516	ITGA8	hg19_genes_promoters
chr10	15761899	15761899	1	+	2.58778e-28	3.92976e-28	-100	chr10	15761771	15762770	1000	-	promoter:39403	uc001ioc,1	8516	ITGA8	hg19_genes_promoters
chr10	15761899	15761899	1	+	2.58778e-28	3.92976e-28	-100	chr10	15761771	15762770	1000	-	promoter:39404	uc010qcb,1	8516	ITGA8	hg19_genes_promoters
chr10	15761985	15761985	1	+	5.62718e-19	3.63414e-19	-100	chr10	15761771	15762770	1000	-	promoter:39403	uc001ioc,1	8516	ITGA8	hg19_genes_promoters
chr10	15761985	15761985	1	+	5.62718e-19	3.63414e-19	-100	chr10	15761771	15762770	1000	-	promoter:39404	uc010qcb,1	8516	ITGA8	hg19_genes_promoters
chr10	15762011	15762011	1	+	1.09133e-18	6.86591e-19	-100	chr10	15761771	15762770	1000	-	promoter:39403	uc001ioc,1	8516	ITGA8	hg19_genes_promoters
chr10	15762011	15762011	1	+	1.09133e-18	6.86591e-19	-100	chr10	15761771	15762770	1000	-	promoter:39404	uc010qcb,1	8516	ITGA8	hg19_genes_promoters
chr10	15762013	15762013	1	+	1.09133e-18	6.86591e-19	-100	chr10	15761771	15762770	1000	-	promoter:39403	uc001ioc,1	8516	ITGA8	hg19_genes_promoters
chr10	15762013	15762013	1	+	1.09133e-18	6.86591e-19	-100	chr10	15761771	15762770	1000	-	promoter:39404	uc010qcb,1	8516	ITGA8	hg19_genes_promoters
chr10	15762016	15762016	1	+	1.09133e-18	6.86591e-19	-100	chr10	15761771	15762770	1000	-	promoter:39403	uc001ioc,1	8516	ITGA8	hg19_genes_promoters
chr10	15762016	15762016	1	+	1.09133e-18	6.86591e-19	-100	chr10	15761771	15762770	1000	-	promoter:39404	uc010qcb,1	8516	ITGA8	hg19_genes_promoters
chr10	15762024	15762024	1	+	1.09133e-18	6.86591e-19	-100	chr10	15761771	15762770	1000	-	promoter:39403	uc001ioc,1	8516	ITGA8	hg19_genes_promoters
chr10	15762024	15762024	1	+	1.09133e-18	6.86591e-19	-100	chr10	15761771	15762770	1000	-	promoter:39404	uc010qcb,1	8516	ITGA8	hg19_genes_promoters
chr10	15762077	15762077	1	-	3.06676e-28	4.6248e-28	-100	chr10	15761771	15762770	1000	-	promoter:39403	uc001ioc,1	8516	ITGA8	hg19_genes_promoters
chr10	15762077	15762077	1	-	3.06676e-28	4.6248e-28	-100	chr10	15761771	15762770	1000	-	promoter:39404	uc010qcb,1	8516	ITGA8	hg19_genes_promoters
chr10	15762092	15762092	1	-	3.06676e-28	4.6248e-28	-100	chr10	15761771	15762770	1000	-	promoter:39403	uc001ioc,1	8516	ITGA8	hg19_genes_promoters
chr10	15762092	15762092	1	-	3.06676e-28	4.6248e-28	-100	chr10	15761771	15762770	1000	-	promoter:39404	uc010qcb,1	8516	ITGA8	hg19_genes_promoters
chr10	18429470	18429470	1	+	2.77377e-24	2.91989e-24	-100	chr10	18428606	18429605	1000	+	promoter:37741	uc001ipr,2	783	CACNB2	hg19_genes_promoters
chr10	18429470	18429470	1	+	2.77377e-24	2.91989e-24	-100	chr10	18428606	18429605	1000	+	promoter:37742	uc001ips,2	783	CACNB2	hg19_genes_promoters
chr10	18429470	18429470	1	+	2.77377e-24	2.91989e-24	-100	chr10	18428606	18429605	1000	+	promoter:37743	uc001ipt,2	783	CACNB2	hg19_genes_promoters
chr10	18429470	18429470	1	+	2.77377e-24	2.91989e-24	-100	chr10	18428606	18429605	1000	+	promoter:37744	uc009xjz,1	783	CACNB2	hg19_genes_promoters
chr10	18429470	18429470	1	+	2.77377e-24	2.91989e-24	-100	chr10	18428742	18429741	1000	+	promoter:37745	uc010qcl,2	783	CACNB2	hg19_genes_promoters
chr10	18429470	18429470	1	+	2.77377e-24	2.91989e-24	-100	chr10	18428742	18429741	1000	+	promoter:37746	uc001ipu,3	783	CACNB2	hg19_genes_promoters
chr10	18429470	18429470	1	+	2.77377e-24	2.91989e-24	-100	chr10	18428742	18429741	1000	+	promoter:37747	uc001ipv,3	783	CACNB2	hg19_genes_promoters
chr10	18429470	18429470	1	+	2.77377e-24	2.91989e-24	-100	chr10	18428742	18429741	1000	+	promoter:37748	uc009xka,2	783	CACNB2	hg19_genes_promoters
chr10	19777949	19777949	1	+	2.61483e-16	1.34118e-16	-100	chr10	19777023	19778022	1000	+	promoter:37761	uc010qcq,1	NA	NA	hg19_genes_promoters
chr10	21806896	21806896	1	+	1.03171e-14	4.6672e-15	-100	chr10	21806752	21807751	1000	-	promoter:39445	uc021pnx,1	NA	NA	hg19_genes_promoters
chr10	21807024	21807024	1	+	9.64135e-18	5.58203e-18	-100	chr10	21806752	21807751	1000	-	promoter:39445	uc021pnx,1	NA	NA	hg19_genes_promoters
chr10	21807025	21807025	1	-	4.70814e-29	7.62671e-29	-100	chr10	21806752	21807751	1000	-	promoter:39445	uc021pnx,1	NA	NA	hg19_genes_promoters
chr10	23480867	23480867	1	-	1.76765e-09	5.57828e-10	-100	chr10	23480460	23481459	1000	+	promoter:37800	uc001irp,3	256297	PTF1A	hg19_genes_promoters
chr10	23480877	23480877	1	-	1.76765e-09	5.57828e-10	-100	chr10	23480460	23481459	1000	+	promoter:37800	uc001irp,3	256297	PTF1A	hg19_genes_promoters
chr10	23480880	23480880	1	-	1.76765e-09	5.57828e-10	-100	chr10	23480460	23481459	1000	+	promoter:37800	uc001irp,3	256297	PTF1A	hg19_genes_promoters
chr10	23480882	23480882	1	-	1.76765e-09	5.57828e-10	-100	chr10	23480460	23481459	1000	+	promoter:37800	uc001irp,3	256297	PTF1A	hg19_genes_promoters
chr10	23480884	23480884	1	-	1.76765e-09	5.57828e-10	-100	chr10	23480460	23481459	1000	+	promoter:37800	uc001irp,3	256297	PTF1A	hg19_genes_promoters
chr10	23480904	23480904	1	-	1.76765e-09	5.57828e-10	-100	chr10	23480460	23481459	1000	+	promoter:37800	uc001irp,3	256297	PTF1A	hg19_genes_promoters
chr10	23481122	23481122	1	-	4.33747e-21	3.39115e-21	-100	chr10	23480460	23481459	1000	+	promoter:37800	uc001irp,3	256297	PTF1A	hg19_genes_promoters
chr10	23481125	23481125	1	-	4.33747e-21	3.39115e-21	-100	chr10	23480460	23481459	1000	+	promoter:37800	uc001irp,3	256297	PTF1A	hg19_genes_promoters
chr10	23481127	23481127	1	-	4.33747e-21	3.39115e-21	-100	chr10	23480460	23481459	1000	+	promoter:37800	uc001irp,3	256297	PTF1A	hg19_genes_promoters
chr10	23481133	23481133	1	-	4.33747e-21	3.39115e-21	-100	chr10	23480460	23481459	1000	+	promoter:37800	uc001irp,3	256297	PTF1A	hg19_genes_promoters
chr10	28035129	28035129	1	+	1.80775e-17	1.02036e-17	-100	chr10	28034779	28035778	1000	-	promoter:39503	uc001itx,4	283078	MKX	hg19_genes_promoters
chr10	28035129	28035129	1	+	1.80775e-17	1.02036e-17	-100	chr10	28034779	28035778	1000	-	promoter:39504	uc001ity,4	283078	MKX	hg19_genes_promoters
chr10	28965774	28965774	1	-	2.57247e-50	2.10852e-49	-100	chr10	28965424	28966423	1000	+	promoter:37854	uc001iuj,1	25805	BAMBI	hg19_genes_promoters
chr10	31609769	31609769	1	+	1.14681e-16	6.05847e-17	-100	chr10	31609064	31610063	1000	+	promoter:37882	uc009xlm,1	6935	ZEB1	hg19_genes_promoters
chr10	31609769	31609769	1	+	1.14681e-16	6.05847e-17	-100	chr10	31609064	31610063	1000	+	promoter:37883	uc009xln,1	6935	ZEB1	hg19_genes_promoters
chr10	31609769	31609769	1	+	1.14681e-16	6.05847e-17	-100	chr10	31609064	31610063	1000	+	promoter:37884	uc009xlo,2	6935	ZEB1	hg19_genes_promoters
chr10	31609769	31609769	1	+	1.14681e-16	6.05847e-17	-100	chr10	31609064	31610063	1000	+	promoter:37885	uc009xlp,3	6935	ZEB1	hg19_genes_promoters
chr10	38299507	38299507	1	+	4.35555e-15	2.02811e-15	-100	chr10	38298578	38299577	1000	+	promoter:37944	uc001izg,3	7581	ZNF33A	hg19_genes_promoters
chr10	38299507	38299507	1	+	4.35555e-15	2.02811e-15	-100	chr10	38298578	38299577	1000	+	promoter:37945	uc001izh,3	7581	ZNF33A	hg19_genes_promoters
chr10	38299507	38299507	1	+	4.35555e-15	2.02811e-15	-100	chr10	38298578	38299577	1000	+	promoter:37946	uc010qev,2	7581	ZNF33A	hg19_genes_promoters
chr10	38299507	38299507	1	+	4.35555e-15	2.02811e-15	-100	chr10	38298578	38299577	1000	+	promoter:37947	uc031puh,1	7581	ZNF33A	hg19_genes_promoters
chr10	38299507	38299507	1	+	4.35555e-15	2.02811e-15	-100	chr10	38298578	38299577	1000	+	promoter:37948	uc031pui,1	7581	ZNF33A	hg19_genes_promoters
chr10	38299507	38299507	1	+	4.35555e-15	2.02811e-15	-100	chr10	38298578	38299577	1000	+	promoter:37949	uc031puj,1	7581	ZNF33A	hg19_genes_promoters
chr10	38299507	38299507	1	+	4.35555e-15	2.02811e-15	-100	chr10	38298578	38299577	1000	+	promoter:37950	uc031puk,1	7581	ZNF33A	hg19_genes_promoters
chr10	38299507	38299507	1	+	4.35555e-15	2.02811e-15	-100	chr10	38298578	38299577	1000	+	promoter:37951	uc031pul,1	7581	ZNF33A	hg19_genes_promoters
chr10	38299507	38299507	1	+	4.35555e-15	2.02811e-15	-100	chr10	38298578	38299577	1000	+	promoter:37952	uc031pum,1	7581	ZNF33A	hg19_genes_promoters
chr10	38299507	38299507	1	+	4.35555e-15	2.02811e-15	-100	chr10	38298578	38299577	1000	+	promoter:37953	uc031pun,1	7581	ZNF33A	hg19_genes_promoters
chr10	38299507	38299507	1	+	4.35555e-15	2.02811e-15	-100	chr10	38298578	38299577	1000	+	promoter:37954	uc031puo,1	7581	ZNF33A	hg19_genes_promoters
chr10	38299507	38299507	1	+	4.35555e-15	2.02811e-15	-100	chr10	38298578	38299577	1000	+	promoter:37955	uc001izi,1	7581	ZNF33A	hg19_genes_promoters
chr10	42970739	42970739	1	-	3.75809e-26	4.69321e-26	-100	chr10	42969939	42970938	1000	+	promoter:37968	uc001izy,3	84856	LINC00839	hg19_genes_promoters
chr10	42970739	42970739	1	-	3.75809e-26	4.69321e-26	-100	chr10	42969939	42970938	1000	+	promoter:37969	uc009xmf,3	84856	LINC00839	hg19_genes_promoters
chr10	42970739	42970739	1	-	3.75809e-26	4.69321e-26	-100	chr10	42970076	42971075	1000	+	promoter:37970	uc001izz,2	84856	LINC00839	hg19_genes_promoters
chr10	43725412	43725412	1	-	4.93091e-15	2.28891e-15	-100	chr10	43725188	43726187	1000	-	promoter:39628	uc001jao,1	221002	RASGEF1A	hg19_genes_promoters
chr10	43725551	43725551	1	-	1.69112e-17	9.56381e-18	-100	chr10	43725188	43726187	1000	-	promoter:39628	uc001jao,1	221002	RASGEF1A	hg19_genes_promoters
chr10	43725578	43725578	1	-	1.69112e-17	9.56381e-18	-100	chr10	43725188	43726187	1000	-	promoter:39628	uc001jao,1	221002	RASGEF1A	hg19_genes_promoters
chr10	44880742	44880742	1	+	8.26262e-16	4.06983e-16	-100	chr10	44880546	44881545	1000	-	promoter:39645	uc001jbf,4	6387	CXCL12	hg19_genes_promoters
chr10	44880742	44880742	1	+	8.26262e-16	4.06983e-16	-100	chr10	44880546	44881545	1000	-	promoter:39646	uc031put,1	6387	CXCL12	hg19_genes_promoters
chr10	44880742	44880742	1	+	8.26262e-16	4.06983e-16	-100	chr10	44880546	44881545	1000	-	promoter:39647	uc001jbh,3	6387	CXCL12	hg19_genes_promoters
chr10	44880742	44880742	1	+	8.26262e-16	4.06983e-16	-100	chr10	44880546	44881545	1000	-	promoter:39648	uc001jbi,3	6387	CXCL12	hg19_genes_promoters
chr10	44880742	44880742	1	+	8.26262e-16	4.06983e-16	-100	chr10	44880546	44881545	1000	-	promoter:39649	uc021ppm,1	6387	CXCL12	hg19_genes_promoters
chr10	44880765	44880765	1	+	5.41344e-16	2.70093e-16	-100	chr10	44880546	44881545	1000	-	promoter:39645	uc001jbf,4	6387	CXCL12	hg19_genes_promoters
chr10	44880765	44880765	1	+	5.41344e-16	2.70093e-16	-100	chr10	44880546	44881545	1000	-	promoter:39646	uc031put,1	6387	CXCL12	hg19_genes_promoters
chr10	44880765	44880765	1	+	5.41344e-16	2.70093e-16	-100	chr10	44880546	44881545	1000	-	promoter:39647	uc001jbh,3	6387	CXCL12	hg19_genes_promoters
chr10	44880765	44880765	1	+	5.41344e-16	2.70093e-16	-100	chr10	44880546	44881545	1000	-	promoter:39648	uc001jbi,3	6387	CXCL12	hg19_genes_promoters
chr10	44880765	44880765	1	+	5.41344e-16	2.70093e-16	-100	chr10	44880546	44881545	1000	-	promoter:39649	uc021ppm,1	6387	CXCL12	hg19_genes_promoters
chr10	44880776	44880776	1	-	2.87248e-21	2.28644e-21	-100	chr10	44880546	44881545	1000	-	promoter:39645	uc001jbf,4	6387	CXCL12	hg19_genes_promoters
chr10	44880776	44880776	1	-	2.87248e-21	2.28644e-21	-100	chr10	44880546	44881545	1000	-	promoter:39646	uc031put,1	6387	CXCL12	hg19_genes_promoters
chr10	44880776	44880776	1	-	2.87248e-21	2.28644e-21	-100	chr10	44880546	44881545	1000	-	promoter:39647	uc001jbh,3	6387	CXCL12	hg19_genes_promoters
chr10	44880776	44880776	1	-	2.87248e-21	2.28644e-21	-100	chr10	44880546	44881545	1000	-	promoter:39648	uc001jbi,3	6387	CXCL12	hg19_genes_promoters
chr10	44880776	44880776	1	-	2.87248e-21	2.28644e-21	-100	chr10	44880546	44881545	1000	-	promoter:39649	uc021ppm,1	6387	CXCL12	hg19_genes_promoters
chr10	44880780	44880780	1	+	5.41344e-16	2.70093e-16	-100	chr10	44880546	44881545	1000	-	promoter:39645	uc001jbf,4	6387	CXCL12	hg19_genes_promoters
chr10	44880780	44880780	1	+	5.41344e-16	2.70093e-16	-100	chr10	44880546	44881545	1000	-	promoter:39646	uc031put,1	6387	CXCL12	hg19_genes_promoters
chr10	44880780	44880780	1	+	5.41344e-16	2.70093e-16	-100	chr10	44880546	44881545	1000	-	promoter:39647	uc001jbh,3	6387	CXCL12	hg19_genes_promoters
chr10	44880780	44880780	1	+	5.41344e-16	2.70093e-16	-100	chr10	44880546	44881545	1000	-	promoter:39648	uc001jbi,3	6387	CXCL12	hg19_genes_promoters
chr10	44880780	44880780	1	+	5.41344e-16	2.70093e-16	-100	chr10	44880546	44881545	1000	-	promoter:39649	uc021ppm,1	6387	CXCL12	hg19_genes_promoters
chr10	44880834	44880834	1	+	1.0639e-17	6.13291e-18	-100	chr10	44880546	44881545	1000	-	promoter:39645	uc001jbf,4	6387	CXCL12	hg19_genes_promoters
chr10	44880834	44880834	1	+	1.0639e-17	6.13291e-18	-100	chr10	44880546	44881545	1000	-	promoter:39646	uc031put,1	6387	CXCL12	hg19_genes_promoters
chr10	44880834	44880834	1	+	1.0639e-17	6.13291e-18	-100	chr10	44880546	44881545	1000	-	promoter:39647	uc001jbh,3	6387	CXCL12	hg19_genes_promoters
chr10	44880834	44880834	1	+	1.0639e-17	6.13291e-18	-100	chr10	44880546	44881545	1000	-	promoter:39648	uc001jbi,3	6387	CXCL12	hg19_genes_promoters
chr10	44880834	44880834	1	+	1.0639e-17	6.13291e-18	-100	chr10	44880546	44881545	1000	-	promoter:39649	uc021ppm,1	6387	CXCL12	hg19_genes_promoters
chr10	46168598	46168598	1	-	2.16804e-22	1.91418e-22	-100	chr10	46168252	46169251	1000	-	promoter:39668	uc001jcm,4	93550	ZFAND4	hg19_genes_promoters
chr10	46168598	46168598	1	-	2.16804e-22	1.91418e-22	-100	chr10	46168252	46169251	1000	-	promoter:39669	uc001jcn,4	93550	ZFAND4	hg19_genes_promoters
chr10	46168598	46168598	1	-	2.16804e-22	1.91418e-22	-100	chr10	46168252	46169251	1000	-	promoter:39670	uc001jco,4	93550	ZFAND4	hg19_genes_promoters
chr10	46168598	46168598	1	-	2.16804e-22	1.91418e-22	-100	chr10	46168252	46169251	1000	-	promoter:39671	uc001jcp,4	93550	ZFAND4	hg19_genes_promoters
chr10	46168598	46168598	1	-	2.16804e-22	1.91418e-22	-100	chr10	46168252	46169251	1000	-	promoter:39672	uc009xmu,3	93550	ZFAND4	hg19_genes_promoters
chr10	46168598	46168598	1	-	2.16804e-22	1.91418e-22	-100	chr10	46168252	46169251	1000	-	promoter:39673	uc001jcq,2	93550	ZFAND4	hg19_genes_promoters
chr10	46168598	46168598	1	-	2.16804e-22	1.91418e-22	-100	chr10	46168252	46169251	1000	-	promoter:39674	uc001jcr,2	93550	ZFAND4	hg19_genes_promoters
chr10	49514315	49514315	1	-	1.33385e-73	4.40004e-72	-100	chr10	49513786	49514785	1000	+	promoter:38055	uc001jgn,3	5599	MAPK8	hg19_genes_promoters
chr10	54073165	54073165	1	-	2.13603e-43	1.07401e-42	-100	chr10	54073041	54074040	1000	+	promoter:38118	uc001jjr,3	22943	DKK1	hg19_genes_promoters
chr10	54073179	54073179	1	-	2.13603e-43	1.07401e-42	-100	chr10	54073041	54074040	1000	+	promoter:38118	uc001jjr,3	22943	DKK1	hg19_genes_promoters
chr10	60272696	60272696	1	+	1.43406e-13	5.96999e-14	-100	chr10	60271904	60272903	1000	+	promoter:38127	uc001jki,1	80114	BICC1	hg19_genes_promoters
chr10	62761492	62761492	1	+	1.11553e-16	5.90262e-17	-100	chr10	62760737	62761736	1000	-	promoter:39905	uc001jlj,3	9886	RHOBTB1	hg19_genes_promoters
chr10	62761492	62761492	1	+	1.11553e-16	5.90262e-17	-100	chr10	62761199	62762198	1000	-	promoter:39906	uc001jlk,3	9886	RHOBTB1	hg19_genes_promoters
chr10	62761492	62761492	1	+	1.11553e-16	5.90262e-17	-100	chr10	62761199	62762198	1000	-	promoter:39907	uc001jlm,3	9886	RHOBTB1	hg19_genes_promoters
chr10	62761493	62761493	1	-	2.12988e-26	2.7199e-26	-100	chr10	62760737	62761736	1000	-	promoter:39905	uc001jlj,3	9886	RHOBTB1	hg19_genes_promoters
chr10	62761493	62761493	1	-	2.12988e-26	2.7199e-26	-100	chr10	62761199	62762198	1000	-	promoter:39906	uc001jlk,3	9886	RHOBTB1	hg19_genes_promoters
chr10	62761493	62761493	1	-	2.12988e-26	2.7199e-26	-100	chr10	62761199	62762198	1000	-	promoter:39907	uc001jlm,3	9886	RHOBTB1	hg19_genes_promoters
chr10	62761498	62761498	1	+	2.06358e-14	9.12902e-15	-100	chr10	62760737	62761736	1000	-	promoter:39905	uc001jlj,3	9886	RHOBTB1	hg19_genes_promoters
chr10	62761498	62761498	1	+	2.06358e-14	9.12902e-15	-100	chr10	62761199	62762198	1000	-	promoter:39906	uc001jlk,3	9886	RHOBTB1	hg19_genes_promoters
chr10	62761498	62761498	1	+	2.06358e-14	9.12902e-15	-100	chr10	62761199	62762198	1000	-	promoter:39907	uc001jlm,3	9886	RHOBTB1	hg19_genes_promoters
chr10	62761499	62761499	1	-	2.12988e-26	2.7199e-26	-100	chr10	62760737	62761736	1000	-	promoter:39905	uc001jlj,3	9886	RHOBTB1	hg19_genes_promoters
chr10	62761499	62761499	1	-	2.12988e-26	2.7199e-26	-100	chr10	62761199	62762198	1000	-	promoter:39906	uc001jlk,3	9886	RHOBTB1	hg19_genes_promoters
chr10	62761499	62761499	1	-	2.12988e-26	2.7199e-26	-100	chr10	62761199	62762198	1000	-	promoter:39907	uc001jlm,3	9886	RHOBTB1	hg19_genes_promoters
chr10	62761501	62761501	1	-	2.12988e-26	2.7199e-26	-100	chr10	62760737	62761736	1000	-	promoter:39905	uc001jlj,3	9886	RHOBTB1	hg19_genes_promoters
chr10	62761501	62761501	1	-	2.12988e-26	2.7199e-26	-100	chr10	62761199	62762198	1000	-	promoter:39906	uc001jlk,3	9886	RHOBTB1	hg19_genes_promoters
chr10	62761501	62761501	1	-	2.12988e-26	2.7199e-26	-100	chr10	62761199	62762198	1000	-	promoter:39907	uc001jlm,3	9886	RHOBTB1	hg19_genes_promoters
chr10	71905287	71905287	1	-	3.76705e-30	6.74835e-30	-100	chr10	71904485	71905484	1000	-	promoter:39979	uc031pvi,1	219743	TYSND1	hg19_genes_promoters
chr10	71905326	71905326	1	-	3.76705e-30	6.74835e-30	-100	chr10	71904485	71905484	1000	-	promoter:39979	uc031pvi,1	219743	TYSND1	hg19_genes_promoters
chr10	72238474	72238474	1	+	1.11723e-12	4.3663e-13	-100	chr10	72237564	72238563	1000	+	promoter:38246	uc001jrd,4	27143	PALD1	hg19_genes_promoters
chr10	72238478	72238478	1	+	1.11723e-12	4.3663e-13	-100	chr10	72237564	72238563	1000	+	promoter:38246	uc001jrd,4	27143	PALD1	hg19_genes_promoters
chr10	72238490	72238490	1	+	1.62393e-12	6.27502e-13	-100	chr10	72237564	72238563	1000	+	promoter:38246	uc001jrd,4	27143	PALD1	hg19_genes_promoters
chr10	72238500	72238500	1	+	1.11723e-12	4.3663e-13	-100	chr10	72237564	72238563	1000	+	promoter:38246	uc001jrd,4	27143	PALD1	hg19_genes_promoters
chr10	73155973	73155973	1	-	4.94181e-15	2.29217e-15	-100	chr10	73155691	73156690	1000	+	promoter:38261	uc001jrv,3	64072	CDH23	hg19_genes_promoters
chr10	73155973	73155973	1	-	4.94181e-15	2.29217e-15	-100	chr10	73155691	73156690	1000	+	promoter:38262	uc009xql,3	64072	CDH23	hg19_genes_promoters
chr10	73155973	73155973	1	-	4.94181e-15	2.29217e-15	-100	chr10	73155691	73156690	1000	+	promoter:38263	uc001jrw,4	64072	CDH23	hg19_genes_promoters
chr10	73155973	73155973	1	-	4.94181e-15	2.29217e-15	-100	chr10	73155691	73156690	1000	+	promoter:38264	uc001jry,3	64072	CDH23	hg19_genes_promoters
chr10	73155973	73155973	1	-	4.94181e-15	2.29217e-15	-100	chr10	73155691	73156690	1000	+	promoter:38265	uc001jrz,3	64072	CDH23	hg19_genes_promoters
chr10	73155973	73155973	1	-	4.94181e-15	2.29217e-15	-100	chr10	73155691	73156690	1000	+	promoter:38266	uc001jrx,4	64072	CDH23	hg19_genes_promoters
chr10	73723409	73723409	1	+	1.23116e-10	4.18736e-11	-100	chr10	73723120	73724119	1000	+	promoter:38275	uc001jsn,3	9469	CHST3	hg19_genes_promoters
chr10	73723435	73723435	1	+	1.23116e-10	4.18736e-11	-100	chr10	73723120	73724119	1000	+	promoter:38275	uc001jsn,3	9469	CHST3	hg19_genes_promoters
chr10	73723740	73723740	1	-	1.15616e-08	3.46476e-09	-100	chr10	73723120	73724119	1000	+	promoter:38275	uc001jsn,3	9469	CHST3	hg19_genes_promoters
chr10	73723842	73723842	1	+	6.17124e-18	3.64095e-18	-100	chr10	73723120	73724119	1000	+	promoter:38275	uc001jsn,3	9469	CHST3	hg19_genes_promoters
chr10	75545294	75545294	1	-	4.94774e-12	1.84857e-12	-100	chr10	75544335	75545334	1000	+	promoter:38321	uc009xrk,1	NA	NA	hg19_genes_promoters
chr10	75545294	75545294	1	-	4.94774e-12	1.84857e-12	-100	chr10	75544382	75545381	1000	+	promoter:38322	uc001jve,3	23053	ZSWIM8	hg19_genes_promoters
chr10	75545294	75545294	1	-	4.94774e-12	1.84857e-12	-100	chr10	75544382	75545381	1000	+	promoter:38323	uc001jvf,3	23053	ZSWIM8	hg19_genes_promoters
chr10	75545294	75545294	1	-	4.94774e-12	1.84857e-12	-100	chr10	75544382	75545381	1000	+	promoter:38324	uc001jvj,3	23053	ZSWIM8	hg19_genes_promoters
chr10	75545294	75545294	1	-	4.94774e-12	1.84857e-12	-100	chr10	75544382	75545381	1000	+	promoter:38325	uc009xrl,3	23053	ZSWIM8	hg19_genes_promoters
chr10	76969693	76969693	1	+	7.47341e-28	1.08719e-27	-100	chr10	76968912	76969911	1000	+	promoter:38352	uc021ptp,1	7417	VDAC2	hg19_genes_promoters
chr10	76969693	76969693	1	+	7.47341e-28	1.08719e-27	-100	chr10	76969300	76970299	1000	+	promoter:38353	uc001jwz,3	7417	VDAC2	hg19_genes_promoters
chr10	76969693	76969693	1	+	7.47341e-28	1.08719e-27	-100	chr10	76969300	76970299	1000	+	promoter:38354	uc001jxa,3	7417	VDAC2	hg19_genes_promoters
chr10	76969693	76969693	1	+	7.47341e-28	1.08719e-27	-100	chr10	76969300	76970299	1000	+	promoter:38355	uc010qld,2	7417	VDAC2	hg19_genes_promoters
chr10	76969693	76969693	1	+	7.47341e-28	1.08719e-27	-100	chr10	76969300	76970299	1000	+	promoter:38356	uc010qle,2	7417	VDAC2	hg19_genes_promoters
chr10	79686262	79686262	1	+	2.83767e-11	1.00769e-11	-100	chr10	79685570	79686569	1000	+	promoter:38421	uc010qln,2	100128292	DLG5-AS1	hg19_genes_promoters
chr10	80827908	80827908	1	-	2.92703e-12	1.11032e-12	-100	chr10	80827792	80828791	1000	+	promoter:38431	uc001kaf,2	57178	ZMIZ1	hg19_genes_promoters
chr10	80827908	80827908	1	-	2.92703e-12	1.11032e-12	-100	chr10	80827206	80828205	1000	-	promoter:40169	uc001jzx,3	283050	ZMIZ1-AS1	hg19_genes_promoters
chr10	80827908	80827908	1	-	2.92703e-12	1.11032e-12	-100	chr10	80827206	80828205	1000	-	promoter:40170	uc001jzy,3	283050	ZMIZ1-AS1	hg19_genes_promoters
chr10	80827908	80827908	1	-	2.92703e-12	1.11032e-12	-100	chr10	80827206	80828205	1000	-	promoter:40171	uc001jzz,3	283050	ZMIZ1-AS1	hg19_genes_promoters
chr10	81002461	81002461	1	+	2.99164e-16	1.52489e-16	-100	chr10	81002425	81003424	1000	+	promoter:38433	uc001kag,2	57178	ZMIZ1	hg19_genes_promoters
chr10	81002470	81002470	1	+	2.99164e-16	1.52489e-16	-100	chr10	81002425	81003424	1000	+	promoter:38433	uc001kag,2	57178	ZMIZ1	hg19_genes_promoters
chr10	81002474	81002474	1	+	2.99164e-16	1.52489e-16	-100	chr10	81002425	81003424	1000	+	promoter:38433	uc001kag,2	57178	ZMIZ1	hg19_genes_promoters
chr10	81002480	81002480	1	+	2.99164e-16	1.52489e-16	-100	chr10	81002425	81003424	1000	+	promoter:38433	uc001kag,2	57178	ZMIZ1	hg19_genes_promoters
chr10	81002909	81002909	1	+	3.22242e-15	1.51547e-15	-100	chr10	81002425	81003424	1000	+	promoter:38433	uc001kag,2	57178	ZMIZ1	hg19_genes_promoters
chr10	81002926	81002926	1	+	3.22242e-15	1.51547e-15	-100	chr10	81002425	81003424	1000	+	promoter:38433	uc001kag,2	57178	ZMIZ1	hg19_genes_promoters
chr10	81002928	81002928	1	+	3.22242e-15	1.51547e-15	-100	chr10	81002425	81003424	1000	+	promoter:38433	uc001kag,2	57178	ZMIZ1	hg19_genes_promoters
chr10	81002936	81002936	1	+	3.22242e-15	1.51547e-15	-100	chr10	81002425	81003424	1000	+	promoter:38433	uc001kag,2	57178	ZMIZ1	hg19_genes_promoters
chr10	81002953	81002953	1	+	3.22242e-15	1.51547e-15	-100	chr10	81002425	81003424	1000	+	promoter:38433	uc001kag,2	57178	ZMIZ1	hg19_genes_promoters
chr10	81002957	81002957	1	+	3.22242e-15	1.51547e-15	-100	chr10	81002425	81003424	1000	+	promoter:38433	uc001kag,2	57178	ZMIZ1	hg19_genes_promoters
chr10	81003012	81003012	1	-	2.59444e-18	1.57729e-18	-100	chr10	81002425	81003424	1000	+	promoter:38433	uc001kag,2	57178	ZMIZ1	hg19_genes_promoters
chr10	81003017	81003017	1	-	2.59444e-18	1.57729e-18	-100	chr10	81002425	81003424	1000	+	promoter:38433	uc001kag,2	57178	ZMIZ1	hg19_genes_promoters
chr10	81003021	81003021	1	-	2.59444e-18	1.57729e-18	-100	chr10	81002425	81003424	1000	+	promoter:38433	uc001kag,2	57178	ZMIZ1	hg19_genes_promoters
chr10	81003027	81003027	1	-	3.70634e-18	2.22539e-18	-100	chr10	81002425	81003424	1000	+	promoter:38433	uc001kag,2	57178	ZMIZ1	hg19_genes_promoters
chr10	81003034	81003034	1	-	2.59444e-18	1.57729e-18	-100	chr10	81002425	81003424	1000	+	promoter:38433	uc001kag,2	57178	ZMIZ1	hg19_genes_promoters
chr10	81003036	81003036	1	-	2.59444e-18	1.57729e-18	-100	chr10	81002425	81003424	1000	+	promoter:38433	uc001kag,2	57178	ZMIZ1	hg19_genes_promoters
chr10	81003038	81003038	1	-	2.59444e-18	1.57729e-18	-100	chr10	81002425	81003424	1000	+	promoter:38433	uc001kag,2	57178	ZMIZ1	hg19_genes_promoters
chr10	81003044	81003044	1	-	2.59444e-18	1.57729e-18	-100	chr10	81002425	81003424	1000	+	promoter:38433	uc001kag,2	57178	ZMIZ1	hg19_genes_promoters
chr10	81003161	81003161	1	+	1.15807e-55	1.35089e-54	-100	chr10	81002425	81003424	1000	+	promoter:38433	uc001kag,2	57178	ZMIZ1	hg19_genes_promoters
chr10	81003175	81003175	1	+	7.78349e-57	9.65811e-56	-100	chr10	81002425	81003424	1000	+	promoter:38433	uc001kag,2	57178	ZMIZ1	hg19_genes_promoters
chr10	81003179	81003179	1	+	7.78349e-57	9.65811e-56	-100	chr10	81002425	81003424	1000	+	promoter:38433	uc001kag,2	57178	ZMIZ1	hg19_genes_promoters
chr10	81003199	81003199	1	+	7.78349e-57	9.65811e-56	-100	chr10	81002425	81003424	1000	+	promoter:38433	uc001kag,2	57178	ZMIZ1	hg19_genes_promoters
chr10	81003216	81003216	1	-	1.27897e-21	1.05058e-21	-100	chr10	81002425	81003424	1000	+	promoter:38433	uc001kag,2	57178	ZMIZ1	hg19_genes_promoters
chr10	81003222	81003222	1	-	1.27897e-21	1.05058e-21	-100	chr10	81002425	81003424	1000	+	promoter:38433	uc001kag,2	57178	ZMIZ1	hg19_genes_promoters
chr10	81003225	81003225	1	-	1.27897e-21	1.05058e-21	-100	chr10	81002425	81003424	1000	+	promoter:38433	uc001kag,2	57178	ZMIZ1	hg19_genes_promoters
chr10	81003231	81003231	1	-	1.27897e-21	1.05058e-21	-100	chr10	81002425	81003424	1000	+	promoter:38433	uc001kag,2	57178	ZMIZ1	hg19_genes_promoters
chr10	81003241	81003241	1	-	1.27897e-21	1.05058e-21	-100	chr10	81002425	81003424	1000	+	promoter:38433	uc001kag,2	57178	ZMIZ1	hg19_genes_promoters
chr10	81003245	81003245	1	-	1.27897e-21	1.05058e-21	-100	chr10	81002425	81003424	1000	+	promoter:38433	uc001kag,2	57178	ZMIZ1	hg19_genes_promoters
chr10	81003251	81003251	1	-	1.27897e-21	1.05058e-21	-100	chr10	81002425	81003424	1000	+	promoter:38433	uc001kag,2	57178	ZMIZ1	hg19_genes_promoters
chr10	81003253	81003253	1	-	1.27897e-21	1.05058e-21	-100	chr10	81002425	81003424	1000	+	promoter:38433	uc001kag,2	57178	ZMIZ1	hg19_genes_promoters
chr10	81003260	81003260	1	-	3.19742e-21	2.52862e-21	-100	chr10	81002425	81003424	1000	+	promoter:38433	uc001kag,2	57178	ZMIZ1	hg19_genes_promoters
chr10	81003265	81003265	1	-	2.04704e-26	2.62094e-26	-100	chr10	81002425	81003424	1000	+	promoter:38433	uc001kag,2	57178	ZMIZ1	hg19_genes_promoters
chr10	81003271	81003271	1	-	2.04704e-26	2.62094e-26	-100	chr10	81002425	81003424	1000	+	promoter:38433	uc001kag,2	57178	ZMIZ1	hg19_genes_promoters
chr10	81003276	81003276	1	-	2.04704e-26	2.62094e-26	-100	chr10	81002425	81003424	1000	+	promoter:38433	uc001kag,2	57178	ZMIZ1	hg19_genes_promoters
chr10	81003283	81003283	1	-	2.04704e-26	2.62094e-26	-100	chr10	81002425	81003424	1000	+	promoter:38433	uc001kag,2	57178	ZMIZ1	hg19_genes_promoters
chr10	81003285	81003285	1	-	2.04704e-26	2.62094e-26	-100	chr10	81002425	81003424	1000	+	promoter:38433	uc001kag,2	57178	ZMIZ1	hg19_genes_promoters
chr10	81003290	81003290	1	-	2.04704e-26	2.62094e-26	-100	chr10	81002425	81003424	1000	+	promoter:38433	uc001kag,2	57178	ZMIZ1	hg19_genes_promoters
chr10	81003294	81003294	1	-	2.04704e-26	2.62094e-26	-100	chr10	81002425	81003424	1000	+	promoter:38433	uc001kag,2	57178	ZMIZ1	hg19_genes_promoters
chr10	81003298	81003298	1	-	2.04704e-26	2.62094e-26	-100	chr10	81002425	81003424	1000	+	promoter:38433	uc001kag,2	57178	ZMIZ1	hg19_genes_promoters
chr10	81003301	81003301	1	-	2.70502e-26	3.4206e-26	-100	chr10	81002425	81003424	1000	+	promoter:38433	uc001kag,2	57178	ZMIZ1	hg19_genes_promoters
chr10	81003335	81003335	1	+	2.89251e-21	2.29735e-21	-100	chr10	81002425	81003424	1000	+	promoter:38433	uc001kag,2	57178	ZMIZ1	hg19_genes_promoters
chr10	81003340	81003340	1	+	1.58494e-21	1.29022e-21	-100	chr10	81002425	81003424	1000	+	promoter:38433	uc001kag,2	57178	ZMIZ1	hg19_genes_promoters
chr10	81003342	81003342	1	+	1.58494e-21	1.29022e-21	-100	chr10	81002425	81003424	1000	+	promoter:38433	uc001kag,2	57178	ZMIZ1	hg19_genes_promoters
chr10	81003347	81003347	1	+	1.58494e-21	1.29022e-21	-100	chr10	81002425	81003424	1000	+	promoter:38433	uc001kag,2	57178	ZMIZ1	hg19_genes_promoters
chr10	81003359	81003359	1	+	1.58494e-21	1.29022e-21	-100	chr10	81002425	81003424	1000	+	promoter:38433	uc001kag,2	57178	ZMIZ1	hg19_genes_promoters
chr10	81003362	81003362	1	+	1.58494e-21	1.29022e-21	-100	chr10	81002425	81003424	1000	+	promoter:38433	uc001kag,2	57178	ZMIZ1	hg19_genes_promoters
chr10	81003366	81003366	1	+	1.58494e-21	1.29022e-21	-100	chr10	81002425	81003424	1000	+	promoter:38433	uc001kag,2	57178	ZMIZ1	hg19_genes_promoters
chr10	81003375	81003375	1	+	1.58494e-21	1.29022e-21	-100	chr10	81002425	81003424	1000	+	promoter:38433	uc001kag,2	57178	ZMIZ1	hg19_genes_promoters
chr10	81003377	81003377	1	+	1.58494e-21	1.29022e-21	-100	chr10	81002425	81003424	1000	+	promoter:38433	uc001kag,2	57178	ZMIZ1	hg19_genes_promoters
chr10	81206281	81206281	1	-	7.66995e-08	2.17928e-08	-100	chr10	81205384	81206383	1000	-	promoter:40176	uc001kak,3	219654	ZCCHC24	hg19_genes_promoters
chr10	81206281	81206281	1	-	7.66995e-08	2.17928e-08	-100	chr10	81205384	81206383	1000	-	promoter:40177	uc009xrw,3	219654	ZCCHC24	hg19_genes_promoters
chr10	82167727	82167727	1	-	1.98233e-29	3.33385e-29	-100	chr10	82167242	82168241	1000	+	promoter:38472	uc001kcc,4	84293	FAM213A	hg19_genes_promoters
chr10	82167727	82167727	1	-	1.98233e-29	3.33385e-29	-100	chr10	82167242	82168241	1000	+	promoter:38473	uc001kcd,4	84293	FAM213A	hg19_genes_promoters
chr10	82167727	82167727	1	-	1.98233e-29	3.33385e-29	-100	chr10	82167242	82168241	1000	+	promoter:38474	uc001kcf,4	84293	FAM213A	hg19_genes_promoters
chr10	83634170	83634170	1	+	2.90165e-22	2.53359e-22	-100	chr10	83634070	83635069	1000	+	promoter:38485	uc001kco,2	10718	NRG3	hg19_genes_promoters
chr10	83634170	83634170	1	+	2.90165e-22	2.53359e-22	-100	chr10	83634070	83635069	1000	+	promoter:38486	uc010qlz,1	10718	NRG3	hg19_genes_promoters
chr10	83634170	83634170	1	+	2.90165e-22	2.53359e-22	-100	chr10	83634070	83635069	1000	+	promoter:38487	uc021pvb,1	10718	NRG3	hg19_genes_promoters
chr10	83634170	83634170	1	+	2.90165e-22	2.53359e-22	-100	chr10	83634070	83635069	1000	+	promoter:38488	uc021pvc,1	10718	NRG3	hg19_genes_promoters
chr10	83634171	83634171	1	-	3.41029e-58	4.59367e-57	-100	chr10	83634070	83635069	1000	+	promoter:38485	uc001kco,2	10718	NRG3	hg19_genes_promoters
chr10	83634171	83634171	1	-	3.41029e-58	4.59367e-57	-100	chr10	83634070	83635069	1000	+	promoter:38486	uc010qlz,1	10718	NRG3	hg19_genes_promoters
chr10	83634171	83634171	1	-	3.41029e-58	4.59367e-57	-100	chr10	83634070	83635069	1000	+	promoter:38487	uc021pvb,1	10718	NRG3	hg19_genes_promoters
chr10	83634171	83634171	1	-	3.41029e-58	4.59367e-57	-100	chr10	83634070	83635069	1000	+	promoter:38488	uc021pvc,1	10718	NRG3	hg19_genes_promoters
chr10	83634173	83634173	1	+	2.90165e-22	2.53359e-22	-100	chr10	83634070	83635069	1000	+	promoter:38485	uc001kco,2	10718	NRG3	hg19_genes_promoters
chr10	83634173	83634173	1	+	2.90165e-22	2.53359e-22	-100	chr10	83634070	83635069	1000	+	promoter:38486	uc010qlz,1	10718	NRG3	hg19_genes_promoters
chr10	83634173	83634173	1	+	2.90165e-22	2.53359e-22	-100	chr10	83634070	83635069	1000	+	promoter:38487	uc021pvb,1	10718	NRG3	hg19_genes_promoters
chr10	83634173	83634173	1	+	2.90165e-22	2.53359e-22	-100	chr10	83634070	83635069	1000	+	promoter:38488	uc021pvc,1	10718	NRG3	hg19_genes_promoters
chr10	83634266	83634266	1	+	9.36894e-27	1.23378e-26	-100	chr10	83634070	83635069	1000	+	promoter:38485	uc001kco,2	10718	NRG3	hg19_genes_promoters
chr10	83634266	83634266	1	+	9.36894e-27	1.23378e-26	-100	chr10	83634070	83635069	1000	+	promoter:38486	uc010qlz,1	10718	NRG3	hg19_genes_promoters
chr10	83634266	83634266	1	+	9.36894e-27	1.23378e-26	-100	chr10	83634070	83635069	1000	+	promoter:38487	uc021pvb,1	10718	NRG3	hg19_genes_promoters
chr10	83634266	83634266	1	+	9.36894e-27	1.23378e-26	-100	chr10	83634070	83635069	1000	+	promoter:38488	uc021pvc,1	10718	NRG3	hg19_genes_promoters
chr10	83634319	83634319	1	-	6.67974e-36	1.91701e-35	-100	chr10	83634070	83635069	1000	+	promoter:38485	uc001kco,2	10718	NRG3	hg19_genes_promoters
chr10	83634319	83634319	1	-	6.67974e-36	1.91701e-35	-100	chr10	83634070	83635069	1000	+	promoter:38486	uc010qlz,1	10718	NRG3	hg19_genes_promoters
chr10	83634319	83634319	1	-	6.67974e-36	1.91701e-35	-100	chr10	83634070	83635069	1000	+	promoter:38487	uc021pvb,1	10718	NRG3	hg19_genes_promoters
chr10	83634319	83634319	1	-	6.67974e-36	1.91701e-35	-100	chr10	83634070	83635069	1000	+	promoter:38488	uc021pvc,1	10718	NRG3	hg19_genes_promoters
chr10	83634378	83634378	1	+	1.33733e-58	1.842e-57	-100	chr10	83634070	83635069	1000	+	promoter:38485	uc001kco,2	10718	NRG3	hg19_genes_promoters
chr10	83634378	83634378	1	+	1.33733e-58	1.842e-57	-100	chr10	83634070	83635069	1000	+	promoter:38486	uc010qlz,1	10718	NRG3	hg19_genes_promoters
chr10	83634378	83634378	1	+	1.33733e-58	1.842e-57	-100	chr10	83634070	83635069	1000	+	promoter:38487	uc021pvb,1	10718	NRG3	hg19_genes_promoters
chr10	83634378	83634378	1	+	1.33733e-58	1.842e-57	-100	chr10	83634070	83635069	1000	+	promoter:38488	uc021pvc,1	10718	NRG3	hg19_genes_promoters
chr10	83634380	83634380	1	+	1.33733e-58	1.842e-57	-100	chr10	83634070	83635069	1000	+	promoter:38485	uc001kco,2	10718	NRG3	hg19_genes_promoters
chr10	83634380	83634380	1	+	1.33733e-58	1.842e-57	-100	chr10	83634070	83635069	1000	+	promoter:38486	uc010qlz,1	10718	NRG3	hg19_genes_promoters
chr10	83634380	83634380	1	+	1.33733e-58	1.842e-57	-100	chr10	83634070	83635069	1000	+	promoter:38487	uc021pvb,1	10718	NRG3	hg19_genes_promoters
chr10	83634380	83634380	1	+	1.33733e-58	1.842e-57	-100	chr10	83634070	83635069	1000	+	promoter:38488	uc021pvc,1	10718	NRG3	hg19_genes_promoters
chr10	83634392	83634392	1	+	1.33733e-58	1.842e-57	-100	chr10	83634070	83635069	1000	+	promoter:38485	uc001kco,2	10718	NRG3	hg19_genes_promoters
chr10	83634392	83634392	1	+	1.33733e-58	1.842e-57	-100	chr10	83634070	83635069	1000	+	promoter:38486	uc010qlz,1	10718	NRG3	hg19_genes_promoters
chr10	83634392	83634392	1	+	1.33733e-58	1.842e-57	-100	chr10	83634070	83635069	1000	+	promoter:38487	uc021pvb,1	10718	NRG3	hg19_genes_promoters
chr10	83634392	83634392	1	+	1.33733e-58	1.842e-57	-100	chr10	83634070	83635069	1000	+	promoter:38488	uc021pvc,1	10718	NRG3	hg19_genes_promoters
chr10	83634411	83634411	1	+	4.58359e-18	2.72791e-18	-100	chr10	83634070	83635069	1000	+	promoter:38485	uc001kco,2	10718	NRG3	hg19_genes_promoters
chr10	83634411	83634411	1	+	4.58359e-18	2.72791e-18	-100	chr10	83634070	83635069	1000	+	promoter:38486	uc010qlz,1	10718	NRG3	hg19_genes_promoters
chr10	83634411	83634411	1	+	4.58359e-18	2.72791e-18	-100	chr10	83634070	83635069	1000	+	promoter:38487	uc021pvb,1	10718	NRG3	hg19_genes_promoters
chr10	83634411	83634411	1	+	4.58359e-18	2.72791e-18	-100	chr10	83634070	83635069	1000	+	promoter:38488	uc021pvc,1	10718	NRG3	hg19_genes_promoters
chr10	83634427	83634427	1	+	1.69112e-17	9.56381e-18	-100	chr10	83634070	83635069	1000	+	promoter:38485	uc001kco,2	10718	NRG3	hg19_genes_promoters
chr10	83634427	83634427	1	+	1.69112e-17	9.56381e-18	-100	chr10	83634070	83635069	1000	+	promoter:38486	uc010qlz,1	10718	NRG3	hg19_genes_promoters
chr10	83634427	83634427	1	+	1.69112e-17	9.56381e-18	-100	chr10	83634070	83635069	1000	+	promoter:38487	uc021pvb,1	10718	NRG3	hg19_genes_promoters
chr10	83634427	83634427	1	+	1.69112e-17	9.56381e-18	-100	chr10	83634070	83635069	1000	+	promoter:38488	uc021pvc,1	10718	NRG3	hg19_genes_promoters
chr10	83634429	83634429	1	+	1.69112e-17	9.56381e-18	-100	chr10	83634070	83635069	1000	+	promoter:38485	uc001kco,2	10718	NRG3	hg19_genes_promoters
chr10	83634429	83634429	1	+	1.69112e-17	9.56381e-18	-100	chr10	83634070	83635069	1000	+	promoter:38486	uc010qlz,1	10718	NRG3	hg19_genes_promoters
chr10	83634429	83634429	1	+	1.69112e-17	9.56381e-18	-100	chr10	83634070	83635069	1000	+	promoter:38487	uc021pvb,1	10718	NRG3	hg19_genes_promoters
chr10	83634429	83634429	1	+	1.69112e-17	9.56381e-18	-100	chr10	83634070	83635069	1000	+	promoter:38488	uc021pvc,1	10718	NRG3	hg19_genes_promoters
chr10	83634434	83634434	1	+	1.69112e-17	9.56381e-18	-100	chr10	83634070	83635069	1000	+	promoter:38485	uc001kco,2	10718	NRG3	hg19_genes_promoters
chr10	83634434	83634434	1	+	1.69112e-17	9.56381e-18	-100	chr10	83634070	83635069	1000	+	promoter:38486	uc010qlz,1	10718	NRG3	hg19_genes_promoters
chr10	83634434	83634434	1	+	1.69112e-17	9.56381e-18	-100	chr10	83634070	83635069	1000	+	promoter:38487	uc021pvb,1	10718	NRG3	hg19_genes_promoters
chr10	83634434	83634434	1	+	1.69112e-17	9.56381e-18	-100	chr10	83634070	83635069	1000	+	promoter:38488	uc021pvc,1	10718	NRG3	hg19_genes_promoters
chr10	83634544	83634544	1	-	6.15852e-38	2.07016e-37	-100	chr10	83634070	83635069	1000	+	promoter:38485	uc001kco,2	10718	NRG3	hg19_genes_promoters
chr10	83634544	83634544	1	-	6.15852e-38	2.07016e-37	-100	chr10	83634070	83635069	1000	+	promoter:38486	uc010qlz,1	10718	NRG3	hg19_genes_promoters
chr10	83634544	83634544	1	-	6.15852e-38	2.07016e-37	-100	chr10	83634070	83635069	1000	+	promoter:38487	uc021pvb,1	10718	NRG3	hg19_genes_promoters
chr10	83634544	83634544	1	-	6.15852e-38	2.07016e-37	-100	chr10	83634070	83635069	1000	+	promoter:38488	uc021pvc,1	10718	NRG3	hg19_genes_promoters
chr10	83634547	83634547	1	-	6.15852e-38	2.07016e-37	-100	chr10	83634070	83635069	1000	+	promoter:38485	uc001kco,2	10718	NRG3	hg19_genes_promoters
chr10	83634547	83634547	1	-	6.15852e-38	2.07016e-37	-100	chr10	83634070	83635069	1000	+	promoter:38486	uc010qlz,1	10718	NRG3	hg19_genes_promoters
chr10	83634547	83634547	1	-	6.15852e-38	2.07016e-37	-100	chr10	83634070	83635069	1000	+	promoter:38487	uc021pvb,1	10718	NRG3	hg19_genes_promoters
chr10	83634547	83634547	1	-	6.15852e-38	2.07016e-37	-100	chr10	83634070	83635069	1000	+	promoter:38488	uc021pvc,1	10718	NRG3	hg19_genes_promoters
chr10	83634569	83634569	1	-	6.15852e-38	2.07016e-37	-100	chr10	83634070	83635069	1000	+	promoter:38485	uc001kco,2	10718	NRG3	hg19_genes_promoters
chr10	83634569	83634569	1	-	6.15852e-38	2.07016e-37	-100	chr10	83634070	83635069	1000	+	promoter:38486	uc010qlz,1	10718	NRG3	hg19_genes_promoters
chr10	83634569	83634569	1	-	6.15852e-38	2.07016e-37	-100	chr10	83634070	83635069	1000	+	promoter:38487	uc021pvb,1	10718	NRG3	hg19_genes_promoters
chr10	83634569	83634569	1	-	6.15852e-38	2.07016e-37	-100	chr10	83634070	83635069	1000	+	promoter:38488	uc021pvc,1	10718	NRG3	hg19_genes_promoters
chr10	83634576	83634576	1	-	6.15852e-38	2.07016e-37	-100	chr10	83634070	83635069	1000	+	promoter:38485	uc001kco,2	10718	NRG3	hg19_genes_promoters
chr10	83634576	83634576	1	-	6.15852e-38	2.07016e-37	-100	chr10	83634070	83635069	1000	+	promoter:38486	uc010qlz,1	10718	NRG3	hg19_genes_promoters
chr10	83634576	83634576	1	-	6.15852e-38	2.07016e-37	-100	chr10	83634070	83635069	1000	+	promoter:38487	uc021pvb,1	10718	NRG3	hg19_genes_promoters
chr10	83634576	83634576	1	-	6.15852e-38	2.07016e-37	-100	chr10	83634070	83635069	1000	+	promoter:38488	uc021pvc,1	10718	NRG3	hg19_genes_promoters
chr10	83634583	83634583	1	-	6.15852e-38	2.07016e-37	-100	chr10	83634070	83635069	1000	+	promoter:38485	uc001kco,2	10718	NRG3	hg19_genes_promoters
chr10	83634583	83634583	1	-	6.15852e-38	2.07016e-37	-100	chr10	83634070	83635069	1000	+	promoter:38486	uc010qlz,1	10718	NRG3	hg19_genes_promoters
chr10	83634583	83634583	1	-	6.15852e-38	2.07016e-37	-100	chr10	83634070	83635069	1000	+	promoter:38487	uc021pvb,1	10718	NRG3	hg19_genes_promoters
chr10	83634583	83634583	1	-	6.15852e-38	2.07016e-37	-100	chr10	83634070	83635069	1000	+	promoter:38488	uc021pvc,1	10718	NRG3	hg19_genes_promoters
chr10	83634591	83634591	1	-	6.15852e-38	2.07016e-37	-100	chr10	83634070	83635069	1000	+	promoter:38485	uc001kco,2	10718	NRG3	hg19_genes_promoters
chr10	83634591	83634591	1	-	6.15852e-38	2.07016e-37	-100	chr10	83634070	83635069	1000	+	promoter:38486	uc010qlz,1	10718	NRG3	hg19_genes_promoters
chr10	83634591	83634591	1	-	6.15852e-38	2.07016e-37	-100	chr10	83634070	83635069	1000	+	promoter:38487	uc021pvb,1	10718	NRG3	hg19_genes_promoters
chr10	83634591	83634591	1	-	6.15852e-38	2.07016e-37	-100	chr10	83634070	83635069	1000	+	promoter:38488	uc021pvc,1	10718	NRG3	hg19_genes_promoters
chr10	83634757	83634757	1	+	9.23527e-41	3.84277e-40	-100	chr10	83634070	83635069	1000	+	promoter:38485	uc001kco,2	10718	NRG3	hg19_genes_promoters
chr10	83634757	83634757	1	+	9.23527e-41	3.84277e-40	-100	chr10	83634070	83635069	1000	+	promoter:38486	uc010qlz,1	10718	NRG3	hg19_genes_promoters
chr10	83634757	83634757	1	+	9.23527e-41	3.84277e-40	-100	chr10	83634070	83635069	1000	+	promoter:38487	uc021pvb,1	10718	NRG3	hg19_genes_promoters
chr10	83634757	83634757	1	+	9.23527e-41	3.84277e-40	-100	chr10	83634070	83635069	1000	+	promoter:38488	uc021pvc,1	10718	NRG3	hg19_genes_promoters
chr10	83634760	83634760	1	+	4.48379e-41	1.90762e-40	-100	chr10	83634070	83635069	1000	+	promoter:38485	uc001kco,2	10718	NRG3	hg19_genes_promoters
chr10	83634760	83634760	1	+	4.48379e-41	1.90762e-40	-100	chr10	83634070	83635069	1000	+	promoter:38486	uc010qlz,1	10718	NRG3	hg19_genes_promoters
chr10	83634760	83634760	1	+	4.48379e-41	1.90762e-40	-100	chr10	83634070	83635069	1000	+	promoter:38487	uc021pvb,1	10718	NRG3	hg19_genes_promoters
chr10	83634760	83634760	1	+	4.48379e-41	1.90762e-40	-100	chr10	83634070	83635069	1000	+	promoter:38488	uc021pvc,1	10718	NRG3	hg19_genes_promoters
chr10	83634790	83634790	1	+	4.48379e-41	1.90762e-40	-100	chr10	83634070	83635069	1000	+	promoter:38485	uc001kco,2	10718	NRG3	hg19_genes_promoters
chr10	83634790	83634790	1	+	4.48379e-41	1.90762e-40	-100	chr10	83634070	83635069	1000	+	promoter:38486	uc010qlz,1	10718	NRG3	hg19_genes_promoters
chr10	83634790	83634790	1	+	4.48379e-41	1.90762e-40	-100	chr10	83634070	83635069	1000	+	promoter:38487	uc021pvb,1	10718	NRG3	hg19_genes_promoters
chr10	83634790	83634790	1	+	4.48379e-41	1.90762e-40	-100	chr10	83634070	83635069	1000	+	promoter:38488	uc021pvc,1	10718	NRG3	hg19_genes_promoters
chr10	83634792	83634792	1	+	4.48379e-41	1.90762e-40	-100	chr10	83634070	83635069	1000	+	promoter:38485	uc001kco,2	10718	NRG3	hg19_genes_promoters
chr10	83634792	83634792	1	+	4.48379e-41	1.90762e-40	-100	chr10	83634070	83635069	1000	+	promoter:38486	uc010qlz,1	10718	NRG3	hg19_genes_promoters
chr10	83634792	83634792	1	+	4.48379e-41	1.90762e-40	-100	chr10	83634070	83635069	1000	+	promoter:38487	uc021pvb,1	10718	NRG3	hg19_genes_promoters
chr10	83634792	83634792	1	+	4.48379e-41	1.90762e-40	-100	chr10	83634070	83635069	1000	+	promoter:38488	uc021pvc,1	10718	NRG3	hg19_genes_promoters
chr10	83634800	83634800	1	+	4.48379e-41	1.90762e-40	-100	chr10	83634070	83635069	1000	+	promoter:38485	uc001kco,2	10718	NRG3	hg19_genes_promoters
chr10	83634800	83634800	1	+	4.48379e-41	1.90762e-40	-100	chr10	83634070	83635069	1000	+	promoter:38486	uc010qlz,1	10718	NRG3	hg19_genes_promoters
chr10	83634800	83634800	1	+	4.48379e-41	1.90762e-40	-100	chr10	83634070	83635069	1000	+	promoter:38487	uc021pvb,1	10718	NRG3	hg19_genes_promoters
chr10	83634800	83634800	1	+	4.48379e-41	1.90762e-40	-100	chr10	83634070	83635069	1000	+	promoter:38488	uc021pvc,1	10718	NRG3	hg19_genes_promoters
chr10	83635038	83635038	1	-	3.38054e-27	4.63524e-27	-100	chr10	83634070	83635069	1000	+	promoter:38485	uc001kco,2	10718	NRG3	hg19_genes_promoters
chr10	83635038	83635038	1	-	3.38054e-27	4.63524e-27	-100	chr10	83634070	83635069	1000	+	promoter:38486	uc010qlz,1	10718	NRG3	hg19_genes_promoters
chr10	83635038	83635038	1	-	3.38054e-27	4.63524e-27	-100	chr10	83634070	83635069	1000	+	promoter:38487	uc021pvb,1	10718	NRG3	hg19_genes_promoters
chr10	83635038	83635038	1	-	3.38054e-27	4.63524e-27	-100	chr10	83634070	83635069	1000	+	promoter:38488	uc021pvc,1	10718	NRG3	hg19_genes_promoters
chr10	83635059	83635059	1	-	3.38054e-27	4.63524e-27	-100	chr10	83634070	83635069	1000	+	promoter:38485	uc001kco,2	10718	NRG3	hg19_genes_promoters
chr10	83635059	83635059	1	-	3.38054e-27	4.63524e-27	-100	chr10	83634070	83635069	1000	+	promoter:38486	uc010qlz,1	10718	NRG3	hg19_genes_promoters
chr10	83635059	83635059	1	-	3.38054e-27	4.63524e-27	-100	chr10	83634070	83635069	1000	+	promoter:38487	uc021pvb,1	10718	NRG3	hg19_genes_promoters
chr10	83635059	83635059	1	-	3.38054e-27	4.63524e-27	-100	chr10	83634070	83635069	1000	+	promoter:38488	uc021pvc,1	10718	NRG3	hg19_genes_promoters
chr10	83635065	83635065	1	+	3.6164e-29	5.92176e-29	-100	chr10	83634070	83635069	1000	+	promoter:38485	uc001kco,2	10718	NRG3	hg19_genes_promoters
chr10	83635065	83635065	1	+	3.6164e-29	5.92176e-29	-100	chr10	83634070	83635069	1000	+	promoter:38486	uc010qlz,1	10718	NRG3	hg19_genes_promoters
chr10	83635065	83635065	1	+	3.6164e-29	5.92176e-29	-100	chr10	83634070	83635069	1000	+	promoter:38487	uc021pvb,1	10718	NRG3	hg19_genes_promoters
chr10	83635065	83635065	1	+	3.6164e-29	5.92176e-29	-100	chr10	83634070	83635069	1000	+	promoter:38488	uc021pvc,1	10718	NRG3	hg19_genes_promoters
chr10	83635066	83635066	1	-	3.38054e-27	4.63524e-27	-100	chr10	83634070	83635069	1000	+	promoter:38485	uc001kco,2	10718	NRG3	hg19_genes_promoters
chr10	83635066	83635066	1	-	3.38054e-27	4.63524e-27	-100	chr10	83634070	83635069	1000	+	promoter:38486	uc010qlz,1	10718	NRG3	hg19_genes_promoters
chr10	83635066	83635066	1	-	3.38054e-27	4.63524e-27	-100	chr10	83634070	83635069	1000	+	promoter:38487	uc021pvb,1	10718	NRG3	hg19_genes_promoters
chr10	83635066	83635066	1	-	3.38054e-27	4.63524e-27	-100	chr10	83634070	83635069	1000	+	promoter:38488	uc021pvc,1	10718	NRG3	hg19_genes_promoters
chr10	88126538	88126538	1	-	5.67846e-13	2.2648e-13	-100	chr10	88126251	88127250	1000	-	promoter:40210	uc001kdl,1	2894	GRID1	hg19_genes_promoters
chr10	88126538	88126538	1	-	5.67846e-13	2.2648e-13	-100	chr10	88126251	88127250	1000	-	promoter:40211	uc009xsu,1	2894	GRID1	hg19_genes_promoters
chr10	90967189	90967189	1	+	1.50774e-26	1.95461e-26	-100	chr10	90967072	90968071	1000	-	promoter:40254	uc001kfz,3	9023	CH25H	hg19_genes_promoters
chr10	91295570	91295570	1	-	8.03911e-19	5.11992e-19	-100	chr10	91295314	91296313	1000	-	promoter:40263	uc001kgm,3	387700	SLC16A12	hg19_genes_promoters
chr10	94832528	94832528	1	+	2.00716e-37	6.47441e-37	-100	chr10	94832232	94833231	1000	+	promoter:38653	uc001kik,1	1592	CYP26A1	hg19_genes_promoters
chr10	97889728	97889728	1	+	2.00736e-21	1.62111e-21	-100	chr10	97888813	97889812	1000	+	promoter:38713	uc001klr,3	9849	ZNF518A	hg19_genes_promoters
chr10	99206514	99206514	1	+	8.26262e-16	4.06983e-16	-100	chr10	99205769	99206768	1000	-	promoter:40390	uc001kni,3	51013	EXOSC1	hg19_genes_promoters
chr10	99206514	99206514	1	+	8.26262e-16	4.06983e-16	-100	chr10	99205769	99206768	1000	-	promoter:40391	uc009xvp,1	51013	EXOSC1	hg19_genes_promoters
chr10	99531798	99531798	1	-	1.25062e-14	5.62747e-15	-100	chr10	99531757	99532756	1000	-	promoter:40407	uc001kor,4	6425	SFRP5	hg19_genes_promoters
chr10	99531821	99531821	1	-	1.25062e-14	5.62747e-15	-100	chr10	99531757	99532756	1000	-	promoter:40407	uc001kor,4	6425	SFRP5	hg19_genes_promoters
chr10	99894013	99894013	1	+	1.43406e-13	5.96999e-14	-100	chr10	99893381	99894380	1000	+	promoter:38757	uc001kow,4	27291	R3HCC1L	hg19_genes_promoters
chr10	99894013	99894013	1	+	1.43406e-13	5.96999e-14	-100	chr10	99893381	99894380	1000	+	promoter:38758	uc001kox,4	27291	R3HCC1L	hg19_genes_promoters
chr10	99894013	99894013	1	+	1.43406e-13	5.96999e-14	-100	chr10	99893381	99894380	1000	+	promoter:38759	uc001koy,4	27291	R3HCC1L	hg19_genes_promoters
chr10	99894013	99894013	1	+	1.43406e-13	5.96999e-14	-100	chr10	99893381	99894380	1000	+	promoter:38760	uc001koz,4	27291	R3HCC1L	hg19_genes_promoters
chr10	99894013	99894013	1	+	1.43406e-13	5.96999e-14	-100	chr10	99893381	99894380	1000	+	promoter:38761	uc009xvx,3	27291	R3HCC1L	hg19_genes_promoters
chr10	99894013	99894013	1	+	1.43406e-13	5.96999e-14	-100	chr10	99893381	99894380	1000	+	promoter:38762	uc009xvy,3	27291	R3HCC1L	hg19_genes_promoters
chr10	100028086	100028086	1	+	1.78275e-20	1.31792e-20	-100	chr10	100028008	100029007	1000	-	promoter:40413	uc001kpa,1	84171	LOXL4	hg19_genes_promoters
chr10	100028090	100028090	1	+	1.78275e-20	1.31792e-20	-100	chr10	100028008	100029007	1000	-	promoter:40413	uc001kpa,1	84171	LOXL4	hg19_genes_promoters
chr10	102106228	102106228	1	+	6.24515e-23	5.79988e-23	-100	chr10	102105772	102106771	1000	+	promoter:38780	uc001kqy,3	6319	SCD	hg19_genes_promoters
chr10	102106252	102106252	1	+	6.24515e-23	5.79988e-23	-100	chr10	102105772	102106771	1000	+	promoter:38780	uc001kqy,3	6319	SCD	hg19_genes_promoters
chr10	102507617	102507617	1	-	2.67996e-25	3.095e-25	-100	chr10	102507609	102508608	1000	+	promoter:38791	uc001krp,1	5076	PAX2	hg19_genes_promoters
chr10	102791042	102791042	1	-	9.08556e-23	8.29818e-23	-100	chr10	102790915	102791914	1000	-	promoter:40480	uc021pxc,1	79955	PDZD7	hg19_genes_promoters
chr10	102791042	102791042	1	-	9.08556e-23	8.29818e-23	-100	chr10	102790915	102791914	1000	-	promoter:40481	uc001ksn,3	79955	PDZD7	hg19_genes_promoters
chr10	102791042	102791042	1	-	9.08556e-23	8.29818e-23	-100	chr10	102790915	102791914	1000	-	promoter:40482	uc001kso,2	79955	PDZD7	hg19_genes_promoters
chr10	102821761	102821761	1	-	2.74809e-33	6.41859e-33	-100	chr10	102821260	102822259	1000	+	promoter:38816	uc001kst,1	81621	KAZALD1	hg19_genes_promoters
chr10	102821776	102821776	1	-	2.74809e-33	6.41859e-33	-100	chr10	102821260	102822259	1000	+	promoter:38816	uc001kst,1	81621	KAZALD1	hg19_genes_promoters
chr10	102821784	102821784	1	+	3.77623e-41	1.61763e-40	-100	chr10	102821260	102822259	1000	+	promoter:38816	uc001kst,1	81621	KAZALD1	hg19_genes_promoters
chr10	102821794	102821794	1	+	2.34386e-41	1.01703e-40	-100	chr10	102821260	102822259	1000	+	promoter:38816	uc001kst,1	81621	KAZALD1	hg19_genes_promoters
chr10	102821832	102821832	1	+	4.98547e-08	1.43409e-08	-100	chr10	102821260	102822259	1000	+	promoter:38816	uc001kst,1	81621	KAZALD1	hg19_genes_promoters
chr10	102821849	102821849	1	-	4.48431e-71	1.2873e-69	-100	chr10	102821260	102822259	1000	+	promoter:38816	uc001kst,1	81621	KAZALD1	hg19_genes_promoters
chr10	103329501	103329501	1	-	2.86586e-16	1.4635e-16	-100	chr10	103329406	103330405	1000	+	promoter:38825	uc010qpz,2	NA	NA	hg19_genes_promoters
chr10	103536342	103536342	1	+	4.33721e-19	2.82631e-19	-100	chr10	103535760	103536759	1000	-	promoter:40501	uc001ktp,2	2253	FGF8	hg19_genes_promoters
chr10	103536342	103536342	1	+	4.33721e-19	2.82631e-19	-100	chr10	103535760	103536759	1000	-	promoter:40502	uc001ktq,2	2253	FGF8	hg19_genes_promoters
chr10	103536342	103536342	1	+	4.33721e-19	2.82631e-19	-100	chr10	103535760	103536759	1000	-	promoter:40503	uc001ktr,2	2253	FGF8	hg19_genes_promoters
chr10	103536342	103536342	1	+	4.33721e-19	2.82631e-19	-100	chr10	103535760	103536759	1000	-	promoter:40504	uc001kts,2	2253	FGF8	hg19_genes_promoters
chr10	103536342	103536342	1	+	4.33721e-19	2.82631e-19	-100	chr10	103535760	103536759	1000	-	promoter:40505	uc009xwr,2	2253	FGF8	hg19_genes_promoters
chr10	103599678	103599678	1	+	6.50532e-21	4.99603e-21	-100	chr10	103599612	103600611	1000	-	promoter:40518	uc001ktz,3	30819	KCNIP2	hg19_genes_promoters
chr10	103599678	103599678	1	+	6.50532e-21	4.99603e-21	-100	chr10	103599612	103600611	1000	-	promoter:40527	uc010qqh,2	30819	KCNIP2	hg19_genes_promoters
chr10	103603685	103603685	1	-	1.04105e-12	4.07477e-13	-100	chr10	103603678	103604677	1000	-	promoter:40519	uc001kua,3	30819	KCNIP2	hg19_genes_promoters
chr10	103603685	103603685	1	-	1.04105e-12	4.07477e-13	-100	chr10	103603678	103604677	1000	-	promoter:40520	uc001kub,3	30819	KCNIP2	hg19_genes_promoters
chr10	103603685	103603685	1	-	1.04105e-12	4.07477e-13	-100	chr10	103603678	103604677	1000	-	promoter:40521	uc001kuc,3	30819	KCNIP2	hg19_genes_promoters
chr10	103603685	103603685	1	-	1.04105e-12	4.07477e-13	-100	chr10	103603678	103604677	1000	-	promoter:40522	uc001kud,3	30819	KCNIP2	hg19_genes_promoters
chr10	103603685	103603685	1	-	1.04105e-12	4.07477e-13	-100	chr10	103603678	103604677	1000	-	promoter:40523	uc001kue,3	30819	KCNIP2	hg19_genes_promoters
chr10	103603685	103603685	1	-	1.04105e-12	4.07477e-13	-100	chr10	103603678	103604677	1000	-	promoter:40524	uc001kuf,3	30819	KCNIP2	hg19_genes_promoters
chr10	103603685	103603685	1	-	1.04105e-12	4.07477e-13	-100	chr10	103603678	103604677	1000	-	promoter:40525	uc009xwu,3	30819	KCNIP2	hg19_genes_promoters
chr10	103603685	103603685	1	-	1.04105e-12	4.07477e-13	-100	chr10	103603678	103604677	1000	-	promoter:40526	uc009xwv,3	30819	KCNIP2	hg19_genes_promoters
chr10	103603685	103603685	1	-	1.04105e-12	4.07477e-13	-100	chr10	103603678	103604677	1000	-	promoter:40528	uc010qqi,2	30819	KCNIP2	hg19_genes_promoters
chr10	104154997	104154997	1	-	1.58905e-18	9.83893e-19	-100	chr10	104154427	104155426	1000	+	promoter:38847	uc010qqk,2	4791	NFKB2	hg19_genes_promoters
chr10	104154997	104154997	1	-	1.58905e-18	9.83893e-19	-100	chr10	104154427	104155426	1000	+	promoter:38848	uc001kvd,4	4791	NFKB2	hg19_genes_promoters
chr10	104154997	104154997	1	-	1.58905e-18	9.83893e-19	-100	chr10	104154432	104155431	1000	+	promoter:38849	uc009xxc,4	4791	NFKB2	hg19_genes_promoters
chr10	104155019	104155019	1	-	1.58905e-18	9.83893e-19	-100	chr10	104154427	104155426	1000	+	promoter:38847	uc010qqk,2	4791	NFKB2	hg19_genes_promoters
chr10	104155019	104155019	1	-	1.58905e-18	9.83893e-19	-100	chr10	104154427	104155426	1000	+	promoter:38848	uc001kvd,4	4791	NFKB2	hg19_genes_promoters
chr10	104155019	104155019	1	-	1.58905e-18	9.83893e-19	-100	chr10	104154432	104155431	1000	+	promoter:38849	uc009xxc,4	4791	NFKB2	hg19_genes_promoters
chr10	105036889	105036889	1	+	1.86279e-15	8.92879e-16	-100	chr10	105035920	105036919	1000	+	promoter:38883	uc009xxj,3	9118	INA	hg19_genes_promoters
chr10	105036889	105036889	1	+	1.86279e-15	8.92879e-16	-100	chr10	105035920	105036919	1000	+	promoter:38884	uc001kws,3	9118	INA	hg19_genes_promoters
chr10	105036889	105036889	1	+	1.86279e-15	8.92879e-16	-100	chr10	105036752	105037751	1000	-	promoter:40554	uc001kwr,3	NA	NA	hg19_genes_promoters
chr10	105036894	105036894	1	+	1.86279e-15	8.92879e-16	-100	chr10	105035920	105036919	1000	+	promoter:38883	uc009xxj,3	9118	INA	hg19_genes_promoters
chr10	105036894	105036894	1	+	1.86279e-15	8.92879e-16	-100	chr10	105035920	105036919	1000	+	promoter:38884	uc001kws,3	9118	INA	hg19_genes_promoters
chr10	105036894	105036894	1	+	1.86279e-15	8.92879e-16	-100	chr10	105036752	105037751	1000	-	promoter:40554	uc001kwr,3	NA	NA	hg19_genes_promoters
chr10	111766944	111766944	1	-	3.7454e-28	5.59316e-28	-100	chr10	111766711	111767710	1000	+	promoter:38917	uc001kyv,3	120	ADD3	hg19_genes_promoters
chr10	111766944	111766944	1	-	3.7454e-28	5.59316e-28	-100	chr10	111766711	111767710	1000	+	promoter:38918	uc001kyw,3	120	ADD3	hg19_genes_promoters
chr10	118956845	118956845	1	+	3.80531e-43	1.87545e-42	-100	chr10	118956000	118956999	1000	+	promoter:39038	uc010qsr,2	338567	KCNK18	hg19_genes_promoters
chr10	118956846	118956846	1	-	7.34963e-27	9.78995e-27	-100	chr10	118956000	118956999	1000	+	promoter:39038	uc010qsr,2	338567	KCNK18	hg19_genes_promoters
chr10	119304962	119304962	1	+	1.44019e-13	5.99316e-14	-100	chr10	119304580	119305579	1000	-	promoter:40682	uc001ldg,3	196047	EMX2OS	hg19_genes_promoters
chr10	120355924	120355924	1	+	4.90725e-18	2.91429e-18	-100	chr10	120355161	120356160	1000	-	promoter:40687	uc001ldp,1	2834	PRLHR	hg19_genes_promoters
chr10	124220543	124220543	1	+	1.70521e-19	1.15164e-19	-100	chr10	124220041	124221040	1000	+	promoter:39100	uc001lgj,2	5654	HTRA1	hg19_genes_promoters
chr10	124894677	124894677	1	+	1.70521e-19	1.15164e-19	-100	chr10	124894567	124895566	1000	+	promoter:39120	uc010quc,2	340784	HMX3	hg19_genes_promoters
chr10	124895461	124895461	1	+	4.09472e-54	4.35657e-53	-100	chr10	124894567	124895566	1000	+	promoter:39120	uc010quc,2	340784	HMX3	hg19_genes_promoters
chr10	124907457	124907457	1	+	1.36438e-45	7.96681e-45	-100	chr10	124906638	124907637	1000	+	promoter:39121	uc001lhc,1	3167	HMX2	hg19_genes_promoters
chr10	127584873	127584873	1	+	1.75536e-32	3.85072e-32	-100	chr10	127584108	127585107	1000	+	promoter:39152	uc010quk,1	92565	FANK1	hg19_genes_promoters
chr10	127584873	127584873	1	+	1.75536e-32	3.85072e-32	-100	chr10	127584108	127585107	1000	+	promoter:39153	uc001ljh,4	92565	FANK1	hg19_genes_promoters
chr10	127584873	127584873	1	+	1.75536e-32	3.85072e-32	-100	chr10	127584108	127585107	1000	+	promoter:39154	uc009yan,3	92565	FANK1	hg19_genes_promoters
chr10	128077354	128077354	1	-	1.50182e-21	1.22663e-21	-100	chr10	128077128	128078127	1000	-	promoter:40802	uc001ljk,2	8038	ADAM12	hg19_genes_promoters
chr10	128077354	128077354	1	-	1.50182e-21	1.22663e-21	-100	chr10	128077128	128078127	1000	-	promoter:40803	uc010qul,1	8038	ADAM12	hg19_genes_promoters
chr10	128077354	128077354	1	-	1.50182e-21	1.22663e-21	-100	chr10	128077128	128078127	1000	-	promoter:40804	uc001ljl,4	8038	ADAM12	hg19_genes_promoters
chr10	128077354	128077354	1	-	1.50182e-21	1.22663e-21	-100	chr10	128077128	128078127	1000	-	promoter:40805	uc001ljm,3	8038	ADAM12	hg19_genes_promoters
chr10	128077354	128077354	1	-	1.50182e-21	1.22663e-21	-100	chr10	128077128	128078127	1000	-	promoter:40806	uc001ljn,3	8038	ADAM12	hg19_genes_promoters
chr10	129535523	129535523	1	+	9.55508e-15	4.33162e-15	-100	chr10	129534538	129535537	1000	+	promoter:39163	uc009yas,2	399823	FOXI2	hg19_genes_promoters
chr10	129535523	129535523	1	+	9.55508e-15	4.33162e-15	-100	chr10	129535261	129536260	1000	-	promoter:40817	uc009yar,1	NA	NA	hg19_genes_promoters
chr10	129535720	129535720	1	-	2.031e-13	8.36699e-14	-100	chr10	129535261	129536260	1000	-	promoter:40817	uc009yar,1	NA	NA	hg19_genes_promoters
chr10	129845457	129845457	1	-	9.53764e-29	1.50445e-28	-100	chr10	129844813	129845812	1000	+	promoter:39169	uc001lkd,3	5791	PTPRE	hg19_genes_promoters
chr10	131762203	131762203	1	+	1.48094e-12	5.73955e-13	-100	chr10	131762092	131763091	1000	-	promoter:40824	uc001lki,2	253738	EBF3	hg19_genes_promoters
chr10	131762203	131762203	1	+	1.48094e-12	5.73955e-13	-100	chr10	131762092	131763091	1000	-	promoter:40825	uc021qav,2	253738	EBF3	hg19_genes_promoters
chr10	131762203	131762203	1	+	1.48094e-12	5.73955e-13	-100	chr10	131762092	131763091	1000	-	promoter:40827	uc010qur,2	253738	EBF3	hg19_genes_promoters
chr10	133110315	133110315	1	+	2.3687e-23	2.28684e-23	-100	chr10	133109985	133110984	1000	-	promoter:40830	uc001lkp,3	256536	TCERG1L	hg19_genes_promoters
chr10	133795995	133795995	1	-	8.22716e-15	3.75137e-15	-100	chr10	133795436	133796435	1000	-	promoter:40834	uc001lkv,1	664	BNIP3	hg19_genes_promoters
chr10	133795995	133795995	1	-	8.22716e-15	3.75137e-15	-100	chr10	133795436	133796435	1000	-	promoter:40835	uc010qut,1	664	BNIP3	hg19_genes_promoters
chr10	133795999	133795999	1	-	8.22716e-15	3.75137e-15	-100	chr10	133795436	133796435	1000	-	promoter:40834	uc001lkv,1	664	BNIP3	hg19_genes_promoters
chr10	133795999	133795999	1	-	8.22716e-15	3.75137e-15	-100	chr10	133795436	133796435	1000	-	promoter:40835	uc010qut,1	664	BNIP3	hg19_genes_promoters
chr10	133796021	133796021	1	+	8.83694e-30	1.53189e-29	-100	chr10	133795436	133796435	1000	-	promoter:40834	uc001lkv,1	664	BNIP3	hg19_genes_promoters
chr10	133796021	133796021	1	+	8.83694e-30	1.53189e-29	-100	chr10	133795436	133796435	1000	-	promoter:40835	uc010qut,1	664	BNIP3	hg19_genes_promoters
chr10	133796022	133796022	1	-	1.36839e-10	4.63873e-11	-100	chr10	133795436	133796435	1000	-	promoter:40834	uc001lkv,1	664	BNIP3	hg19_genes_promoters
chr10	133796022	133796022	1	-	1.36839e-10	4.63873e-11	-100	chr10	133795436	133796435	1000	-	promoter:40835	uc010qut,1	664	BNIP3	hg19_genes_promoters
chr10	133796027	133796027	1	-	1.36839e-10	4.63873e-11	-100	chr10	133795436	133796435	1000	-	promoter:40834	uc001lkv,1	664	BNIP3	hg19_genes_promoters
chr10	133796027	133796027	1	-	1.36839e-10	4.63873e-11	-100	chr10	133795436	133796435	1000	-	promoter:40835	uc010qut,1	664	BNIP3	hg19_genes_promoters
chr10	133796032	133796032	1	+	5.088e-19	3.29836e-19	-100	chr10	133795436	133796435	1000	-	promoter:40834	uc001lkv,1	664	BNIP3	hg19_genes_promoters
chr10	133796032	133796032	1	+	5.088e-19	3.29836e-19	-100	chr10	133795436	133796435	1000	-	promoter:40835	uc010qut,1	664	BNIP3	hg19_genes_promoters
chr10	133796033	133796033	1	-	1.36839e-10	4.63873e-11	-100	chr10	133795436	133796435	1000	-	promoter:40834	uc001lkv,1	664	BNIP3	hg19_genes_promoters
chr10	133796033	133796033	1	-	1.36839e-10	4.63873e-11	-100	chr10	133795436	133796435	1000	-	promoter:40835	uc010qut,1	664	BNIP3	hg19_genes_promoters
chr10	133796035	133796035	1	-	1.36839e-10	4.63873e-11	-100	chr10	133795436	133796435	1000	-	promoter:40834	uc001lkv,1	664	BNIP3	hg19_genes_promoters
chr10	133796035	133796035	1	-	1.36839e-10	4.63873e-11	-100	chr10	133795436	133796435	1000	-	promoter:40835	uc010qut,1	664	BNIP3	hg19_genes_promoters
chr10	133796060	133796060	1	+	9.06562e-13	3.57005e-13	-100	chr10	133795436	133796435	1000	-	promoter:40834	uc001lkv,1	664	BNIP3	hg19_genes_promoters
chr10	133796060	133796060	1	+	9.06562e-13	3.57005e-13	-100	chr10	133795436	133796435	1000	-	promoter:40835	uc010qut,1	664	BNIP3	hg19_genes_promoters
chr10	133796181	133796181	1	+	7.91536e-29	1.25732e-28	-100	chr10	133795436	133796435	1000	-	promoter:40834	uc001lkv,1	664	BNIP3	hg19_genes_promoters
chr10	133796181	133796181	1	+	7.91536e-29	1.25732e-28	-100	chr10	133795436	133796435	1000	-	promoter:40835	uc010qut,1	664	BNIP3	hg19_genes_promoters
chr10	133796191	133796191	1	-	3.98741e-33	9.19938e-33	-100	chr10	133795436	133796435	1000	-	promoter:40834	uc001lkv,1	664	BNIP3	hg19_genes_promoters
chr10	133796191	133796191	1	-	3.98741e-33	9.19938e-33	-100	chr10	133795436	133796435	1000	-	promoter:40835	uc010qut,1	664	BNIP3	hg19_genes_promoters
chr10	133796192	133796192	1	+	6.06418e-29	9.74331e-29	-100	chr10	133795436	133796435	1000	-	promoter:40834	uc001lkv,1	664	BNIP3	hg19_genes_promoters
chr10	133796192	133796192	1	+	6.06418e-29	9.74331e-29	-100	chr10	133795436	133796435	1000	-	promoter:40835	uc010qut,1	664	BNIP3	hg19_genes_promoters
chr10	133796196	133796196	1	-	3.98741e-33	9.19938e-33	-100	chr10	133795436	133796435	1000	-	promoter:40834	uc001lkv,1	664	BNIP3	hg19_genes_promoters
chr10	133796196	133796196	1	-	3.98741e-33	9.19938e-33	-100	chr10	133795436	133796435	1000	-	promoter:40835	uc010qut,1	664	BNIP3	hg19_genes_promoters
chr10	133796199	133796199	1	+	6.06418e-29	9.74331e-29	-100	chr10	133795436	133796435	1000	-	promoter:40834	uc001lkv,1	664	BNIP3	hg19_genes_promoters
chr10	133796199	133796199	1	+	6.06418e-29	9.74331e-29	-100	chr10	133795436	133796435	1000	-	promoter:40835	uc010qut,1	664	BNIP3	hg19_genes_promoters
chr10	133796221	133796221	1	+	1.8969e-16	9.84494e-17	-100	chr10	133795436	133796435	1000	-	promoter:40834	uc001lkv,1	664	BNIP3	hg19_genes_promoters
chr10	133796221	133796221	1	+	1.8969e-16	9.84494e-17	-100	chr10	133795436	133796435	1000	-	promoter:40835	uc010qut,1	664	BNIP3	hg19_genes_promoters
chr10	133796232	133796232	1	+	1.8969e-16	9.84494e-17	-100	chr10	133795436	133796435	1000	-	promoter:40834	uc001lkv,1	664	BNIP3	hg19_genes_promoters
chr10	133796232	133796232	1	+	1.8969e-16	9.84494e-17	-100	chr10	133795436	133796435	1000	-	promoter:40835	uc010qut,1	664	BNIP3	hg19_genes_promoters
chr10	133796234	133796234	1	+	1.8969e-16	9.84494e-17	-100	chr10	133795436	133796435	1000	-	promoter:40834	uc001lkv,1	664	BNIP3	hg19_genes_promoters
chr10	133796234	133796234	1	+	1.8969e-16	9.84494e-17	-100	chr10	133795436	133796435	1000	-	promoter:40835	uc010qut,1	664	BNIP3	hg19_genes_promoters
chr10	133796244	133796244	1	+	1.8969e-16	9.84494e-17	-100	chr10	133795436	133796435	1000	-	promoter:40834	uc001lkv,1	664	BNIP3	hg19_genes_promoters
chr10	133796244	133796244	1	+	1.8969e-16	9.84494e-17	-100	chr10	133795436	133796435	1000	-	promoter:40835	uc010qut,1	664	BNIP3	hg19_genes_promoters
chr10	133796248	133796248	1	+	1.8969e-16	9.84494e-17	-100	chr10	133795436	133796435	1000	-	promoter:40834	uc001lkv,1	664	BNIP3	hg19_genes_promoters
chr10	133796248	133796248	1	+	1.8969e-16	9.84494e-17	-100	chr10	133795436	133796435	1000	-	promoter:40835	uc010qut,1	664	BNIP3	hg19_genes_promoters
chr10	134000224	134000224	1	-	3.53638e-14	1.53827e-14	-100	chr10	133999414	134000413	1000	+	promoter:39187	uc009ybb,3	10570	DPYSL4	hg19_genes_promoters
chr10	134000226	134000226	1	-	3.53638e-14	1.53827e-14	-100	chr10	133999414	134000413	1000	+	promoter:39187	uc009ybb,3	10570	DPYSL4	hg19_genes_promoters
chr10	134121799	134121799	1	-	2.46924e-20	1.79991e-20	-100	chr10	134121478	134122477	1000	-	promoter:40838	uc001lle,1	282974	STK32C	hg19_genes_promoters
chr10	134209710	134209710	1	+	5.21581e-18	3.08916e-18	-100	chr10	134209702	134210701	1000	+	promoter:39195	uc001lll,4	170394	PWWP2B	hg19_genes_promoters
chr10	134209710	134209710	1	+	5.21581e-18	3.08916e-18	-100	chr10	134209702	134210701	1000	+	promoter:39196	uc009ybe,3	170394	PWWP2B	hg19_genes_promoters
chr10	134209716	134209716	1	+	5.21581e-18	3.08916e-18	-100	chr10	134209702	134210701	1000	+	promoter:39195	uc001lll,4	170394	PWWP2B	hg19_genes_promoters
chr10	134209716	134209716	1	+	5.21581e-18	3.08916e-18	-100	chr10	134209702	134210701	1000	+	promoter:39196	uc009ybe,3	170394	PWWP2B	hg19_genes_promoters
chr10	134209720	134209720	1	+	5.21581e-18	3.08916e-18	-100	chr10	134209702	134210701	1000	+	promoter:39195	uc001lll,4	170394	PWWP2B	hg19_genes_promoters
chr10	134209720	134209720	1	+	5.21581e-18	3.08916e-18	-100	chr10	134209702	134210701	1000	+	promoter:39196	uc009ybe,3	170394	PWWP2B	hg19_genes_promoters
chr10	134209732	134209732	1	+	5.21581e-18	3.08916e-18	-100	chr10	134209702	134210701	1000	+	promoter:39195	uc001lll,4	170394	PWWP2B	hg19_genes_promoters
chr10	134209732	134209732	1	+	5.21581e-18	3.08916e-18	-100	chr10	134209702	134210701	1000	+	promoter:39196	uc009ybe,3	170394	PWWP2B	hg19_genes_promoters
chr10	134209741	134209741	1	+	5.21581e-18	3.08916e-18	-100	chr10	134209702	134210701	1000	+	promoter:39195	uc001lll,4	170394	PWWP2B	hg19_genes_promoters
chr10	134209741	134209741	1	+	5.21581e-18	3.08916e-18	-100	chr10	134209702	134210701	1000	+	promoter:39196	uc009ybe,3	170394	PWWP2B	hg19_genes_promoters
chr10	134209753	134209753	1	+	5.21581e-18	3.08916e-18	-100	chr10	134209702	134210701	1000	+	promoter:39195	uc001lll,4	170394	PWWP2B	hg19_genes_promoters
chr10	134209753	134209753	1	+	5.21581e-18	3.08916e-18	-100	chr10	134209702	134210701	1000	+	promoter:39196	uc009ybe,3	170394	PWWP2B	hg19_genes_promoters
chr10	134209965	134209965	1	+	1.36777e-23	1.35115e-23	-100	chr10	134209702	134210701	1000	+	promoter:39195	uc001lll,4	170394	PWWP2B	hg19_genes_promoters
chr10	134209965	134209965	1	+	1.36777e-23	1.35115e-23	-100	chr10	134209702	134210701	1000	+	promoter:39196	uc009ybe,3	170394	PWWP2B	hg19_genes_promoters
chr10	134209979	134209979	1	+	1.36777e-23	1.35115e-23	-100	chr10	134209702	134210701	1000	+	promoter:39195	uc001lll,4	170394	PWWP2B	hg19_genes_promoters
chr10	134209979	134209979	1	+	1.36777e-23	1.35115e-23	-100	chr10	134209702	134210701	1000	+	promoter:39196	uc009ybe,3	170394	PWWP2B	hg19_genes_promoters
chr10	134209981	134209981	1	+	1.36777e-23	1.35115e-23	-100	chr10	134209702	134210701	1000	+	promoter:39195	uc001lll,4	170394	PWWP2B	hg19_genes_promoters
chr10	134209981	134209981	1	+	1.36777e-23	1.35115e-23	-100	chr10	134209702	134210701	1000	+	promoter:39196	uc009ybe,3	170394	PWWP2B	hg19_genes_promoters
chr10	134210173	134210173	1	+	4.84841e-09	1.48777e-09	-100	chr10	134209702	134210701	1000	+	promoter:39195	uc001lll,4	170394	PWWP2B	hg19_genes_promoters
chr10	134210173	134210173	1	+	4.84841e-09	1.48777e-09	-100	chr10	134209702	134210701	1000	+	promoter:39196	uc009ybe,3	170394	PWWP2B	hg19_genes_promoters
chr10	134210193	134210193	1	-	2.74072e-19	1.82255e-19	-100	chr10	134209702	134210701	1000	+	promoter:39195	uc001lll,4	170394	PWWP2B	hg19_genes_promoters
chr10	134210193	134210193	1	-	2.74072e-19	1.82255e-19	-100	chr10	134209702	134210701	1000	+	promoter:39196	uc009ybe,3	170394	PWWP2B	hg19_genes_promoters
chr10	134210195	134210195	1	-	2.74072e-19	1.82255e-19	-100	chr10	134209702	134210701	1000	+	promoter:39195	uc001lll,4	170394	PWWP2B	hg19_genes_promoters
chr10	134210195	134210195	1	-	2.74072e-19	1.82255e-19	-100	chr10	134209702	134210701	1000	+	promoter:39196	uc009ybe,3	170394	PWWP2B	hg19_genes_promoters
chr10	134210215	134210215	1	-	1.33834e-18	8.33311e-19	-100	chr10	134209702	134210701	1000	+	promoter:39195	uc001lll,4	170394	PWWP2B	hg19_genes_promoters
chr10	134210215	134210215	1	-	1.33834e-18	8.33311e-19	-100	chr10	134209702	134210701	1000	+	promoter:39196	uc009ybe,3	170394	PWWP2B	hg19_genes_promoters
chr10	134210219	134210219	1	-	1.33834e-18	8.33311e-19	-100	chr10	134209702	134210701	1000	+	promoter:39195	uc001lll,4	170394	PWWP2B	hg19_genes_promoters
chr10	134210219	134210219	1	-	1.33834e-18	8.33311e-19	-100	chr10	134209702	134210701	1000	+	promoter:39196	uc009ybe,3	170394	PWWP2B	hg19_genes_promoters
chr10	134350367	134350367	1	+	1.01345e-11	3.70823e-12	-100	chr10	134350353	134351352	1000	+	promoter:39198	uc001llo,1	3632	INPP5A	hg19_genes_promoters
chr10	134350367	134350367	1	+	1.01345e-11	3.70823e-12	-100	chr10	134350353	134351352	1000	+	promoter:39199	uc001llp,3	3632	INPP5A	hg19_genes_promoters
chr10	134350370	134350370	1	+	1.01345e-11	3.70823e-12	-100	chr10	134350353	134351352	1000	+	promoter:39198	uc001llo,1	3632	INPP5A	hg19_genes_promoters
chr10	134350370	134350370	1	+	1.01345e-11	3.70823e-12	-100	chr10	134350353	134351352	1000	+	promoter:39199	uc001llp,3	3632	INPP5A	hg19_genes_promoters
chr10	134350386	134350386	1	+	1.01345e-11	3.70823e-12	-100	chr10	134350353	134351352	1000	+	promoter:39198	uc001llo,1	3632	INPP5A	hg19_genes_promoters
chr10	134350386	134350386	1	+	1.01345e-11	3.70823e-12	-100	chr10	134350353	134351352	1000	+	promoter:39199	uc001llp,3	3632	INPP5A	hg19_genes_promoters
chr10	134599708	134599708	1	+	2.59444e-18	1.57729e-18	-100	chr10	134599538	134600537	1000	-	promoter:40843	uc001llr,2	84504	NKX6-2	hg19_genes_promoters
chr10	134599728	134599728	1	+	2.59444e-18	1.57729e-18	-100	chr10	134599538	134600537	1000	-	promoter:40843	uc001llr,2	84504	NKX6-2	hg19_genes_promoters
chr10	134599729	134599729	1	-	2.42912e-13	9.94353e-14	-100	chr10	134599538	134600537	1000	-	promoter:40843	uc001llr,2	84504	NKX6-2	hg19_genes_promoters
chr10	134599730	134599730	1	+	2.59444e-18	1.57729e-18	-100	chr10	134599538	134600537	1000	-	promoter:40843	uc001llr,2	84504	NKX6-2	hg19_genes_promoters
chr10	134599731	134599731	1	-	2.42912e-13	9.94353e-14	-100	chr10	134599538	134600537	1000	-	promoter:40843	uc001llr,2	84504	NKX6-2	hg19_genes_promoters
chr10	134599736	134599736	1	-	2.42912e-13	9.94353e-14	-100	chr10	134599538	134600537	1000	-	promoter:40843	uc001llr,2	84504	NKX6-2	hg19_genes_promoters
chr10	134600214	134600214	1	+	2.19602e-31	4.38563e-31	-100	chr10	134599538	134600537	1000	-	promoter:40843	uc001llr,2	84504	NKX6-2	hg19_genes_promoters
chr10	134600217	134600217	1	+	2.19602e-31	4.38563e-31	-100	chr10	134599538	134600537	1000	-	promoter:40843	uc001llr,2	84504	NKX6-2	hg19_genes_promoters
chr10	134600219	134600219	1	+	2.19602e-31	4.38563e-31	-100	chr10	134599538	134600537	1000	-	promoter:40843	uc001llr,2	84504	NKX6-2	hg19_genes_promoters
chr10	134600239	134600239	1	+	2.89875e-31	5.72256e-31	-100	chr10	134599538	134600537	1000	-	promoter:40843	uc001llr,2	84504	NKX6-2	hg19_genes_promoters
chr10	134600250	134600250	1	+	2.19602e-31	4.38563e-31	-100	chr10	134599538	134600537	1000	-	promoter:40843	uc001llr,2	84504	NKX6-2	hg19_genes_promoters
chr10	134901256	134901256	1	-	3.44056e-17	1.89968e-17	-100	chr10	134900409	134901408	1000	+	promoter:39203	uc001llx,4	84435	ADGRA1	hg19_genes_promoters
chr10	134901261	134901261	1	-	3.44056e-17	1.89968e-17	-100	chr10	134900409	134901408	1000	+	promoter:39203	uc001llx,4	84435	ADGRA1	hg19_genes_promoters
chr10	135043695	135043695	1	+	1.87897e-24	2.00962e-24	-100	chr10	135042778	135043777	1000	+	promoter:39207	uc001lmc,3	8433	UTF1	hg19_genes_promoters
chr10	135043703	135043703	1	+	1.87897e-24	2.00962e-24	-100	chr10	135042778	135043777	1000	+	promoter:39207	uc001lmc,3	8433	UTF1	hg19_genes_promoters
chr10	135043706	135043706	1	+	1.87897e-24	2.00962e-24	-100	chr10	135042778	135043777	1000	+	promoter:39207	uc001lmc,3	8433	UTF1	hg19_genes_promoters
chr10	135043709	135043709	1	+	1.87897e-24	2.00962e-24	-100	chr10	135042778	135043777	1000	+	promoter:39207	uc001lmc,3	8433	UTF1	hg19_genes_promoters
chr10	135043711	135043711	1	+	1.87897e-24	2.00962e-24	-100	chr10	135042778	135043777	1000	+	promoter:39207	uc001lmc,3	8433	UTF1	hg19_genes_promoters
chr10	135043725	135043725	1	+	1.87897e-24	2.00962e-24	-100	chr10	135042778	135043777	1000	+	promoter:39207	uc001lmc,3	8433	UTF1	hg19_genes_promoters
chr10	135043727	135043727	1	+	6.68077e-24	6.793e-24	-100	chr10	135042778	135043777	1000	+	promoter:39207	uc001lmc,3	8433	UTF1	hg19_genes_promoters
chr10	135050438	135050438	1	+	1.03709e-71	3.1027e-70	-100	chr10	135050408	135051407	1000	+	promoter:39208	uc010quy,1	27287	VENTX	hg19_genes_promoters
chr10	135050758	135050758	1	+	6.61387e-36	1.89943e-35	-100	chr10	135050408	135051407	1000	+	promoter:39208	uc010quy,1	27287	VENTX	hg19_genes_promoters
chr10	135050775	135050775	1	+	1.5054e-35	4.21718e-35	-100	chr10	135050408	135051407	1000	+	promoter:39208	uc010quy,1	27287	VENTX	hg19_genes_promoters
chr10	135061177	135061177	1	-	6.06418e-29	9.74331e-29	-100	chr10	135061125	135062124	1000	-	promoter:40849	uc009ybh,2	574448	MIR202	hg19_genes_promoters
chr10	135105455	135105455	1	-	7.54366e-35	1.99808e-34	-100	chr10	135104539	135105538	1000	-	promoter:40855	uc001lmf,2	10844	TUBGCP2	hg19_genes_promoters
chr10	135123244	135123244	1	+	9.40146e-21	7.13484e-21	-100	chr10	135122661	135123660	1000	-	promoter:40856	uc001lmg,2	10844	TUBGCP2	hg19_genes_promoters
chr10	135123244	135123244	1	+	9.40146e-21	7.13484e-21	-100	chr10	135122661	135123660	1000	-	promoter:40857	uc009ybk,2	10844	TUBGCP2	hg19_genes_promoters
chr10	135123244	135123244	1	+	9.40146e-21	7.13484e-21	-100	chr10	135122661	135123660	1000	-	promoter:40858	uc010qvc,2	10844	TUBGCP2	hg19_genes_promoters
chr10	135123244	135123244	1	+	9.40146e-21	7.13484e-21	-100	chr10	135122661	135123660	1000	-	promoter:40859	uc010qvd,2	10844	TUBGCP2	hg19_genes_promoters
chr10	135123244	135123244	1	+	9.40146e-21	7.13484e-21	-100	chr10	135122661	135123660	1000	-	promoter:40861	uc031pxr,1	10844	TUBGCP2	hg19_genes_promoters
chr10	135123343	135123343	1	+	4.09704e-53	4.03427e-52	-100	chr10	135122661	135123660	1000	-	promoter:40856	uc001lmg,2	10844	TUBGCP2	hg19_genes_promoters
chr10	135123343	135123343	1	+	4.09704e-53	4.03427e-52	-100	chr10	135122661	135123660	1000	-	promoter:40857	uc009ybk,2	10844	TUBGCP2	hg19_genes_promoters
chr10	135123343	135123343	1	+	4.09704e-53	4.03427e-52	-100	chr10	135122661	135123660	1000	-	promoter:40858	uc010qvc,2	10844	TUBGCP2	hg19_genes_promoters
chr10	135123343	135123343	1	+	4.09704e-53	4.03427e-52	-100	chr10	135122661	135123660	1000	-	promoter:40859	uc010qvd,2	10844	TUBGCP2	hg19_genes_promoters
chr10	135123343	135123343	1	+	4.09704e-53	4.03427e-52	-100	chr10	135122661	135123660	1000	-	promoter:40861	uc031pxr,1	10844	TUBGCP2	hg19_genes_promoters
chr10	135123361	135123361	1	-	9.08556e-23	8.29818e-23	-100	chr10	135122661	135123660	1000	-	promoter:40856	uc001lmg,2	10844	TUBGCP2	hg19_genes_promoters
chr10	135123361	135123361	1	-	9.08556e-23	8.29818e-23	-100	chr10	135122661	135123660	1000	-	promoter:40857	uc009ybk,2	10844	TUBGCP2	hg19_genes_promoters
chr10	135123361	135123361	1	-	9.08556e-23	8.29818e-23	-100	chr10	135122661	135123660	1000	-	promoter:40858	uc010qvc,2	10844	TUBGCP2	hg19_genes_promoters
chr10	135123361	135123361	1	-	9.08556e-23	8.29818e-23	-100	chr10	135122661	135123660	1000	-	promoter:40859	uc010qvd,2	10844	TUBGCP2	hg19_genes_promoters
chr10	135123361	135123361	1	-	9.08556e-23	8.29818e-23	-100	chr10	135122661	135123660	1000	-	promoter:40861	uc031pxr,1	10844	TUBGCP2	hg19_genes_promoters
chr10	135123368	135123368	1	-	9.08556e-23	8.29818e-23	-100	chr10	135122661	135123660	1000	-	promoter:40856	uc001lmg,2	10844	TUBGCP2	hg19_genes_promoters
chr10	135123368	135123368	1	-	9.08556e-23	8.29818e-23	-100	chr10	135122661	135123660	1000	-	promoter:40857	uc009ybk,2	10844	TUBGCP2	hg19_genes_promoters
chr10	135123368	135123368	1	-	9.08556e-23	8.29818e-23	-100	chr10	135122661	135123660	1000	-	promoter:40858	uc010qvc,2	10844	TUBGCP2	hg19_genes_promoters
chr10	135123368	135123368	1	-	9.08556e-23	8.29818e-23	-100	chr10	135122661	135123660	1000	-	promoter:40859	uc010qvd,2	10844	TUBGCP2	hg19_genes_promoters
chr10	135123368	135123368	1	-	9.08556e-23	8.29818e-23	-100	chr10	135122661	135123660	1000	-	promoter:40861	uc031pxr,1	10844	TUBGCP2	hg19_genes_promoters
chr10	135123606	135123606	1	+	6.68939e-26	8.16056e-26	-100	chr10	135122661	135123660	1000	-	promoter:40856	uc001lmg,2	10844	TUBGCP2	hg19_genes_promoters
chr10	135123606	135123606	1	+	6.68939e-26	8.16056e-26	-100	chr10	135122661	135123660	1000	-	promoter:40857	uc009ybk,2	10844	TUBGCP2	hg19_genes_promoters
chr10	135123606	135123606	1	+	6.68939e-26	8.16056e-26	-100	chr10	135122661	135123660	1000	-	promoter:40858	uc010qvc,2	10844	TUBGCP2	hg19_genes_promoters
chr10	135123606	135123606	1	+	6.68939e-26	8.16056e-26	-100	chr10	135122661	135123660	1000	-	promoter:40859	uc010qvd,2	10844	TUBGCP2	hg19_genes_promoters
chr10	135123606	135123606	1	+	6.68939e-26	8.16056e-26	-100	chr10	135122661	135123660	1000	-	promoter:40861	uc031pxr,1	10844	TUBGCP2	hg19_genes_promoters
chr10	135379720	135379720	1	-	7.16094e-15	3.2831e-15	-100	chr10	135379139	135380138	1000	-	promoter:40871	uc009ybn,2	93426	SYCE1	hg19_genes_promoters
chr10	135379720	135379720	1	-	7.16094e-15	3.2831e-15	-100	chr10	135379139	135380138	1000	-	promoter:40873	uc001lno,2	93426	SYCE1	hg19_genes_promoters
chr10	135379720	135379720	1	-	7.16094e-15	3.2831e-15	-100	chr10	135379139	135380138	1000	-	promoter:40874	uc031pxt,1	93426	SYCE1	hg19_genes_promoters
chr11	289389	289389	1	+	4.74143e-11	1.65797e-11	-100	chr11	288559	289558	1000	+	promoter:40892	uc001los,1	80162	PGGHG	hg19_genes_promoters
chr11	289437	289437	1	+	6.51947e-11	2.25904e-11	-100	chr11	288559	289558	1000	+	promoter:40892	uc001los,1	80162	PGGHG	hg19_genes_promoters
chr11	415941	415941	1	-	2.55702e-10	8.51624e-11	-100	chr11	415000	415999	1000	-	promoter:43210	uc001lpd,2	59307	SIGIRR	hg19_genes_promoters
chr11	417589	417589	1	-	7.61217e-14	3.23056e-14	-100	chr11	417398	418397	1000	-	promoter:43211	uc001lpe,1	59307	SIGIRR	hg19_genes_promoters
chr11	417589	417589	1	-	7.61217e-14	3.23056e-14	-100	chr11	417398	418397	1000	-	promoter:43212	uc001lpf,2	59307	SIGIRR	hg19_genes_promoters
chr11	430249	430249	1	+	9.71316e-13	3.81265e-13	-100	chr11	429867	430866	1000	-	promoter:43214	uc001lph,2	338440	ANO9	hg19_genes_promoters
chr11	430261	430261	1	+	9.71316e-13	3.81265e-13	-100	chr11	429867	430866	1000	-	promoter:43214	uc001lph,2	338440	ANO9	hg19_genes_promoters
chr11	430301	430301	1	-	2.17747e-25	2.53384e-25	-100	chr11	429867	430866	1000	-	promoter:43214	uc001lph,2	338440	ANO9	hg19_genes_promoters
chr11	430335	430335	1	-	1.20136e-25	1.42861e-25	-100	chr11	429867	430866	1000	-	promoter:43214	uc001lph,2	338440	ANO9	hg19_genes_promoters
chr11	535740	535740	1	+	2.50205e-19	1.66862e-19	-100	chr11	535551	536550	1000	-	promoter:43228	uc001lpv,3	3265	HRAS	hg19_genes_promoters
chr11	535740	535740	1	+	2.50205e-19	1.66862e-19	-100	chr11	535551	536550	1000	-	promoter:43229	uc010qvw,2	3265	HRAS	hg19_genes_promoters
chr11	535740	535740	1	+	2.50205e-19	1.66862e-19	-100	chr11	535551	536550	1000	-	promoter:43230	uc010qvx,2	3265	HRAS	hg19_genes_promoters
chr11	535740	535740	1	+	2.50205e-19	1.66862e-19	-100	chr11	535551	536550	1000	-	promoter:43231	uc010qvy,2	3265	HRAS	hg19_genes_promoters
chr11	537027	537027	1	+	1.02433e-13	4.30622e-14	-100	chr11	536522	537521	1000	+	promoter:40903	uc010qvz,2	115399	LRRC56	hg19_genes_promoters
chr11	560396	560396	1	+	5.06204e-15	2.34541e-15	-100	chr11	559971	560970	1000	+	promoter:40906	uc001lqb,3	8045	RASSF7	hg19_genes_promoters
chr11	560407	560407	1	+	5.06204e-15	2.34541e-15	-100	chr11	559971	560970	1000	+	promoter:40906	uc001lqb,3	8045	RASSF7	hg19_genes_promoters
chr11	560422	560422	1	+	5.06204e-15	2.34541e-15	-100	chr11	559971	560970	1000	+	promoter:40906	uc001lqb,3	8045	RASSF7	hg19_genes_promoters
chr11	560423	560423	1	-	8.81988e-12	3.24073e-12	-100	chr11	559971	560970	1000	+	promoter:40906	uc001lqb,3	8045	RASSF7	hg19_genes_promoters
chr11	560426	560426	1	+	5.06204e-15	2.34541e-15	-100	chr11	559971	560970	1000	+	promoter:40906	uc001lqb,3	8045	RASSF7	hg19_genes_promoters
chr11	560427	560427	1	-	8.81988e-12	3.24073e-12	-100	chr11	559971	560970	1000	+	promoter:40906	uc001lqb,3	8045	RASSF7	hg19_genes_promoters
chr11	560436	560436	1	-	8.81988e-12	3.24073e-12	-100	chr11	559971	560970	1000	+	promoter:40906	uc001lqb,3	8045	RASSF7	hg19_genes_promoters
chr11	560455	560455	1	-	8.81988e-12	3.24073e-12	-100	chr11	559971	560970	1000	+	promoter:40906	uc001lqb,3	8045	RASSF7	hg19_genes_promoters
chr11	560455	560455	1	-	8.81988e-12	3.24073e-12	-100	chr11	560450	561449	1000	+	promoter:40907	uc001lqc,3	8045	RASSF7	hg19_genes_promoters
chr11	560455	560455	1	-	8.81988e-12	3.24073e-12	-100	chr11	560450	561449	1000	+	promoter:40908	uc001lqd,3	8045	RASSF7	hg19_genes_promoters
chr11	569418	569418	1	+	8.81988e-12	3.24073e-12	-100	chr11	568458	569457	1000	-	promoter:43233	uc021qbm,1	100506211	MIR210HG	hg19_genes_promoters
chr11	569418	569418	1	+	8.81988e-12	3.24073e-12	-100	chr11	568458	569457	1000	-	promoter:43234	uc009yby,2	100506211	MIR210HG	hg19_genes_promoters
chr11	636483	636483	1	-	3.77099e-12	1.42092e-12	-100	chr11	636305	637304	1000	+	promoter:40915	uc001lqp,2	1815	DRD4	hg19_genes_promoters
chr11	720684	720684	1	-	1.76586e-26	2.27263e-26	-100	chr11	720064	721063	1000	+	promoter:40925	uc001lqw,3	64787	EPS8L2	hg19_genes_promoters
chr11	721030	721030	1	+	7.34834e-23	6.76296e-23	-100	chr11	720064	721063	1000	+	promoter:40925	uc001lqw,3	64787	EPS8L2	hg19_genes_promoters
chr11	721030	721030	1	+	7.34834e-23	6.76296e-23	-100	chr11	720926	721925	1000	+	promoter:40926	uc001lqx,3	64787	EPS8L2	hg19_genes_promoters
chr11	777945	777945	1	+	1.12698e-11	4.10924e-12	-100	chr11	777488	778487	1000	-	promoter:43259	uc001lrc,3	347862	PDDC1	hg19_genes_promoters
chr11	777945	777945	1	+	1.12698e-11	4.10924e-12	-100	chr11	777488	778487	1000	-	promoter:43260	uc001lrd,3	347862	PDDC1	hg19_genes_promoters
chr11	777945	777945	1	+	1.12698e-11	4.10924e-12	-100	chr11	777488	778487	1000	-	promoter:43261	uc010qwm,2	347862	PDDC1	hg19_genes_promoters
chr11	777945	777945	1	+	1.12698e-11	4.10924e-12	-100	chr11	777488	778487	1000	-	promoter:43262	uc001lrf,1	347862	PDDC1	hg19_genes_promoters
chr11	777945	777945	1	+	1.12698e-11	4.10924e-12	-100	chr11	777488	778487	1000	-	promoter:43263	uc001lrg,1	347862	PDDC1	hg19_genes_promoters
chr11	777945	777945	1	+	1.12698e-11	4.10924e-12	-100	chr11	777488	778487	1000	-	promoter:43264	uc009ycg,3	347862	PDDC1	hg19_genes_promoters
chr11	777945	777945	1	+	1.12698e-11	4.10924e-12	-100	chr11	777488	778487	1000	-	promoter:43265	uc010qwn,1	347862	PDDC1	hg19_genes_promoters
chr11	777945	777945	1	+	1.12698e-11	4.10924e-12	-100	chr11	777488	778487	1000	-	promoter:43266	uc010qwo,1	347862	PDDC1	hg19_genes_promoters
chr11	777945	777945	1	+	1.12698e-11	4.10924e-12	-100	chr11	777488	778487	1000	-	promoter:43267	uc021qbo,1	347862	PDDC1	hg19_genes_promoters
chr11	777945	777945	1	+	1.12698e-11	4.10924e-12	-100	chr11	777488	778487	1000	-	promoter:43268	uc010qwp,1	347862	PDDC1	hg19_genes_promoters
chr11	777945	777945	1	+	1.12698e-11	4.10924e-12	-100	chr11	777488	778487	1000	-	promoter:43269	uc010qwq,1	347862	PDDC1	hg19_genes_promoters
chr11	777945	777945	1	+	1.12698e-11	4.10924e-12	-100	chr11	777488	778487	1000	-	promoter:43270	uc010qwr,1	347862	PDDC1	hg19_genes_promoters
chr11	777945	777945	1	+	1.12698e-11	4.10924e-12	-100	chr11	777488	778487	1000	-	promoter:43271	uc010qws,1	347862	PDDC1	hg19_genes_promoters
chr11	796362	796362	1	-	3.18789e-14	1.39176e-14	-100	chr11	796264	797263	1000	-	promoter:43274	uc001lri,3	79751	SLC25A22	hg19_genes_promoters
chr11	796362	796362	1	-	3.18789e-14	1.39176e-14	-100	chr11	796256	797255	1000	-	promoter:43277	uc009ycj,3	79751	SLC25A22	hg19_genes_promoters
chr11	805458	805458	1	-	2.86028e-18	1.73042e-18	-100	chr11	805104	806103	1000	-	promoter:43279	uc001lrl,1	55367	PIDD1	hg19_genes_promoters
chr11	805458	805458	1	-	2.86028e-18	1.73042e-18	-100	chr11	805104	806103	1000	-	promoter:43280	uc001lrm,1	55367	PIDD1	hg19_genes_promoters
chr11	805458	805458	1	-	2.86028e-18	1.73042e-18	-100	chr11	805251	806250	1000	-	promoter:43281	uc001lrk,2	55367	PIDD1	hg19_genes_promoters
chr11	805458	805458	1	-	2.86028e-18	1.73042e-18	-100	chr11	805251	806250	1000	-	promoter:43282	uc001lrn,2	55367	PIDD1	hg19_genes_promoters
chr11	805458	805458	1	-	2.86028e-18	1.73042e-18	-100	chr11	805251	806250	1000	-	promoter:43283	uc001lro,2	55367	PIDD1	hg19_genes_promoters
chr11	805458	805458	1	-	2.86028e-18	1.73042e-18	-100	chr11	805251	806250	1000	-	promoter:43284	uc001lrp,2	55367	PIDD1	hg19_genes_promoters
chr11	805460	805460	1	-	2.86028e-18	1.73042e-18	-100	chr11	805104	806103	1000	-	promoter:43279	uc001lrl,1	55367	PIDD1	hg19_genes_promoters
chr11	805460	805460	1	-	2.86028e-18	1.73042e-18	-100	chr11	805104	806103	1000	-	promoter:43280	uc001lrm,1	55367	PIDD1	hg19_genes_promoters
chr11	805460	805460	1	-	2.86028e-18	1.73042e-18	-100	chr11	805251	806250	1000	-	promoter:43281	uc001lrk,2	55367	PIDD1	hg19_genes_promoters
chr11	805460	805460	1	-	2.86028e-18	1.73042e-18	-100	chr11	805251	806250	1000	-	promoter:43282	uc001lrn,2	55367	PIDD1	hg19_genes_promoters
chr11	805460	805460	1	-	2.86028e-18	1.73042e-18	-100	chr11	805251	806250	1000	-	promoter:43283	uc001lro,2	55367	PIDD1	hg19_genes_promoters
chr11	805460	805460	1	-	2.86028e-18	1.73042e-18	-100	chr11	805251	806250	1000	-	promoter:43284	uc001lrp,2	55367	PIDD1	hg19_genes_promoters
chr11	805472	805472	1	-	2.86028e-18	1.73042e-18	-100	chr11	805104	806103	1000	-	promoter:43279	uc001lrl,1	55367	PIDD1	hg19_genes_promoters
chr11	805472	805472	1	-	2.86028e-18	1.73042e-18	-100	chr11	805104	806103	1000	-	promoter:43280	uc001lrm,1	55367	PIDD1	hg19_genes_promoters
chr11	805472	805472	1	-	2.86028e-18	1.73042e-18	-100	chr11	805251	806250	1000	-	promoter:43281	uc001lrk,2	55367	PIDD1	hg19_genes_promoters
chr11	805472	805472	1	-	2.86028e-18	1.73042e-18	-100	chr11	805251	806250	1000	-	promoter:43282	uc001lrn,2	55367	PIDD1	hg19_genes_promoters
chr11	805472	805472	1	-	2.86028e-18	1.73042e-18	-100	chr11	805251	806250	1000	-	promoter:43283	uc001lro,2	55367	PIDD1	hg19_genes_promoters
chr11	805472	805472	1	-	2.86028e-18	1.73042e-18	-100	chr11	805251	806250	1000	-	promoter:43284	uc001lrp,2	55367	PIDD1	hg19_genes_promoters
chr11	805486	805486	1	-	2.86028e-18	1.73042e-18	-100	chr11	805104	806103	1000	-	promoter:43279	uc001lrl,1	55367	PIDD1	hg19_genes_promoters
chr11	805486	805486	1	-	2.86028e-18	1.73042e-18	-100	chr11	805104	806103	1000	-	promoter:43280	uc001lrm,1	55367	PIDD1	hg19_genes_promoters
chr11	805486	805486	1	-	2.86028e-18	1.73042e-18	-100	chr11	805251	806250	1000	-	promoter:43281	uc001lrk,2	55367	PIDD1	hg19_genes_promoters
chr11	805486	805486	1	-	2.86028e-18	1.73042e-18	-100	chr11	805251	806250	1000	-	promoter:43282	uc001lrn,2	55367	PIDD1	hg19_genes_promoters
chr11	805486	805486	1	-	2.86028e-18	1.73042e-18	-100	chr11	805251	806250	1000	-	promoter:43283	uc001lro,2	55367	PIDD1	hg19_genes_promoters
chr11	805486	805486	1	-	2.86028e-18	1.73042e-18	-100	chr11	805251	806250	1000	-	promoter:43284	uc001lrp,2	55367	PIDD1	hg19_genes_promoters
chr11	805585	805585	1	-	1.67565e-17	9.51343e-18	-100	chr11	805104	806103	1000	-	promoter:43279	uc001lrl,1	55367	PIDD1	hg19_genes_promoters
chr11	805585	805585	1	-	1.67565e-17	9.51343e-18	-100	chr11	805104	806103	1000	-	promoter:43280	uc001lrm,1	55367	PIDD1	hg19_genes_promoters
chr11	805585	805585	1	-	1.67565e-17	9.51343e-18	-100	chr11	805251	806250	1000	-	promoter:43281	uc001lrk,2	55367	PIDD1	hg19_genes_promoters
chr11	805585	805585	1	-	1.67565e-17	9.51343e-18	-100	chr11	805251	806250	1000	-	promoter:43282	uc001lrn,2	55367	PIDD1	hg19_genes_promoters
chr11	805585	805585	1	-	1.67565e-17	9.51343e-18	-100	chr11	805251	806250	1000	-	promoter:43283	uc001lro,2	55367	PIDD1	hg19_genes_promoters
chr11	805585	805585	1	-	1.67565e-17	9.51343e-18	-100	chr11	805251	806250	1000	-	promoter:43284	uc001lrp,2	55367	PIDD1	hg19_genes_promoters
chr11	805600	805600	1	-	1.67565e-17	9.51343e-18	-100	chr11	805104	806103	1000	-	promoter:43279	uc001lrl,1	55367	PIDD1	hg19_genes_promoters
chr11	805600	805600	1	-	1.67565e-17	9.51343e-18	-100	chr11	805104	806103	1000	-	promoter:43280	uc001lrm,1	55367	PIDD1	hg19_genes_promoters
chr11	805600	805600	1	-	1.67565e-17	9.51343e-18	-100	chr11	805251	806250	1000	-	promoter:43281	uc001lrk,2	55367	PIDD1	hg19_genes_promoters
chr11	805600	805600	1	-	1.67565e-17	9.51343e-18	-100	chr11	805251	806250	1000	-	promoter:43282	uc001lrn,2	55367	PIDD1	hg19_genes_promoters
chr11	805600	805600	1	-	1.67565e-17	9.51343e-18	-100	chr11	805251	806250	1000	-	promoter:43283	uc001lro,2	55367	PIDD1	hg19_genes_promoters
chr11	805600	805600	1	-	1.67565e-17	9.51343e-18	-100	chr11	805251	806250	1000	-	promoter:43284	uc001lrp,2	55367	PIDD1	hg19_genes_promoters
chr11	805608	805608	1	-	1.67565e-17	9.51343e-18	-100	chr11	805104	806103	1000	-	promoter:43279	uc001lrl,1	55367	PIDD1	hg19_genes_promoters
chr11	805608	805608	1	-	1.67565e-17	9.51343e-18	-100	chr11	805104	806103	1000	-	promoter:43280	uc001lrm,1	55367	PIDD1	hg19_genes_promoters
chr11	805608	805608	1	-	1.67565e-17	9.51343e-18	-100	chr11	805251	806250	1000	-	promoter:43281	uc001lrk,2	55367	PIDD1	hg19_genes_promoters
chr11	805608	805608	1	-	1.67565e-17	9.51343e-18	-100	chr11	805251	806250	1000	-	promoter:43282	uc001lrn,2	55367	PIDD1	hg19_genes_promoters
chr11	805608	805608	1	-	1.67565e-17	9.51343e-18	-100	chr11	805251	806250	1000	-	promoter:43283	uc001lro,2	55367	PIDD1	hg19_genes_promoters
chr11	805608	805608	1	-	1.67565e-17	9.51343e-18	-100	chr11	805251	806250	1000	-	promoter:43284	uc001lrp,2	55367	PIDD1	hg19_genes_promoters
chr11	827000	827000	1	-	4.35153e-31	8.42482e-31	-100	chr11	826585	827584	1000	+	promoter:40937	uc009ycm,1	283229	CRACR2B	hg19_genes_promoters
chr11	827004	827004	1	-	4.35153e-31	8.42482e-31	-100	chr11	826585	827584	1000	+	promoter:40937	uc009ycm,1	283229	CRACR2B	hg19_genes_promoters
chr11	827011	827011	1	-	4.35153e-31	8.42482e-31	-100	chr11	826585	827584	1000	+	promoter:40937	uc009ycm,1	283229	CRACR2B	hg19_genes_promoters
chr11	827602	827602	1	+	3.77863e-19	2.47447e-19	-100	chr11	827230	828229	1000	+	promoter:40938	uc001lrv,2	283229	CRACR2B	hg19_genes_promoters
chr11	827609	827609	1	+	3.77863e-19	2.47447e-19	-100	chr11	827230	828229	1000	+	promoter:40938	uc001lrv,2	283229	CRACR2B	hg19_genes_promoters
chr11	827613	827613	1	+	3.77863e-19	2.47447e-19	-100	chr11	827230	828229	1000	+	promoter:40938	uc001lrv,2	283229	CRACR2B	hg19_genes_promoters
chr11	827624	827624	1	+	3.77863e-19	2.47447e-19	-100	chr11	827230	828229	1000	+	promoter:40938	uc001lrv,2	283229	CRACR2B	hg19_genes_promoters
chr11	830744	830744	1	-	2.15059e-31	4.29768e-31	-100	chr11	830733	831732	1000	-	promoter:43285	uc021qbq,1	NA	NA	hg19_genes_promoters
chr11	830752	830752	1	-	2.15059e-31	4.29768e-31	-100	chr11	830733	831732	1000	-	promoter:43285	uc021qbq,1	NA	NA	hg19_genes_promoters
chr11	830777	830777	1	-	2.15059e-31	4.29768e-31	-100	chr11	830733	831732	1000	-	promoter:43285	uc021qbq,1	NA	NA	hg19_genes_promoters
chr11	830782	830782	1	+	8.89002e-23	8.12836e-23	-100	chr11	830733	831732	1000	-	promoter:43285	uc021qbq,1	NA	NA	hg19_genes_promoters
chr11	830783	830783	1	-	2.15059e-31	4.29768e-31	-100	chr11	830733	831732	1000	-	promoter:43285	uc021qbq,1	NA	NA	hg19_genes_promoters
chr11	830790	830790	1	+	3.10585e-23	2.96507e-23	-100	chr11	830733	831732	1000	-	promoter:43285	uc021qbq,1	NA	NA	hg19_genes_promoters
chr11	830791	830791	1	-	2.82728e-12	1.07423e-12	-100	chr11	830733	831732	1000	-	promoter:43285	uc021qbq,1	NA	NA	hg19_genes_promoters
chr11	830805	830805	1	+	3.10585e-23	2.96507e-23	-100	chr11	830733	831732	1000	-	promoter:43285	uc021qbq,1	NA	NA	hg19_genes_promoters
chr11	830806	830806	1	-	2.82728e-12	1.07423e-12	-100	chr11	830733	831732	1000	-	promoter:43285	uc021qbq,1	NA	NA	hg19_genes_promoters
chr11	830807	830807	1	+	3.10585e-23	2.96507e-23	-100	chr11	830733	831732	1000	-	promoter:43285	uc021qbq,1	NA	NA	hg19_genes_promoters
chr11	830818	830818	1	-	2.82728e-12	1.07423e-12	-100	chr11	830733	831732	1000	-	promoter:43285	uc021qbq,1	NA	NA	hg19_genes_promoters
chr11	858774	858774	1	+	3.11151e-15	1.46629e-15	-100	chr11	858708	859707	1000	-	promoter:43287	uc001lsk,1	NA	NA	hg19_genes_promoters
chr11	859509	859509	1	+	1.35202e-15	6.53641e-16	-100	chr11	858708	859707	1000	-	promoter:43287	uc001lsk,1	NA	NA	hg19_genes_promoters
chr11	859532	859532	1	+	2.04306e-18	1.25453e-18	-100	chr11	858708	859707	1000	-	promoter:43287	uc001lsk,1	NA	NA	hg19_genes_promoters
chr11	1219755	1219755	1	+	2.02008e-32	4.40732e-32	-100	chr11	1219625	1220624	1000	+	promoter:40959	uc009ycs,2	NA	NA	hg19_genes_promoters
chr11	1220153	1220153	1	-	5.3265e-16	2.66373e-16	-100	chr11	1219625	1220624	1000	+	promoter:40959	uc009ycs,2	NA	NA	hg19_genes_promoters
chr11	1508427	1508427	1	-	1.64377e-12	6.34742e-13	-100	chr11	1507949	1508948	1000	-	promoter:43303	uc010qwz,2	81532	MOB2	hg19_genes_promoters
chr11	1593908	1593908	1	-	2.17715e-23	2.10801e-23	-100	chr11	1592971	1593970	1000	+	promoter:40974	uc009ycx,2	338651	KRTAP5-AS1	hg19_genes_promoters
chr11	1593908	1593908	1	-	2.17715e-23	2.10801e-23	-100	chr11	1593477	1594476	1000	+	promoter:40975	uc001ltt,1	338651	KRTAP5-AS1	hg19_genes_promoters
chr11	1593908	1593908	1	-	2.17715e-23	2.10801e-23	-100	chr11	1593151	1594150	1000	-	promoter:43306	uc001lts,2	1850	DUSP8	hg19_genes_promoters
chr11	1967958	1967958	1	+	1.16174e-18	7.28829e-19	-100	chr11	1967502	1968501	1000	+	promoter:41005	uc001lux,3	6150	MRPL23	hg19_genes_promoters
chr11	1967966	1967966	1	+	3.08406e-53	3.0688e-52	-100	chr11	1967502	1968501	1000	+	promoter:41005	uc001lux,3	6150	MRPL23	hg19_genes_promoters
chr11	2011900	2011900	1	+	6.93435e-17	3.73187e-17	-100	chr11	2011151	2012150	1000	-	promoter:43315	uc010qxh,2	100133545	MRPL23-AS1	hg19_genes_promoters
chr11	2159122	2159122	1	+	3.55122e-34	8.90036e-34	-100	chr11	2158519	2159518	1000	-	promoter:43322	uc009yde,3	723961	INS-IGF2	hg19_genes_promoters
chr11	2159122	2159122	1	+	3.55122e-34	8.90036e-34	-100	chr11	2158503	2159502	1000	-	promoter:43329	uc001lvj,1	3481	IGF2	hg19_genes_promoters
chr11	2161240	2161240	1	-	1.13646e-16	6.00615e-17	-100	chr11	2160758	2161757	1000	+	promoter:41007	uc001lvk,2	51214	IGF2-AS	hg19_genes_promoters
chr11	2161240	2161240	1	-	1.13646e-16	6.00615e-17	-100	chr11	2160758	2161757	1000	+	promoter:41008	uc001lvl,2	51214	IGF2-AS	hg19_genes_promoters
chr11	2161240	2161240	1	-	1.13646e-16	6.00615e-17	-100	chr11	2160758	2161757	1000	+	promoter:41009	uc010qxi,2	51214	IGF2-AS	hg19_genes_promoters
chr11	2161254	2161254	1	-	1.13646e-16	6.00615e-17	-100	chr11	2160758	2161757	1000	+	promoter:41007	uc001lvk,2	51214	IGF2-AS	hg19_genes_promoters
chr11	2161254	2161254	1	-	1.13646e-16	6.00615e-17	-100	chr11	2160758	2161757	1000	+	promoter:41008	uc001lvl,2	51214	IGF2-AS	hg19_genes_promoters
chr11	2161254	2161254	1	-	1.13646e-16	6.00615e-17	-100	chr11	2160758	2161757	1000	+	promoter:41009	uc010qxi,2	51214	IGF2-AS	hg19_genes_promoters
chr11	2161257	2161257	1	+	1.61015e-34	4.15426e-34	-100	chr11	2160758	2161757	1000	+	promoter:41007	uc001lvk,2	51214	IGF2-AS	hg19_genes_promoters
chr11	2161257	2161257	1	+	1.61015e-34	4.15426e-34	-100	chr11	2160758	2161757	1000	+	promoter:41008	uc001lvl,2	51214	IGF2-AS	hg19_genes_promoters
chr11	2161257	2161257	1	+	1.61015e-34	4.15426e-34	-100	chr11	2160758	2161757	1000	+	promoter:41009	uc010qxi,2	51214	IGF2-AS	hg19_genes_promoters
chr11	2161258	2161258	1	-	1.13646e-16	6.00615e-17	-100	chr11	2160758	2161757	1000	+	promoter:41007	uc001lvk,2	51214	IGF2-AS	hg19_genes_promoters
chr11	2161258	2161258	1	-	1.13646e-16	6.00615e-17	-100	chr11	2160758	2161757	1000	+	promoter:41008	uc001lvl,2	51214	IGF2-AS	hg19_genes_promoters
chr11	2161258	2161258	1	-	1.13646e-16	6.00615e-17	-100	chr11	2160758	2161757	1000	+	promoter:41009	uc010qxi,2	51214	IGF2-AS	hg19_genes_promoters
chr11	2161265	2161265	1	+	1.28328e-15	6.21203e-16	-100	chr11	2160758	2161757	1000	+	promoter:41007	uc001lvk,2	51214	IGF2-AS	hg19_genes_promoters
chr11	2161265	2161265	1	+	1.28328e-15	6.21203e-16	-100	chr11	2160758	2161757	1000	+	promoter:41008	uc001lvl,2	51214	IGF2-AS	hg19_genes_promoters
chr11	2161265	2161265	1	+	1.28328e-15	6.21203e-16	-100	chr11	2160758	2161757	1000	+	promoter:41009	uc010qxi,2	51214	IGF2-AS	hg19_genes_promoters
chr11	2161266	2161266	1	-	1.13646e-16	6.00615e-17	-100	chr11	2160758	2161757	1000	+	promoter:41007	uc001lvk,2	51214	IGF2-AS	hg19_genes_promoters
chr11	2161266	2161266	1	-	1.13646e-16	6.00615e-17	-100	chr11	2160758	2161757	1000	+	promoter:41008	uc001lvl,2	51214	IGF2-AS	hg19_genes_promoters
chr11	2161266	2161266	1	-	1.13646e-16	6.00615e-17	-100	chr11	2160758	2161757	1000	+	promoter:41009	uc010qxi,2	51214	IGF2-AS	hg19_genes_promoters
chr11	2161691	2161691	1	-	4.36404e-32	9.23813e-32	-100	chr11	2160758	2161757	1000	+	promoter:41007	uc001lvk,2	51214	IGF2-AS	hg19_genes_promoters
chr11	2161691	2161691	1	-	4.36404e-32	9.23813e-32	-100	chr11	2160758	2161757	1000	+	promoter:41008	uc001lvl,2	51214	IGF2-AS	hg19_genes_promoters
chr11	2161691	2161691	1	-	4.36404e-32	9.23813e-32	-100	chr11	2160758	2161757	1000	+	promoter:41009	uc010qxi,2	51214	IGF2-AS	hg19_genes_promoters
chr11	2162546	2162546	1	-	2.83767e-11	1.00769e-11	-100	chr11	2162342	2163341	1000	-	promoter:43324	uc009ydf,3	3481	IGF2	hg19_genes_promoters
chr11	2162546	2162546	1	-	2.83767e-11	1.00769e-11	-100	chr11	2162342	2163341	1000	-	promoter:43325	uc021qcb,1	3481	IGF2	hg19_genes_promoters
chr11	2421240	2421240	1	-	6.68077e-24	6.793e-24	-100	chr11	2420718	2421717	1000	+	promoter:41021	uc001lwi,3	10078	TSSC4	hg19_genes_promoters
chr11	2421240	2421240	1	-	6.68077e-24	6.793e-24	-100	chr11	2420718	2421717	1000	+	promoter:41022	uc001lwk,3	10078	TSSC4	hg19_genes_promoters
chr11	2721525	2721525	1	+	9.04313e-11	3.10281e-11	-100	chr11	2721229	2722228	1000	-	promoter:43350	uc001lwp,3	10984	KCNQ1OT1	hg19_genes_promoters
chr11	2721534	2721534	1	+	9.04313e-11	3.10281e-11	-100	chr11	2721229	2722228	1000	-	promoter:43350	uc001lwp,3	10984	KCNQ1OT1	hg19_genes_promoters
chr11	2721546	2721546	1	+	9.04313e-11	3.10281e-11	-100	chr11	2721229	2722228	1000	-	promoter:43350	uc001lwp,3	10984	KCNQ1OT1	hg19_genes_promoters
chr11	2721555	2721555	1	+	9.04313e-11	3.10281e-11	-100	chr11	2721229	2722228	1000	-	promoter:43350	uc001lwp,3	10984	KCNQ1OT1	hg19_genes_promoters
chr11	3253797	3253797	1	+	3.62404e-20	2.60414e-20	-100	chr11	3253617	3254616	1000	-	promoter:43379	uc001lxq,5	116534	MRGPRE	hg19_genes_promoters
chr11	3829642	3829642	1	+	7.20037e-19	4.59599e-19	-100	chr11	3828766	3829765	1000	+	promoter:41054	uc001lys,4	27315	PGAP2	hg19_genes_promoters
chr11	3829642	3829642	1	+	7.20037e-19	4.59599e-19	-100	chr11	3828766	3829765	1000	+	promoter:41055	uc001lyt,4	27315	PGAP2	hg19_genes_promoters
chr11	3829642	3829642	1	+	7.20037e-19	4.59599e-19	-100	chr11	3828766	3829765	1000	+	promoter:41056	uc021qcm,2	27315	PGAP2	hg19_genes_promoters
chr11	3829642	3829642	1	+	7.20037e-19	4.59599e-19	-100	chr11	3828766	3829765	1000	+	promoter:41057	uc031pyo,1	27315	PGAP2	hg19_genes_promoters
chr11	3829642	3829642	1	+	7.20037e-19	4.59599e-19	-100	chr11	3828766	3829765	1000	+	promoter:41058	uc031pyp,1	27315	PGAP2	hg19_genes_promoters
chr11	3829669	3829669	1	+	7.20037e-19	4.59599e-19	-100	chr11	3828766	3829765	1000	+	promoter:41054	uc001lys,4	27315	PGAP2	hg19_genes_promoters
chr11	3829669	3829669	1	+	7.20037e-19	4.59599e-19	-100	chr11	3828766	3829765	1000	+	promoter:41055	uc001lyt,4	27315	PGAP2	hg19_genes_promoters
chr11	3829669	3829669	1	+	7.20037e-19	4.59599e-19	-100	chr11	3828766	3829765	1000	+	promoter:41056	uc021qcm,2	27315	PGAP2	hg19_genes_promoters
chr11	3829669	3829669	1	+	7.20037e-19	4.59599e-19	-100	chr11	3828766	3829765	1000	+	promoter:41057	uc031pyo,1	27315	PGAP2	hg19_genes_promoters
chr11	3829669	3829669	1	+	7.20037e-19	4.59599e-19	-100	chr11	3828766	3829765	1000	+	promoter:41058	uc031pyp,1	27315	PGAP2	hg19_genes_promoters
chr11	6256665	6256665	1	+	1.45067e-26	1.88241e-26	-100	chr11	6255942	6256941	1000	-	promoter:43466	uc001mck,4	84067	FAM160A2	hg19_genes_promoters
chr11	6256665	6256665	1	+	1.45067e-26	1.88241e-26	-100	chr11	6255942	6256941	1000	-	promoter:43467	uc001mcl,4	84067	FAM160A2	hg19_genes_promoters
chr11	6256665	6256665	1	+	1.45067e-26	1.88241e-26	-100	chr11	6255942	6256941	1000	-	promoter:43468	uc001mcm,2	84067	FAM160A2	hg19_genes_promoters
chr11	6677245	6677245	1	-	1.03544e-07	2.91993e-08	-100	chr11	6677075	6678074	1000	-	promoter:43505	uc001mem,1	8642	DCHS1	hg19_genes_promoters
chr11	6677261	6677261	1	-	1.03544e-07	2.91993e-08	-100	chr11	6677075	6678074	1000	-	promoter:43505	uc001mem,1	8642	DCHS1	hg19_genes_promoters
chr11	7041197	7041197	1	-	2.59235e-36	7.68821e-36	-100	chr11	7040700	7041699	1000	+	promoter:41161	uc001mfb,1	338323	NLRP14	hg19_genes_promoters
chr11	7041206	7041206	1	-	2.59235e-36	7.68821e-36	-100	chr11	7040700	7041699	1000	+	promoter:41161	uc001mfb,1	338323	NLRP14	hg19_genes_promoters
chr11	7273035	7273035	1	+	1.02433e-13	4.30622e-14	-100	chr11	7272181	7273180	1000	+	promoter:41165	uc001mfe,3	143425	SYT9	hg19_genes_promoters
chr11	7273035	7273035	1	+	1.02433e-13	4.30622e-14	-100	chr11	7272181	7273180	1000	+	promoter:41166	uc009yfi,3	143425	SYT9	hg19_genes_promoters
chr11	7273046	7273046	1	+	1.02433e-13	4.30622e-14	-100	chr11	7272181	7273180	1000	+	promoter:41165	uc001mfe,3	143425	SYT9	hg19_genes_promoters
chr11	7273046	7273046	1	+	1.02433e-13	4.30622e-14	-100	chr11	7272181	7273180	1000	+	promoter:41166	uc009yfi,3	143425	SYT9	hg19_genes_promoters
chr11	7273067	7273067	1	+	1.02433e-13	4.30622e-14	-100	chr11	7272181	7273180	1000	+	promoter:41165	uc001mfe,3	143425	SYT9	hg19_genes_promoters
chr11	7273067	7273067	1	+	1.02433e-13	4.30622e-14	-100	chr11	7272181	7273180	1000	+	promoter:41166	uc009yfi,3	143425	SYT9	hg19_genes_promoters
chr11	7273069	7273069	1	+	1.02433e-13	4.30622e-14	-100	chr11	7272181	7273180	1000	+	promoter:41165	uc001mfe,3	143425	SYT9	hg19_genes_promoters
chr11	7273069	7273069	1	+	1.02433e-13	4.30622e-14	-100	chr11	7272181	7273180	1000	+	promoter:41166	uc009yfi,3	143425	SYT9	hg19_genes_promoters
chr11	8040756	8040756	1	+	1.1905e-15	5.78752e-16	-100	chr11	8039791	8040790	1000	+	promoter:41181	uc010rbk,2	7275	TUB	hg19_genes_promoters
chr11	8987077	8987077	1	+	2.68312e-23	2.5786e-23	-100	chr11	8986482	8987481	1000	-	promoter:43567	uc010rbt,1	56674	TMEM9B	hg19_genes_promoters
chr11	8987085	8987085	1	+	2.68312e-23	2.5786e-23	-100	chr11	8986482	8987481	1000	-	promoter:43567	uc010rbt,1	56674	TMEM9B	hg19_genes_promoters
chr11	9026161	9026161	1	+	2.39589e-17	1.3414e-17	-100	chr11	9025597	9026596	1000	-	promoter:43568	uc001mhg,2	56675	NRIP3	hg19_genes_promoters
chr11	9026161	9026161	1	+	2.39589e-17	1.3414e-17	-100	chr11	9025597	9026596	1000	-	promoter:43569	uc010rbu,1	56675	NRIP3	hg19_genes_promoters
chr11	10772102	10772102	1	-	3.14264e-27	4.32036e-27	-100	chr11	10771811	10772810	1000	+	promoter:41230	uc001mja,3	9646	CTR9	hg19_genes_promoters
chr11	10772105	10772105	1	-	9.66965e-28	1.39317e-27	-100	chr11	10771811	10772810	1000	+	promoter:41230	uc001mja,3	9646	CTR9	hg19_genes_promoters
chr11	11644104	11644104	1	-	4.03211e-16	2.03472e-16	-100	chr11	11643562	11644561	1000	-	promoter:43619	uc001mjo,2	374378	GALNT18	hg19_genes_promoters
chr11	12030234	12030234	1	-	2.83452e-16	1.44871e-16	-100	chr11	12030156	12031155	1000	-	promoter:43622	uc010rcf,2	27122	DKK3	hg19_genes_promoters
chr11	12030234	12030234	1	-	2.83452e-16	1.44871e-16	-100	chr11	12030187	12031186	1000	-	promoter:43623	uc001mju,3	27122	DKK3	hg19_genes_promoters
chr11	12030241	12030241	1	-	2.83452e-16	1.44871e-16	-100	chr11	12030156	12031155	1000	-	promoter:43622	uc010rcf,2	27122	DKK3	hg19_genes_promoters
chr11	12030241	12030241	1	-	2.83452e-16	1.44871e-16	-100	chr11	12030187	12031186	1000	-	promoter:43623	uc001mju,3	27122	DKK3	hg19_genes_promoters
chr11	12030250	12030250	1	-	2.83452e-16	1.44871e-16	-100	chr11	12030156	12031155	1000	-	promoter:43622	uc010rcf,2	27122	DKK3	hg19_genes_promoters
chr11	12030250	12030250	1	-	2.83452e-16	1.44871e-16	-100	chr11	12030187	12031186	1000	-	promoter:43623	uc001mju,3	27122	DKK3	hg19_genes_promoters
chr11	12030269	12030269	1	-	2.83452e-16	1.44871e-16	-100	chr11	12030156	12031155	1000	-	promoter:43622	uc010rcf,2	27122	DKK3	hg19_genes_promoters
chr11	12030269	12030269	1	-	2.83452e-16	1.44871e-16	-100	chr11	12030187	12031186	1000	-	promoter:43623	uc001mju,3	27122	DKK3	hg19_genes_promoters
chr11	12030273	12030273	1	-	2.83452e-16	1.44871e-16	-100	chr11	12030156	12031155	1000	-	promoter:43622	uc010rcf,2	27122	DKK3	hg19_genes_promoters
chr11	12030273	12030273	1	-	2.83452e-16	1.44871e-16	-100	chr11	12030187	12031186	1000	-	promoter:43623	uc001mju,3	27122	DKK3	hg19_genes_promoters
chr11	12695205	12695205	1	+	8.4427e-38	2.80846e-37	-100	chr11	12694969	12695968	1000	+	promoter:41254	uc021qdx,1	7003	TEAD1	hg19_genes_promoters
chr11	16629154	16629154	1	-	4.62572e-21	3.60678e-21	-100	chr11	16628304	16629303	1000	-	promoter:43663	uc001mmi,3	55553	SOX6	hg19_genes_promoters
chr11	17373142	17373142	1	+	2.34186e-28	3.57028e-28	-100	chr11	17372309	17373308	1000	+	promoter:41302	uc001mmz,4	374383	NCR3LG1	hg19_genes_promoters
chr11	17373172	17373172	1	+	2.34186e-28	3.57028e-28	-100	chr11	17372309	17373308	1000	+	promoter:41302	uc001mmz,4	374383	NCR3LG1	hg19_genes_promoters
chr11	17373173	17373173	1	-	1.45306e-23	1.43169e-23	-100	chr11	17372309	17373308	1000	+	promoter:41302	uc001mmz,4	374383	NCR3LG1	hg19_genes_promoters
chr11	17373181	17373181	1	-	4.47096e-24	4.62082e-24	-100	chr11	17372309	17373308	1000	+	promoter:41302	uc001mmz,4	374383	NCR3LG1	hg19_genes_promoters
chr11	17373187	17373187	1	-	4.47096e-24	4.62082e-24	-100	chr11	17372309	17373308	1000	+	promoter:41302	uc001mmz,4	374383	NCR3LG1	hg19_genes_promoters
chr11	17410292	17410292	1	-	1.23971e-27	1.76778e-27	-100	chr11	17410207	17411206	1000	-	promoter:43679	uc001mna,3	3767	KCNJ11	hg19_genes_promoters
chr11	18814307	18814307	1	-	7.4807e-53	7.24814e-52	-100	chr11	18814269	18815268	1000	-	promoter:43722	uc001mpb,4	84867	PTPN5	hg19_genes_promoters
chr11	18814307	18814307	1	-	7.4807e-53	7.24814e-52	-100	chr11	18814269	18815268	1000	-	promoter:43723	uc001mpc,4	84867	PTPN5	hg19_genes_promoters
chr11	18814307	18814307	1	-	7.4807e-53	7.24814e-52	-100	chr11	18814269	18815268	1000	-	promoter:43724	uc001mpd,4	84867	PTPN5	hg19_genes_promoters
chr11	18814307	18814307	1	-	7.4807e-53	7.24814e-52	-100	chr11	18814269	18815268	1000	-	promoter:43725	uc001mpe,4	84867	PTPN5	hg19_genes_promoters
chr11	18814307	18814307	1	-	7.4807e-53	7.24814e-52	-100	chr11	18814269	18815268	1000	-	promoter:43726	uc001mpf,4	84867	PTPN5	hg19_genes_promoters
chr11	18814307	18814307	1	-	7.4807e-53	7.24814e-52	-100	chr11	18814269	18815268	1000	-	promoter:43727	uc010rdj,3	84867	PTPN5	hg19_genes_promoters
chr11	18814307	18814307	1	-	7.4807e-53	7.24814e-52	-100	chr11	18814269	18815268	1000	-	promoter:43728	uc010rdk,3	84867	PTPN5	hg19_genes_promoters
chr11	19263292	19263292	1	-	7.12931e-16	3.53006e-16	-100	chr11	19262508	19263507	1000	-	promoter:43734	uc001mpm,3	79733	E2F8	hg19_genes_promoters
chr11	19263292	19263292	1	-	7.12931e-16	3.53006e-16	-100	chr11	19262508	19263507	1000	-	promoter:43735	uc009yhv,3	79733	E2F8	hg19_genes_promoters
chr11	19263292	19263292	1	-	7.12931e-16	3.53006e-16	-100	chr11	19263168	19264167	1000	-	promoter:43736	uc001mpo,2	79733	E2F8	hg19_genes_promoters
chr11	19263292	19263292	1	-	7.12931e-16	3.53006e-16	-100	chr11	19263203	19264202	1000	-	promoter:43737	uc001mpn,5	79733	E2F8	hg19_genes_promoters
chr11	20690141	20690141	1	+	1.58845e-27	2.24129e-27	-100	chr11	20690117	20691116	1000	+	promoter:41365	uc001mqe,3	4745	NELL1	hg19_genes_promoters
chr11	20690141	20690141	1	+	1.58845e-27	2.24129e-27	-100	chr11	20690117	20691116	1000	+	promoter:41366	uc001mqf,3	4745	NELL1	hg19_genes_promoters
chr11	20690141	20690141	1	+	1.58845e-27	2.24129e-27	-100	chr11	20690117	20691116	1000	+	promoter:41367	uc009yid,3	4745	NELL1	hg19_genes_promoters
chr11	20690141	20690141	1	+	1.58845e-27	2.24129e-27	-100	chr11	20690117	20691116	1000	+	promoter:41368	uc010rdo,2	4745	NELL1	hg19_genes_promoters
chr11	20690141	20690141	1	+	1.58845e-27	2.24129e-27	-100	chr11	20690117	20691116	1000	+	promoter:41369	uc010rdp,2	4745	NELL1	hg19_genes_promoters
chr11	20690224	20690224	1	-	4.32563e-10	1.42053e-10	-100	chr11	20690117	20691116	1000	+	promoter:41365	uc001mqe,3	4745	NELL1	hg19_genes_promoters
chr11	20690224	20690224	1	-	4.32563e-10	1.42053e-10	-100	chr11	20690117	20691116	1000	+	promoter:41366	uc001mqf,3	4745	NELL1	hg19_genes_promoters
chr11	20690224	20690224	1	-	4.32563e-10	1.42053e-10	-100	chr11	20690117	20691116	1000	+	promoter:41367	uc009yid,3	4745	NELL1	hg19_genes_promoters
chr11	20690224	20690224	1	-	4.32563e-10	1.42053e-10	-100	chr11	20690117	20691116	1000	+	promoter:41368	uc010rdo,2	4745	NELL1	hg19_genes_promoters
chr11	20690224	20690224	1	-	4.32563e-10	1.42053e-10	-100	chr11	20690117	20691116	1000	+	promoter:41369	uc010rdp,2	4745	NELL1	hg19_genes_promoters
chr11	31825834	31825834	1	-	1.06054e-50	8.94092e-50	-100	chr11	31825595	31826594	1000	-	promoter:43800	uc031pzk,1	5080	PAX6	hg19_genes_promoters
chr11	31825834	31825834	1	-	1.06054e-50	8.94092e-50	-100	chr11	31825595	31826594	1000	-	promoter:43801	uc031pzl,1	5080	PAX6	hg19_genes_promoters
chr11	31825839	31825839	1	-	1.74445e-50	1.445e-49	-100	chr11	31825595	31826594	1000	-	promoter:43800	uc031pzk,1	5080	PAX6	hg19_genes_promoters
chr11	31825839	31825839	1	-	1.74445e-50	1.445e-49	-100	chr11	31825595	31826594	1000	-	promoter:43801	uc031pzl,1	5080	PAX6	hg19_genes_promoters
chr11	31826032	31826032	1	-	1.02725e-15	5.02192e-16	-100	chr11	31825595	31826594	1000	-	promoter:43800	uc031pzk,1	5080	PAX6	hg19_genes_promoters
chr11	31826032	31826032	1	-	1.02725e-15	5.02192e-16	-100	chr11	31825595	31826594	1000	-	promoter:43801	uc031pzl,1	5080	PAX6	hg19_genes_promoters
chr11	31826049	31826049	1	-	1.02725e-15	5.02192e-16	-100	chr11	31825595	31826594	1000	-	promoter:43800	uc031pzk,1	5080	PAX6	hg19_genes_promoters
chr11	31826049	31826049	1	-	1.02725e-15	5.02192e-16	-100	chr11	31825595	31826594	1000	-	promoter:43801	uc031pzl,1	5080	PAX6	hg19_genes_promoters
chr11	31826138	31826138	1	-	5.65742e-17	3.06969e-17	-100	chr11	31825595	31826594	1000	-	promoter:43800	uc031pzk,1	5080	PAX6	hg19_genes_promoters
chr11	31826138	31826138	1	-	5.65742e-17	3.06969e-17	-100	chr11	31825595	31826594	1000	-	promoter:43801	uc031pzl,1	5080	PAX6	hg19_genes_promoters
chr11	31834001	31834001	1	-	2.46021e-23	2.37052e-23	-100	chr11	31833732	31834731	1000	-	promoter:43807	uc021qfl,1	5080	PAX6	hg19_genes_promoters
chr11	31834455	31834455	1	+	2.52868e-35	6.96737e-35	-100	chr11	31833732	31834731	1000	-	promoter:43807	uc021qfl,1	5080	PAX6	hg19_genes_promoters
chr11	31834493	31834493	1	-	3.1547e-13	1.28114e-13	-100	chr11	31833732	31834731	1000	-	promoter:43807	uc021qfl,1	5080	PAX6	hg19_genes_promoters
chr11	31834685	31834685	1	+	2.21998e-31	4.43075e-31	-100	chr11	31833732	31834731	1000	-	promoter:43807	uc021qfl,1	5080	PAX6	hg19_genes_promoters
chr11	31837479	31837479	1	-	3.44056e-17	1.89968e-17	-100	chr11	31837114	31838113	1000	+	promoter:41434	uc021qfo,1	440034	DKFZp686K1684	hg19_genes_promoters
chr11	31837479	31837479	1	-	3.44056e-17	1.89968e-17	-100	chr11	31837114	31838113	1000	+	promoter:41435	uc021qfp,1	5954	RCN1	hg19_genes_promoters
chr11	31837489	31837489	1	-	6.65175e-17	3.58457e-17	-100	chr11	31837114	31838113	1000	+	promoter:41434	uc021qfo,1	440034	DKFZp686K1684	hg19_genes_promoters
chr11	31837489	31837489	1	-	6.65175e-17	3.58457e-17	-100	chr11	31837114	31838113	1000	+	promoter:41435	uc021qfp,1	5954	RCN1	hg19_genes_promoters
chr11	32457769	32457769	1	+	7.10849e-12	2.62748e-12	-100	chr11	32457082	32458081	1000	-	promoter:43813	uc001mtn,2	7490	WT1	hg19_genes_promoters
chr11	32457769	32457769	1	+	7.10849e-12	2.62748e-12	-100	chr11	32457082	32458081	1000	-	promoter:43814	uc001mto,2	7490	WT1	hg19_genes_promoters
chr11	32457769	32457769	1	+	7.10849e-12	2.62748e-12	-100	chr11	32457082	32458081	1000	-	promoter:43815	uc001mtq,2	7490	WT1	hg19_genes_promoters
chr11	32457769	32457769	1	+	7.10849e-12	2.62748e-12	-100	chr11	32457082	32458081	1000	-	promoter:43816	uc009yjs,2	7490	WT1	hg19_genes_promoters
chr11	33183144	33183144	1	-	2.3219e-28	3.54132e-28	-100	chr11	33182203	33183202	1000	+	promoter:41458	uc001muk,3	338739	CSTF3-AS1	hg19_genes_promoters
chr11	33183144	33183144	1	-	2.3219e-28	3.54132e-28	-100	chr11	33183038	33184037	1000	-	promoter:43820	uc001muh,3	1479	CSTF3	hg19_genes_promoters
chr11	33183144	33183144	1	-	2.3219e-28	3.54132e-28	-100	chr11	33183038	33184037	1000	-	promoter:43821	uc001mui,3	1479	CSTF3	hg19_genes_promoters
chr11	33183144	33183144	1	-	2.3219e-28	3.54132e-28	-100	chr11	33183038	33184037	1000	-	promoter:43822	uc001muj,3	1479	CSTF3	hg19_genes_promoters
chr11	35442122	35442122	1	-	5.92903e-41	2.5026e-40	-100	chr11	35441611	35442610	1000	-	promoter:43854	uc001mwe,3	6506	SLC1A2	hg19_genes_promoters
chr11	35442122	35442122	1	-	5.92903e-41	2.5026e-40	-100	chr11	35441611	35442610	1000	-	promoter:43855	uc021qfx,1	6506	SLC1A2	hg19_genes_promoters
chr11	35442122	35442122	1	-	5.92903e-41	2.5026e-40	-100	chr11	35441611	35442610	1000	-	promoter:43857	uc021qfy,1	6506	SLC1A2	hg19_genes_promoters
chr11	35442136	35442136	1	-	7.74314e-41	3.24047e-40	-100	chr11	35441611	35442610	1000	-	promoter:43854	uc001mwe,3	6506	SLC1A2	hg19_genes_promoters
chr11	35442136	35442136	1	-	7.74314e-41	3.24047e-40	-100	chr11	35441611	35442610	1000	-	promoter:43855	uc021qfx,1	6506	SLC1A2	hg19_genes_promoters
chr11	35442136	35442136	1	-	7.74314e-41	3.24047e-40	-100	chr11	35441611	35442610	1000	-	promoter:43857	uc021qfy,1	6506	SLC1A2	hg19_genes_promoters
chr11	35639671	35639671	1	+	2.02918e-29	3.40503e-29	-100	chr11	35638735	35639734	1000	+	promoter:41494	uc001mwh,3	24147	FJX1	hg19_genes_promoters
chr11	35639672	35639672	1	-	1.12474e-36	3.42876e-36	-100	chr11	35638735	35639734	1000	+	promoter:41494	uc001mwh,3	24147	FJX1	hg19_genes_promoters
chr11	35639673	35639673	1	+	2.02918e-29	3.40503e-29	-100	chr11	35638735	35639734	1000	+	promoter:41494	uc001mwh,3	24147	FJX1	hg19_genes_promoters
chr11	35639686	35639686	1	+	2.02918e-29	3.40503e-29	-100	chr11	35638735	35639734	1000	+	promoter:41494	uc001mwh,3	24147	FJX1	hg19_genes_promoters
chr11	35639687	35639687	1	-	1.12474e-36	3.42876e-36	-100	chr11	35638735	35639734	1000	+	promoter:41494	uc001mwh,3	24147	FJX1	hg19_genes_promoters
chr11	35639688	35639688	1	+	2.02918e-29	3.40503e-29	-100	chr11	35638735	35639734	1000	+	promoter:41494	uc001mwh,3	24147	FJX1	hg19_genes_promoters
chr11	35639689	35639689	1	-	1.12474e-36	3.42876e-36	-100	chr11	35638735	35639734	1000	+	promoter:41494	uc001mwh,3	24147	FJX1	hg19_genes_promoters
chr11	35639697	35639697	1	+	2.02918e-29	3.40503e-29	-100	chr11	35638735	35639734	1000	+	promoter:41494	uc001mwh,3	24147	FJX1	hg19_genes_promoters
chr11	35639698	35639698	1	-	1.12474e-36	3.42876e-36	-100	chr11	35638735	35639734	1000	+	promoter:41494	uc001mwh,3	24147	FJX1	hg19_genes_promoters
chr11	35639715	35639715	1	-	1.9151e-36	5.73895e-36	-100	chr11	35638735	35639734	1000	+	promoter:41494	uc001mwh,3	24147	FJX1	hg19_genes_promoters
chr11	43603032	43603032	1	+	2.28109e-21	1.83301e-21	-100	chr11	43603022	43604021	1000	-	promoter:43881	uc031pzv,1	NA	NA	hg19_genes_promoters
[truncated: 129,072 more rows]

## Sheet: B .Ly75-KO-S-vs-shR-Ly75-S_prom
				B. List of DMRs identified in the promoter/exons regions of genes displaying altered methylation patterns following RRBS analysis of the LY75-R-S vs LY75-KO-S (M vs E) experimental comparison combination
seqnames	start	end	width	strand	pvalue	qvalue	meth,diff	annot,seqnames	annot,start	annot,end	annot,width	annot,strand	annot,id	annot,tx_id	annot,gene_id	annot,symbol	annot,type
chr1	894768	894768	1	-	4.70827e-24	2.76227e-23	-100	chr1	893919	894918	1000	-	promoter:4114	uc001aby,4	26155	NOC2L	hg19_genes_promoters
chr1	894768	894768	1	-	4.70827e-24	2.76227e-23	-100	chr1	894680	895679	1000	-	promoter:4115	uc001abz,4	26155	NOC2L	hg19_genes_promoters
chr1	894768	894768	1	-	4.70827e-24	2.76227e-23	-100	chr1	894680	895679	1000	-	promoter:4116	uc009vjq,3	26155	NOC2L	hg19_genes_promoters
chr1	894768	894768	1	-	4.70827e-24	2.76227e-23	-100	chr1	894680	895679	1000	-	promoter:4117	uc009vjr,2	26155	NOC2L	hg19_genes_promoters
chr1	894779	894779	1	-	4.70827e-24	2.76227e-23	-100	chr1	893919	894918	1000	-	promoter:4114	uc001aby,4	26155	NOC2L	hg19_genes_promoters
chr1	894779	894779	1	-	4.70827e-24	2.76227e-23	-100	chr1	894680	895679	1000	-	promoter:4115	uc001abz,4	26155	NOC2L	hg19_genes_promoters
chr1	894779	894779	1	-	4.70827e-24	2.76227e-23	-100	chr1	894680	895679	1000	-	promoter:4116	uc009vjq,3	26155	NOC2L	hg19_genes_promoters
chr1	894779	894779	1	-	4.70827e-24	2.76227e-23	-100	chr1	894680	895679	1000	-	promoter:4117	uc009vjr,2	26155	NOC2L	hg19_genes_promoters
chr1	894787	894787	1	-	4.70827e-24	2.76227e-23	-100	chr1	893919	894918	1000	-	promoter:4114	uc001aby,4	26155	NOC2L	hg19_genes_promoters
chr1	894787	894787	1	-	4.70827e-24	2.76227e-23	-100	chr1	894680	895679	1000	-	promoter:4115	uc001abz,4	26155	NOC2L	hg19_genes_promoters
chr1	894787	894787	1	-	4.70827e-24	2.76227e-23	-100	chr1	894680	895679	1000	-	promoter:4116	uc009vjq,3	26155	NOC2L	hg19_genes_promoters
chr1	894787	894787	1	-	4.70827e-24	2.76227e-23	-100	chr1	894680	895679	1000	-	promoter:4117	uc009vjr,2	26155	NOC2L	hg19_genes_promoters
chr1	894789	894789	1	-	4.70827e-24	2.76227e-23	-100	chr1	893919	894918	1000	-	promoter:4114	uc001aby,4	26155	NOC2L	hg19_genes_promoters
chr1	894789	894789	1	-	4.70827e-24	2.76227e-23	-100	chr1	894680	895679	1000	-	promoter:4115	uc001abz,4	26155	NOC2L	hg19_genes_promoters
chr1	894789	894789	1	-	4.70827e-24	2.76227e-23	-100	chr1	894680	895679	1000	-	promoter:4116	uc009vjq,3	26155	NOC2L	hg19_genes_promoters
chr1	894789	894789	1	-	4.70827e-24	2.76227e-23	-100	chr1	894680	895679	1000	-	promoter:4117	uc009vjr,2	26155	NOC2L	hg19_genes_promoters
chr1	894793	894793	1	-	4.70827e-24	2.76227e-23	-100	chr1	893919	894918	1000	-	promoter:4114	uc001aby,4	26155	NOC2L	hg19_genes_promoters
chr1	894793	894793	1	-	4.70827e-24	2.76227e-23	-100	chr1	894680	895679	1000	-	promoter:4115	uc001abz,4	26155	NOC2L	hg19_genes_promoters
chr1	894793	894793	1	-	4.70827e-24	2.76227e-23	-100	chr1	894680	895679	1000	-	promoter:4116	uc009vjq,3	26155	NOC2L	hg19_genes_promoters
chr1	894793	894793	1	-	4.70827e-24	2.76227e-23	-100	chr1	894680	895679	1000	-	promoter:4117	uc009vjr,2	26155	NOC2L	hg19_genes_promoters
chr1	894795	894795	1	-	4.70827e-24	2.76227e-23	-100	chr1	893919	894918	1000	-	promoter:4114	uc001aby,4	26155	NOC2L	hg19_genes_promoters
chr1	894795	894795	1	-	4.70827e-24	2.76227e-23	-100	chr1	894680	895679	1000	-	promoter:4115	uc001abz,4	26155	NOC2L	hg19_genes_promoters
chr1	894795	894795	1	-	4.70827e-24	2.76227e-23	-100	chr1	894680	895679	1000	-	promoter:4116	uc009vjq,3	26155	NOC2L	hg19_genes_promoters
chr1	894795	894795	1	-	4.70827e-24	2.76227e-23	-100	chr1	894680	895679	1000	-	promoter:4117	uc009vjr,2	26155	NOC2L	hg19_genes_promoters
chr1	894801	894801	1	-	4.70827e-24	2.76227e-23	-100	chr1	893919	894918	1000	-	promoter:4114	uc001aby,4	26155	NOC2L	hg19_genes_promoters
chr1	894801	894801	1	-	4.70827e-24	2.76227e-23	-100	chr1	894680	895679	1000	-	promoter:4115	uc001abz,4	26155	NOC2L	hg19_genes_promoters
chr1	894801	894801	1	-	4.70827e-24	2.76227e-23	-100	chr1	894680	895679	1000	-	promoter:4116	uc009vjq,3	26155	NOC2L	hg19_genes_promoters
chr1	894801	894801	1	-	4.70827e-24	2.76227e-23	-100	chr1	894680	895679	1000	-	promoter:4117	uc009vjr,2	26155	NOC2L	hg19_genes_promoters
chr1	894806	894806	1	-	4.70827e-24	2.76227e-23	-100	chr1	893919	894918	1000	-	promoter:4114	uc001aby,4	26155	NOC2L	hg19_genes_promoters
chr1	894806	894806	1	-	4.70827e-24	2.76227e-23	-100	chr1	894680	895679	1000	-	promoter:4115	uc001abz,4	26155	NOC2L	hg19_genes_promoters
chr1	894806	894806	1	-	4.70827e-24	2.76227e-23	-100	chr1	894680	895679	1000	-	promoter:4116	uc009vjq,3	26155	NOC2L	hg19_genes_promoters
chr1	894806	894806	1	-	4.70827e-24	2.76227e-23	-100	chr1	894680	895679	1000	-	promoter:4117	uc009vjr,2	26155	NOC2L	hg19_genes_promoters
chr1	894816	894816	1	-	4.70827e-24	2.76227e-23	-100	chr1	893919	894918	1000	-	promoter:4114	uc001aby,4	26155	NOC2L	hg19_genes_promoters
chr1	894816	894816	1	-	4.70827e-24	2.76227e-23	-100	chr1	894680	895679	1000	-	promoter:4115	uc001abz,4	26155	NOC2L	hg19_genes_promoters
chr1	894816	894816	1	-	4.70827e-24	2.76227e-23	-100	chr1	894680	895679	1000	-	promoter:4116	uc009vjq,3	26155	NOC2L	hg19_genes_promoters
chr1	894816	894816	1	-	4.70827e-24	2.76227e-23	-100	chr1	894680	895679	1000	-	promoter:4117	uc009vjr,2	26155	NOC2L	hg19_genes_promoters
chr1	1071598	1071598	1	-	3.32834e-08	2.54867e-08	-100	chr1	1071397	1072396	1000	+	promoter:67	uc001acv,3	254099	LINC01342	hg19_genes_promoters
chr1	1102622	1102622	1	-	7.76652e-11	8.04083e-11	-100	chr1	1102243	1103242	1000	+	promoter:69	uc010nye,1	406983	MIR200A	hg19_genes_promoters
chr1	1103236	1103236	1	-	2.78533e-29	3.607e-28	-100	chr1	1102243	1103242	1000	+	promoter:69	uc010nye,1	406983	MIR200A	hg19_genes_promoters
chr1	1104593	1104593	1	-	2.37433e-12	2.92828e-12	-100	chr1	1104457	1105456	1000	-	promoter:4131	uc031pks,1	NA	NA	hg19_genes_promoters
chr1	1114914	1114914	1	+	1.27741e-21	5.27895e-21	-100	chr1	1114077	1115076	1000	+	promoter:73	uc001acz,2	254173	TTLL10	hg19_genes_promoters
chr1	1182682	1182682	1	-	2.70256e-33	6.41685e-32	-100	chr1	1182103	1183102	1000	-	promoter:4144	uc001adl,2	388581	C1QTNF12	hg19_genes_promoters
chr1	1209381	1209381	1	+	9.88808e-21	3.6032e-20	-100	chr1	1209235	1210234	1000	-	promoter:4146	uc001ado,3	118424	UBE2J2	hg19_genes_promoters
chr1	1209381	1209381	1	+	9.88808e-21	3.6032e-20	-100	chr1	1209235	1210234	1000	-	promoter:4147	uc001adp,3	118424	UBE2J2	hg19_genes_promoters
chr1	1209381	1209381	1	+	9.88808e-21	3.6032e-20	-100	chr1	1209235	1210234	1000	-	promoter:4148	uc001adq,3	118424	UBE2J2	hg19_genes_promoters
chr1	1209381	1209381	1	+	9.88808e-21	3.6032e-20	-100	chr1	1209235	1210234	1000	-	promoter:4149	uc001adr,3	118424	UBE2J2	hg19_genes_promoters
chr1	1534866	1534866	1	-	1.05562e-15	1.95192e-15	-100	chr1	1534819	1535818	1000	+	promoter:100	uc001agf,1	NA		hg19_genes_promoters
chr1	1534871	1534871	1	-	4.43717e-18	1.1181e-17	-100	chr1	1534819	1535818	1000	+	promoter:100	uc001agf,1	NA	NA	hg19_genes_promoters
chr1	1559084	1559084	1	-	2.10612e-28	2.37957e-27	-100	chr1	1558154	1559153	1000	+	promoter:110	uc009vkh,3	142678	MIB2	hg19_genes_promoters
chr1	1566747	1566747	1	-	1.82848e-34	5.19449e-33	-100	chr1	1566560	1567559	1000	+	promoter:113	uc001agp,3	8510	MMP23B	hg19_genes_promoters
chr1	1566747	1566747	1	-	1.82848e-34	5.19449e-33	-100	chr1	1566560	1567559	1000	+	promoter:114	uc001agq,3	8510	MMP23B	hg19_genes_promoters
chr1	1566825	1566825	1	+	7.12931e-16	1.34757e-15	-100	chr1	1566560	1567559	1000	+	promoter:113	uc001agp,3	8510	MMP23B	hg19_genes_promoters
chr1	1566825	1566825	1	+	7.12931e-16	1.34757e-15	-100	chr1	1566560	1567559	1000	+	promoter:114	uc001agq,3	8510	MMP23B	hg19_genes_promoters
chr1	1567358	1567358	1	-	7.45513e-20	2.3944e-19	-100	chr1	1566560	1567559	1000	+	promoter:113	uc001agp,3	8510	MMP23B	hg19_genes_promoters
chr1	1567358	1567358	1	-	7.45513e-20	2.3944e-19	-100	chr1	1566560	1567559	1000	+	promoter:114	uc001agq,3	8510	MMP23B	hg19_genes_promoters
chr1	1567358	1567358	1	-	7.45513e-20	2.3944e-19	-100	chr1	1567162	1568161	1000	+	promoter:115	uc001agr,3	8510	MMP23B	hg19_genes_promoters
chr1	1567478	1567478	1	-	6.38343e-18	1.57262e-17	-100	chr1	1566560	1567559	1000	+	promoter:113	uc001agp,3	8510	MMP23B	hg19_genes_promoters
chr1	1567478	1567478	1	-	6.38343e-18	1.57262e-17	-100	chr1	1566560	1567559	1000	+	promoter:114	uc001agq,3	8510	MMP23B	hg19_genes_promoters
chr1	1567478	1567478	1	-	6.38343e-18	1.57262e-17	-100	chr1	1567162	1568161	1000	+	promoter:115	uc001agr,3	8510	MMP23B	hg19_genes_promoters
chr1	1935289	1935289	1	+	3.53949e-26	2.8385e-25	-100	chr1	1935277	1936276	1000	-	promoter:4239	uc001aim,1	85452	CFAP74	hg19_genes_promoters
chr1	1935289	1935289	1	+	3.53949e-26	2.8385e-25	-100	chr1	1935277	1936276	1000	-	promoter:4241	uc001ain,1	85452	CFAP74	hg19_genes_promoters
chr1	1935313	1935313	1	+	1.45697e-12	1.84285e-12	-100	chr1	1935277	1936276	1000	-	promoter:4239	uc001aim,1	85452	CFAP74	hg19_genes_promoters
chr1	1935313	1935313	1	+	1.45697e-12	1.84285e-12	-100	chr1	1935277	1936276	1000	-	promoter:4241	uc001ain,1	85452	CFAP74	hg19_genes_promoters
chr1	2487784	2487784	1	+	2.46202e-33	5.88901e-32	-100	chr1	2486805	2487804	1000	+	promoter:140	uc010nzc,1	8764	TNFRSF14	hg19_genes_promoters
chr1	2487784	2487784	1	+	2.46202e-33	5.88901e-32	-100	chr1	2486805	2487804	1000	+	promoter:141	uc009vlf,1	8764	TNFRSF14	hg19_genes_promoters
chr1	2487784	2487784	1	+	2.46202e-33	5.88901e-32	-100	chr1	2486805	2487804	1000	+	promoter:142	uc001ajt,1	8764	TNFRSF14	hg19_genes_promoters
chr1	2487784	2487784	1	+	2.46202e-33	5.88901e-32	-100	chr1	2486805	2487804	1000	+	promoter:143	uc001ajr,3	8764	TNFRSF14	hg19_genes_promoters
chr1	2487800	2487800	1	+	2.46202e-33	5.88901e-32	-100	chr1	2486805	2487804	1000	+	promoter:140	uc010nzc,1	8764	TNFRSF14	hg19_genes_promoters
chr1	2487800	2487800	1	+	2.46202e-33	5.88901e-32	-100	chr1	2486805	2487804	1000	+	promoter:141	uc009vlf,1	8764	TNFRSF14	hg19_genes_promoters
chr1	2487800	2487800	1	+	2.46202e-33	5.88901e-32	-100	chr1	2486805	2487804	1000	+	promoter:142	uc001ajt,1	8764	TNFRSF14	hg19_genes_promoters
chr1	2487800	2487800	1	+	2.46202e-33	5.88901e-32	-100	chr1	2486805	2487804	1000	+	promoter:143	uc001ajr,3	8764	TNFRSF14	hg19_genes_promoters
chr1	2706525	2706525	1	-	1.02725e-15	1.90341e-15	-100	chr1	2706231	2707230	1000	-	promoter:4266	uc021oey,1	100287898	TTC34	hg19_genes_promoters
chr1	2706537	2706537	1	+	7.66664e-29	9.342e-28	-100	chr1	2706231	2707230	1000	-	promoter:4266	uc021oey,1	100287898	TTC34	hg19_genes_promoters
chr1	2985284	2985284	1	+	3.44056e-17	7.68881e-17	-100	chr1	2984742	2985741	1000	+	promoter:154	uc001akc,3	63976	PRDM16	hg19_genes_promoters
chr1	2985284	2985284	1	+	3.44056e-17	7.68881e-17	-100	chr1	2984742	2985741	1000	+	promoter:155	uc001ake,3	63976	PRDM16	hg19_genes_promoters
chr1	2985284	2985284	1	+	3.44056e-17	7.68881e-17	-100	chr1	2984742	2985741	1000	+	promoter:156	uc001akf,3	63976	PRDM16	hg19_genes_promoters
chr1	2985284	2985284	1	+	3.44056e-17	7.68881e-17	-100	chr1	2984742	2985741	1000	+	promoter:157	uc009vlh,3	63976	PRDM16	hg19_genes_promoters
chr1	2985284	2985284	1	+	3.44056e-17	7.68881e-17	-100	chr1	2984290	2985289	1000	-	promoter:4268	uc010nzg,1	440556	LINC00982	hg19_genes_promoters
chr1	3568484	3568484	1	+	2.58163e-23	1.36335e-22	-100	chr1	3568129	3569128	1000	+	promoter:167	uc001akp,3	7161	TP73	hg19_genes_promoters
chr1	3568484	3568484	1	+	2.58163e-23	1.36335e-22	-100	chr1	3568129	3569128	1000	+	promoter:168	uc021ofb,1	7161	TP73	hg19_genes_promoters
chr1	3568484	3568484	1	+	2.58163e-23	1.36335e-22	-100	chr1	3568129	3569128	1000	+	promoter:169	uc021ofc,1	7161	TP73	hg19_genes_promoters
chr1	3568484	3568484	1	+	2.58163e-23	1.36335e-22	-100	chr1	3568129	3569128	1000	+	promoter:170	uc021ofd,1	7161	TP73	hg19_genes_promoters
chr1	3568484	3568484	1	+	2.58163e-23	1.36335e-22	-100	chr1	3568129	3569128	1000	+	promoter:171	uc021ofe,1	7161	TP73	hg19_genes_promoters
chr1	3568484	3568484	1	+	2.58163e-23	1.36335e-22	-100	chr1	3568129	3569128	1000	+	promoter:172	uc021off,1	7161	TP73	hg19_genes_promoters
chr1	4714471	4714471	1	+	1.4409e-31	2.68396e-30	-100	chr1	4714105	4715104	1000	+	promoter:202	uc001alm,1	55966	AJAP1	hg19_genes_promoters
chr1	4714471	4714471	1	+	1.4409e-31	2.68396e-30	-100	chr1	4714105	4715104	1000	+	promoter:203	uc001aln,3	55966	AJAP1	hg19_genes_promoters
chr1	4714567	4714567	1	-	2.48599e-11	2.72426e-11	-100	chr1	4714105	4715104	1000	+	promoter:202	uc001alm,1	55966	AJAP1	hg19_genes_promoters
chr1	4714567	4714567	1	-	2.48599e-11	2.72426e-11	-100	chr1	4714105	4715104	1000	+	promoter:203	uc001aln,3	55966	AJAP1	hg19_genes_promoters
chr1	6480906	6480906	1	-	2.12183e-14	3.33857e-14	-100	chr1	6479980	6480979	1000	-	promoter:4311	uc001amx,3	54626	HES2	hg19_genes_promoters
chr1	6545673	6545673	1	-	3.41171e-37	1.42858e-35	-100	chr1	6545530	6546529	1000	-	promoter:4326	uc010nzr,1	57449	PLEKHG5	hg19_genes_promoters
chr1	6545850	6545850	1	+	5.30457e-14	7.96619e-14	-100	chr1	6545530	6546529	1000	-	promoter:4326	uc010nzr,1	57449	PLEKHG5	hg19_genes_promoters
chr1	6558108	6558108	1	+	7.12688e-17	1.52692e-16	-100	chr1	6557157	6558156	1000	-	promoter:4332	uc031plb,1	57449	PLEKHG5	hg19_genes_promoters
chr1	6558108	6558108	1	+	7.12688e-17	1.52692e-16	-100	chr1	6557485	6558484	1000	-	promoter:4333	uc001ano,1	57449	PLEKHG5	hg19_genes_promoters
chr1	6558113	6558113	1	+	7.12688e-17	1.52692e-16	-100	chr1	6557157	6558156	1000	-	promoter:4332	uc031plb,1	57449	PLEKHG5	hg19_genes_promoters
chr1	6558113	6558113	1	+	7.12688e-17	1.52692e-16	-100	chr1	6557485	6558484	1000	-	promoter:4333	uc001ano,1	57449	PLEKHG5	hg19_genes_promoters
chr1	6558324	6558324	1	+	3.97759e-11	4.26156e-11	-100	chr1	6557485	6558484	1000	-	promoter:4333	uc001ano,1	57449	PLEKHG5	hg19_genes_promoters
chr1	9243029	9243029	1	+	5.09691e-17	1.11272e-16	-100	chr1	9242452	9243451	1000	-	promoter:4373	uc009vmq,3	NA	NA	hg19_genes_promoters
chr1	9243032	9243032	1	+	5.09691e-17	1.11272e-16	-100	chr1	9242452	9243451	1000	-	promoter:4373	uc009vmq,3	NA	NA	hg19_genes_promoters
chr1	9352503	9352503	1	+	5.30457e-14	7.96619e-14	-100	chr1	9351941	9352940	1000	+	promoter:260	uc010oae,2	80176	SPSB1	hg19_genes_promoters
chr1	9352521	9352521	1	+	5.30457e-14	7.96619e-14	-100	chr1	9351941	9352940	1000	+	promoter:260	uc010oae,2	80176	SPSB1	hg19_genes_promoters
chr1	9352792	9352792	1	-	1.38604e-15	2.51962e-15	-100	chr1	9351941	9352940	1000	+	promoter:260	uc010oae,2	80176	SPSB1	hg19_genes_promoters
chr1	11120253	11120253	1	-	3.16183e-20	1.07297e-19	-100	chr1	11120092	11121091	1000	-	promoter:4401	uc001arz,1	6723	SRM	hg19_genes_promoters
chr1	11332969	11332969	1	+	6.59698e-12	7.7379e-12	-100	chr1	11332255	11333254	1000	+	promoter:310	uc001asg,3	29914	UBIAD1	hg19_genes_promoters
chr1	11919341	11919341	1	+	5.97526e-14	8.91964e-14	-100	chr1	11918993	11919992	1000	-	promoter:4419	uc001atj,3	4879	NPPB	hg19_genes_promoters
chr1	11919349	11919349	1	+	5.97526e-14	8.91964e-14	-100	chr1	11918993	11919992	1000	-	promoter:4419	uc001atj,3	4879	NPPB	hg19_genes_promoters
chr1	11993853	11993853	1	+	2.94345e-19	8.70328e-19	-100	chr1	11993724	11994723	1000	+	promoter:345	uc001atm,3	5351	PLOD1	hg19_genes_promoters
chr1	11993853	11993853	1	+	2.94345e-19	8.70328e-19	-100	chr1	11993724	11994723	1000	+	promoter:346	uc010obb,2	5351	PLOD1	hg19_genes_promoters
chr1	16859503	16859503	1	+	1.4309e-17	3.36769e-17	-100	chr1	16858967	16859966	1000	-	promoter:4486	uc021ogq,1	NA	NA	hg19_genes_promoters
chr1	16972939	16972939	1	+	8.38702e-20	2.67624e-19	-100	chr1	16972908	16973907	1000	+	promoter:467	uc001azm,4	11209	MST1P2	hg19_genes_promoters
chr1	16972939	16972939	1	+	8.38702e-20	2.67624e-19	-100	chr1	16972908	16973907	1000	+	promoter:468	uc009vox,3	11209	MST1P2	hg19_genes_promoters
chr1	19639483	19639483	1	-	4.65922e-25	3.16679e-24	-100	chr1	19638641	19639640	1000	-	promoter:4557	uc001bbw,3	8574	AKR7A2	hg19_genes_promoters
chr1	19639483	19639483	1	-	4.65922e-25	3.16679e-24	-100	chr1	19638641	19639640	1000	-	promoter:4558	uc009vpi,1	8574	AKR7A2	hg19_genes_promoters
chr1	19639495	19639495	1	-	1.5263e-24	9.63592e-24	-100	chr1	19638641	19639640	1000	-	promoter:4557	uc001bbw,3	8574	AKR7A2	hg19_genes_promoters
chr1	19639495	19639495	1	-	1.5263e-24	9.63592e-24	-100	chr1	19638641	19639640	1000	-	promoter:4558	uc009vpi,1	8574	AKR7A2	hg19_genes_promoters
chr1	19971659	19971659	1	+	1.63744e-10	1.63399e-10	-100	chr1	19970866	19971865	1000	+	promoter:532	uc021ohy,2	4681	NBL1	hg19_genes_promoters
chr1	19971659	19971659	1	+	1.63744e-10	1.63399e-10	-100	chr1	19971260	19972259	1000	+	promoter:533	uc021ohz,1	4681	NBL1	hg19_genes_promoters
chr1	19971688	19971688	1	+	1.63744e-10	1.63399e-10	-100	chr1	19970866	19971865	1000	+	promoter:532	uc021ohy,2	4681	NBL1	hg19_genes_promoters
chr1	19971688	19971688	1	+	1.63744e-10	1.63399e-10	-100	chr1	19971260	19972259	1000	+	promoter:533	uc021ohz,1	4681	NBL1	hg19_genes_promoters
chr1	20812869	20812869	1	-	1.02725e-15	1.90341e-15	-100	chr1	20812729	20813728	1000	-	promoter:4580	uc001bdh,3	55450	CAMK2N1	hg19_genes_promoters
chr1	20878930	20878930	1	+	1.53548e-31	2.8473e-30	-100	chr1	20877932	20878931	1000	+	promoter:547	uc001bdj,3	163933	FAM43B	hg19_genes_promoters
chr1	21044416	21044416	1	-	4.32753e-10	4.1119e-10	-100	chr1	21044318	21045317	1000	-	promoter:4587	uc001bdr,4	57576	KIF17	hg19_genes_promoters
chr1	21044416	21044416	1	-	4.32753e-10	4.1119e-10	-100	chr1	21044318	21045317	1000	-	promoter:4588	uc001bds,4	57576	KIF17	hg19_genes_promoters
chr1	21503724	21503724	1	-	7.96701e-14	1.17172e-13	-100	chr1	21503382	21504381	1000	-	promoter:4604	uc001bee,3	8672	EIF4G3	hg19_genes_promoters
chr1	21503724	21503724	1	-	7.96701e-14	1.17172e-13	-100	chr1	21503382	21504381	1000	-	promoter:4605	uc001bef,3	8672	EIF4G3	hg19_genes_promoters
chr1	21503738	21503738	1	-	3.65155e-14	5.58013e-14	-100	chr1	21503382	21504381	1000	-	promoter:4604	uc001bee,3	8672	EIF4G3	hg19_genes_promoters
chr1	21503738	21503738	1	-	3.65155e-14	5.58013e-14	-100	chr1	21503382	21504381	1000	-	promoter:4605	uc001bef,3	8672	EIF4G3	hg19_genes_promoters
chr1	21503766	21503766	1	-	3.65155e-14	5.58013e-14	-100	chr1	21503382	21504381	1000	-	promoter:4604	uc001bee,3	8672	EIF4G3	hg19_genes_promoters
chr1	21503766	21503766	1	-	3.65155e-14	5.58013e-14	-100	chr1	21503382	21504381	1000	-	promoter:4605	uc001bef,3	8672	EIF4G3	hg19_genes_promoters
chr1	21503774	21503774	1	-	3.65155e-14	5.58013e-14	-100	chr1	21503382	21504381	1000	-	promoter:4604	uc001bee,3	8672	EIF4G3	hg19_genes_promoters
chr1	21503774	21503774	1	-	3.65155e-14	5.58013e-14	-100	chr1	21503382	21504381	1000	-	promoter:4605	uc001bef,3	8672	EIF4G3	hg19_genes_promoters
chr1	21835734	21835734	1	+	2.3025e-14	3.61126e-14	-100	chr1	21834858	21835857	1000	+	promoter:559	uc001bet,3	249	ALPL	hg19_genes_promoters
chr1	21835734	21835734	1	+	2.3025e-14	3.61126e-14	-100	chr1	21834858	21835857	1000	+	promoter:560	uc010odn,2	249	ALPL	hg19_genes_promoters
chr1	21835734	21835734	1	+	2.3025e-14	3.61126e-14	-100	chr1	21834858	21835857	1000	+	promoter:561	uc010odo,2	249	ALPL	hg19_genes_promoters
chr1	21835734	21835734	1	+	2.3025e-14	3.61126e-14	-100	chr1	21834858	21835857	1000	+	promoter:562	uc010odp,2	249	ALPL	hg19_genes_promoters
chr1	21947175	21947175	1	+	1.27859e-22	6.09265e-22	-100	chr1	21946544	21947543	1000	-	promoter:4617	uc001bev,3	5909	RAP1GAP	hg19_genes_promoters
chr1	21978868	21978868	1	-	1.50456e-16	3.09689e-16	-100	chr1	21978349	21979348	1000	-	promoter:4618	uc001bew,3	5909	RAP1GAP	hg19_genes_promoters
chr1	22470191	22470191	1	-	2.95343e-26	2.40394e-25	-100	chr1	22469520	22470519	1000	-	promoter:4634	uc001bfs,4	54361	WNT4	hg19_genes_promoters
chr1	23763187	23763187	1	+	2.98059e-30	4.46892e-29	-100	chr1	23763171	23764170	1000	-	promoter:4657	uc001bgy,1	55616	ASAP3	hg19_genes_promoters
chr1	24741311	24741311	1	-	4.49216e-21	1.72235e-20	-100	chr1	24741245	24742244	1000	+	promoter:618	uc010oek,2	57185	NIPAL3	hg19_genes_promoters
chr1	24741311	24741311	1	-	4.49216e-21	1.72235e-20	-100	chr1	24741245	24742244	1000	+	promoter:619	uc001bjh,3	57185	NIPAL3	hg19_genes_promoters
chr1	24741311	24741311	1	-	4.49216e-21	1.72235e-20	-100	chr1	24741245	24742244	1000	+	promoter:620	uc009vrc,3	57185	NIPAL3	hg19_genes_promoters
chr1	24741313	24741313	1	-	4.49216e-21	1.72235e-20	-100	chr1	24741245	24742244	1000	+	promoter:618	uc010oek,2	57185	NIPAL3	hg19_genes_promoters
chr1	24741313	24741313	1	-	4.49216e-21	1.72235e-20	-100	chr1	24741245	24742244	1000	+	promoter:619	uc001bjh,3	57185	NIPAL3	hg19_genes_promoters
chr1	24741313	24741313	1	-	4.49216e-21	1.72235e-20	-100	chr1	24741245	24742244	1000	+	promoter:620	uc009vrc,3	57185	NIPAL3	hg19_genes_promoters
chr1	25071681	25071681	1	+	8.11463e-15	1.34763e-14	-100	chr1	25070760	25071759	1000	+	promoter:638	uc001bjo,2	25932	CLIC4	hg19_genes_promoters
chr1	25071681	25071681	1	+	8.11463e-15	1.34763e-14	-100	chr1	25070878	25071877	1000	+	promoter:639	uc001bjp,1	25932	CLIC4	hg19_genes_promoters
chr1	29448948	29448948	1	-	1.73852e-10	1.72992e-10	-100	chr1	29448341	29449340	1000	-	promoter:4828	uc021oki,1	NA	NA	hg19_genes_promoters
chr1	29448952	29448952	1	-	1.73852e-10	1.72992e-10	-100	chr1	29448341	29449340	1000	-	promoter:4828	uc021oki,1	NA	NA	hg19_genes_promoters
chr1	29448957	29448957	1	-	1.73852e-10	1.72992e-10	-100	chr1	29448341	29449340	1000	-	promoter:4828	uc021oki,1	NA	NA	hg19_genes_promoters
chr1	29448974	29448974	1	-	1.73852e-10	1.72992e-10	-100	chr1	29448341	29449340	1000	-	promoter:4828	uc021oki,1	NA	NA	hg19_genes_promoters
chr1	31845959	31845959	1	+	4.97106e-29	6.21862e-28	-100	chr1	31845924	31846923	1000	-	promoter:4857	uc001bss,1	2170	FABP3	hg19_genes_promoters
chr1	31845976	31845976	1	+	4.97106e-29	6.21862e-28	-100	chr1	31845924	31846923	1000	-	promoter:4857	uc001bss,1	2170	FABP3	hg19_genes_promoters
chr1	31845985	31845985	1	+	4.98442e-28	5.32652e-27	-100	chr1	31845924	31846923	1000	-	promoter:4857	uc001bss,1	2170	FABP3	hg19_genes_promoters
chr1	31886425	31886425	1	+	2.21685e-29	2.91983e-28	-100	chr1	31885660	31886659	1000	+	promoter:828	uc001bsu,3	347735	SERINC2	hg19_genes_promoters
chr1	31886425	31886425	1	+	2.21685e-29	2.91983e-28	-100	chr1	31885660	31886659	1000	+	promoter:829	uc010ogh,2	347735	SERINC2	hg19_genes_promoters
chr1	32670744	32670744	1	-	6.16377e-21	2.31149e-20	-100	chr1	32670236	32671235	1000	+	promoter:858	uc001bum,2	55721	IQCC	hg19_genes_promoters
chr1	32670744	32670744	1	-	6.16377e-21	2.31149e-20	-100	chr1	32670236	32671235	1000	+	promoter:859	uc009vua,2	55721	IQCC	hg19_genes_promoters
chr1	32670744	32670744	1	-	6.16377e-21	2.31149e-20	-100	chr1	32670236	32671235	1000	+	promoter:860	uc010ogz,1	55721	IQCC	hg19_genes_promoters
chr1	32706931	32706931	1	-	4.81523e-29	6.04416e-28	-100	chr1	32706266	32707265	1000	-	promoter:4890	uc001but,3	339483	MTMR9LP	hg19_genes_promoters
chr1	32827381	32827381	1	-	2.42912e-13	3.36877e-13	-100	chr1	32826862	32827861	1000	+	promoter:875	uc001bvf,3	81629	TSSK3	hg19_genes_promoters
chr1	33351849	33351849	1	-	1.14196e-18	3.11746e-18	-100	chr1	33351098	33352097	1000	+	promoter:892	uc001bwh,3	3208	HPCA	hg19_genes_promoters
chr1	33351851	33351851	1	-	1.14196e-18	3.11746e-18	-100	chr1	33351098	33352097	1000	+	promoter:892	uc001bwh,3	3208	HPCA	hg19_genes_promoters
chr1	33351918	33351918	1	+	1.3404e-20	4.79166e-20	-100	chr1	33351098	33352097	1000	+	promoter:892	uc001bwh,3	3208	HPCA	hg19_genes_promoters
chr1	33547682	33547682	1	+	9.50526e-13	1.22782e-12	-100	chr1	33546779	33547778	1000	+	promoter:901	uc001bwy,1	113451	AZIN2	hg19_genes_promoters
chr1	33547682	33547682	1	+	9.50526e-13	1.22782e-12	-100	chr1	33546779	33547778	1000	+	promoter:902	uc001bwz,1	113451	AZIN2	hg19_genes_promoters
chr1	33547682	33547682	1	+	9.50526e-13	1.22782e-12	-100	chr1	33546779	33547778	1000	+	promoter:903	uc009vuf,1	113451	AZIN2	hg19_genes_promoters
chr1	33547682	33547682	1	+	9.50526e-13	1.22782e-12	-100	chr1	33546779	33547778	1000	+	promoter:904	uc009vug,3	113451	AZIN2	hg19_genes_promoters
chr1	33547692	33547692	1	+	9.50526e-13	1.22782e-12	-100	chr1	33546779	33547778	1000	+	promoter:901	uc001bwy,1	113451	AZIN2	hg19_genes_promoters
chr1	33547692	33547692	1	+	9.50526e-13	1.22782e-12	-100	chr1	33546779	33547778	1000	+	promoter:902	uc001bwz,1	113451	AZIN2	hg19_genes_promoters
chr1	33547692	33547692	1	+	9.50526e-13	1.22782e-12	-100	chr1	33546779	33547778	1000	+	promoter:903	uc009vuf,1	113451	AZIN2	hg19_genes_promoters
chr1	33547692	33547692	1	+	9.50526e-13	1.22782e-12	-100	chr1	33546779	33547778	1000	+	promoter:904	uc009vug,3	113451	AZIN2	hg19_genes_promoters
chr1	33547713	33547713	1	+	9.50526e-13	1.22782e-12	-100	chr1	33546779	33547778	1000	+	promoter:901	uc001bwy,1	113451	AZIN2	hg19_genes_promoters
chr1	33547713	33547713	1	+	9.50526e-13	1.22782e-12	-100	chr1	33546779	33547778	1000	+	promoter:902	uc001bwz,1	113451	AZIN2	hg19_genes_promoters
chr1	33547713	33547713	1	+	9.50526e-13	1.22782e-12	-100	chr1	33546779	33547778	1000	+	promoter:903	uc009vuf,1	113451	AZIN2	hg19_genes_promoters
chr1	33547713	33547713	1	+	9.50526e-13	1.22782e-12	-100	chr1	33546779	33547778	1000	+	promoter:904	uc009vug,3	113451	AZIN2	hg19_genes_promoters
chr1	33896840	33896840	1	+	3.36719e-16	6.63085e-16	-100	chr1	33896217	33897216	1000	-	promoter:4934	uc009vuh,1	1912	PHC2	hg19_genes_promoters
chr1	33896840	33896840	1	+	3.36719e-16	6.63085e-16	-100	chr1	33896616	33897615	1000	-	promoter:4937	uc001bxi,1	1912	PHC2	hg19_genes_promoters
chr1	36108233	36108233	1	+	1.53448e-18	4.11523e-18	-100	chr1	36107446	36108445	1000	-	promoter:4968	uc001bzd,2	5690	PSMB2	hg19_genes_promoters
chr1	36108233	36108233	1	+	1.53448e-18	4.11523e-18	-100	chr1	36107446	36108445	1000	-	promoter:4971	uc001bzf,2	5690	PSMB2	hg19_genes_promoters
chr1	37500581	37500581	1	-	2.87717e-30	4.33019e-29	-100	chr1	37499845	37500844	1000	-	promoter:5000	uc001caz,2	2899	GRIK3	hg19_genes_promoters
chr1	37500581	37500581	1	-	2.87717e-30	4.33019e-29	-100	chr1	37499845	37500844	1000	-	promoter:5001	uc001cba,1	2899	GRIK3	hg19_genes_promoters
chr1	37500592	37500592	1	-	2.31381e-30	3.53533e-29	-100	chr1	37499845	37500844	1000	-	promoter:5000	uc001caz,2	2899	GRIK3	hg19_genes_promoters
chr1	37500592	37500592	1	-	2.31381e-30	3.53533e-29	-100	chr1	37499845	37500844	1000	-	promoter:5001	uc001cba,1	2899	GRIK3	hg19_genes_promoters
chr1	37500595	37500595	1	-	2.31381e-30	3.53533e-29	-100	chr1	37499845	37500844	1000	-	promoter:5000	uc001caz,2	2899	GRIK3	hg19_genes_promoters
chr1	37500595	37500595	1	-	2.31381e-30	3.53533e-29	-100	chr1	37499845	37500844	1000	-	promoter:5001	uc001cba,1	2899	GRIK3	hg19_genes_promoters
chr1	38100827	38100827	1	-	1.14953e-21	4.78396e-21	-100	chr1	38100596	38101595	1000	-	promoter:5016	uc001cbl,2	284654	RSPO1	hg19_genes_promoters
chr1	38100827	38100827	1	-	1.14953e-21	4.78396e-21	-100	chr1	38100596	38101595	1000	-	promoter:5017	uc001cbm,2	284654	RSPO1	hg19_genes_promoters
chr1	38100827	38100827	1	-	1.14953e-21	4.78396e-21	-100	chr1	38100596	38101595	1000	-	promoter:5018	uc009vvf,2	284654	RSPO1	hg19_genes_promoters
chr1	38100827	38100827	1	-	1.14953e-21	4.78396e-21	-100	chr1	38100596	38101595	1000	-	promoter:5019	uc009vvg,2	284654	RSPO1	hg19_genes_promoters
chr1	40783129	40783129	1	-	3.32734e-09	2.85814e-09	-100	chr1	40782982	40783981	1000	-	promoter:5099	uc001cfh,1	1298	COL9A2	hg19_genes_promoters
chr1	40783129	40783129	1	-	3.32734e-09	2.85814e-09	-100	chr1	40783061	40784060	1000	-	promoter:5100	uc001cfi,1	1298	COL9A2	hg19_genes_promoters
chr1	42502303	42502303	1	+	3.18456e-38	1.51018e-36	-100	chr1	42501597	42502596	1000	-	promoter:5129	uc001chb,2	59269	HIVEP3	hg19_genes_promoters
chr1	43638233	43638233	1	+	3.02173e-40	1.85282e-38	-100	chr1	43637987	43638986	1000	-	promoter:5147	uc001cin,3	10969	EBNA1BP2	hg19_genes_promoters
chr1	43638233	43638233	1	+	3.02173e-40	1.85282e-38	-100	chr1	43637417	43638416	1000	-	promoter:5150	uc010ojy,1	NA	NA	hg19_genes_promoters
chr1	44400041	44400041	1	+	1.0155e-13	1.47496e-13	-100	chr1	44400031	44401030	1000	+	promoter:1162	uc001cku,3	9048	ARTN	hg19_genes_promoters
chr1	45309462	45309462	1	+	9.08556e-23	4.42297e-22	-100	chr1	45308617	45309616	1000	-	promoter:5187	uc021omv,1	8643	PTCH2	hg19_genes_promoters
chr1	45309462	45309462	1	+	9.08556e-23	4.42297e-22	-100	chr1	45308617	45309616	1000	-	promoter:5188	uc010olf,2	8643	PTCH2	hg19_genes_promoters
chr1	45309462	45309462	1	+	9.08556e-23	4.42297e-22	-100	chr1	45308617	45309616	1000	-	promoter:5189	uc010olg,2	8643	PTCH2	hg19_genes_promoters
chr1	53387493	53387493	1	-	5.91252e-25	3.96262e-24	-100	chr1	53387376	53388375	1000	-	promoter:5353	uc001cun,3	55268	ECHDC2	hg19_genes_promoters
chr1	53387493	53387493	1	-	5.91252e-25	3.96262e-24	-100	chr1	53387259	53388258	1000	-	promoter:5358	uc010onl,1	55268	ECHDC2	hg19_genes_promoters
chr1	53387493	53387493	1	-	5.91252e-25	3.96262e-24	-100	chr1	53387376	53388375	1000	-	promoter:5359	uc010onm,1	55268	ECHDC2	hg19_genes_promoters
chr1	54412197	54412197	1	-	3.53638e-14	5.41799e-14	-100	chr1	54411289	54412288	1000	-	promoter:5387	uc001cwh,3	51668	HSPB11	hg19_genes_promoters
chr1	54412197	54412197	1	-	3.53638e-14	5.41799e-14	-100	chr1	54411289	54412288	1000	-	promoter:5388	uc001cwi,1	51668	HSPB11	hg19_genes_promoters
chr1	55266944	55266944	1	-	5.41344e-16	1.03704e-15	-100	chr1	55266942	55267941	1000	-	promoter:5409	uc009vzt,1	55001	TTC22	hg19_genes_promoters
chr1	55266944	55266944	1	-	5.41344e-16	1.03704e-15	-100	chr1	55266942	55267941	1000	-	promoter:5410	uc001cxz,4	55001	TTC22	hg19_genes_promoters
chr1	60280717	60280717	1	-	5.30457e-14	7.96619e-14	-100	chr1	60279844	60280843	1000	+	promoter:1418	uc001czp,3	51361	HOOK1	hg19_genes_promoters
chr1	61542677	61542677	1	+	1.72705e-14	2.74938e-14	-100	chr1	61541946	61542945	1000	+	promoter:1420	uc001czy,3	4774	NFIA	hg19_genes_promoters
chr1	65468983	65468983	1	-	5.62718e-19	1.60399e-18	-100	chr1	65468160	65469159	1000	-	promoter:5477	uc001dbw,3	NA	NA	hg19_genes_promoters
chr1	65468989	65468989	1	-	5.62718e-19	1.60399e-18	-100	chr1	65468160	65469159	1000	-	promoter:5477	uc001dbw,3	NA	NA	hg19_genes_promoters
chr1	66258834	66258834	1	-	2.22462e-16	4.49163e-16	-100	chr1	66257856	66258855	1000	+	promoter:1487	uc001dco,3	5142	PDE4B	hg19_genes_promoters
chr1	67390543	67390543	1	+	1.33047e-12	1.69043e-12	-100	chr1	67389578	67390577	1000	+	promoter:1501	uc001dda,5	57708	MIER1	hg19_genes_promoters
chr1	67390543	67390543	1	+	1.33047e-12	1.69043e-12	-100	chr1	67389578	67390577	1000	+	promoter:1502	uc001ddc,2	57708	MIER1	hg19_genes_promoters
chr1	67390543	67390543	1	+	1.33047e-12	1.69043e-12	-100	chr1	67389578	67390577	1000	+	promoter:1503	uc001dde,2	57708	MIER1	hg19_genes_promoters
chr1	67390543	67390543	1	+	1.33047e-12	1.69043e-12	-100	chr1	67389578	67390577	1000	+	promoter:1504	uc001ddf,2	57708	MIER1	hg19_genes_promoters
chr1	67390543	67390543	1	+	1.33047e-12	1.69043e-12	-100	chr1	67389578	67390577	1000	+	promoter:1505	uc001ddg,2	57708	MIER1	hg19_genes_promoters
chr1	67390543	67390543	1	+	1.33047e-12	1.69043e-12	-100	chr1	67389578	67390577	1000	+	promoter:1506	uc001ddh,2	57708	MIER1	hg19_genes_promoters
chr1	67390543	67390543	1	+	1.33047e-12	1.69043e-12	-100	chr1	67389578	67390577	1000	+	promoter:1507	uc009way,2	57708	MIER1	hg19_genes_promoters
chr1	67390543	67390543	1	+	1.33047e-12	1.69043e-12	-100	chr1	67389578	67390577	1000	+	promoter:1508	uc010opf,1	57708	MIER1	hg19_genes_promoters
chr1	67390543	67390543	1	+	1.33047e-12	1.69043e-12	-100	chr1	67389578	67390577	1000	+	promoter:1509	uc010opg,1	57708	MIER1	hg19_genes_promoters
chr1	68516627	68516627	1	+	3.72624e-15	6.43606e-15	-100	chr1	68516482	68517481	1000	-	promoter:5499	uc001ded,3	9077	DIRAS3	hg19_genes_promoters
chr1	76081992	76081992	1	+	2.59242e-24	1.58432e-23	-100	chr1	76081695	76082694	1000	-	promoter:5552	uc010ora,2	204962	SLC44A5	hg19_genes_promoters
chr1	77747462	77747462	1	-	6.28719e-11	6.57882e-11	-100	chr1	77746662	77747661	1000	+	promoter:1624	uc001dhm,2	26289	AK5	hg19_genes_promoters
chr1	77747462	77747462	1	-	6.28719e-11	6.57882e-11	-100	chr1	77746662	77747661	1000	+	promoter:1625	uc001dhn,3	26289	AK5	hg19_genes_promoters
chr1	77747462	77747462	1	-	6.28719e-11	6.57882e-11	-100	chr1	77747287	77748286	1000	+	promoter:1626	uc001dho,3	26289	AK5	hg19_genes_promoters
chr1	84326563	84326563	1	+	8.18851e-22	3.47108e-21	-100	chr1	84326230	84327229	1000	-	promoter:5578	uc001dja,1	NA	NA	hg19_genes_promoters
chr1	90286822	90286822	1	-	1.0071e-16	2.11808e-16	-100	chr1	90286480	90287479	1000	+	promoter:1731	uc001dnn,3	55144	LRRC8D	hg19_genes_promoters
chr1	92952438	92952438	1	+	4.53351e-14	6.86298e-14	-100	chr1	92951629	92952628	1000	-	promoter:5692	uc001dov,4	2672	GFI1	hg19_genes_promoters
chr1	92952438	92952438	1	+	4.53351e-14	6.86298e-14	-100	chr1	92952434	92953433	1000	-	promoter:5693	uc001dow,4	2672	GFI1	hg19_genes_promoters
chr1	110230309	110230309	1	-	3.56409e-15	6.17529e-15	-100	chr1	110229418	110230417	1000	+	promoter:1971	uc001dyk,3	2944	GSTM1	hg19_genes_promoters
chr1	110230309	110230309	1	-	3.56409e-15	6.17529e-15	-100	chr1	110229418	110230417	1000	+	promoter:1972	uc001dyl,3	2944	GSTM1	hg19_genes_promoters
chr1	110230341	110230341	1	-	1.27289e-15	2.32629e-15	-100	chr1	110229418	110230417	1000	+	promoter:1971	uc001dyk,3	2944	GSTM1	hg19_genes_promoters
chr1	110230341	110230341	1	-	1.27289e-15	2.32629e-15	-100	chr1	110229418	110230417	1000	+	promoter:1972	uc001dyl,3	2944	GSTM1	hg19_genes_promoters
chr1	110230351	110230351	1	-	1.27289e-15	2.32629e-15	-100	chr1	110229418	110230417	1000	+	promoter:1971	uc001dyk,3	2944	GSTM1	hg19_genes_promoters
chr1	110230351	110230351	1	-	1.27289e-15	2.32629e-15	-100	chr1	110229418	110230417	1000	+	promoter:1972	uc001dyl,3	2944	GSTM1	hg19_genes_promoters
chr1	110613335	110613335	1	-	4.76714e-18	1.19499e-17	-100	chr1	110613323	110614322	1000	-	promoter:5858	uc001dzb,3	257	ALX3	hg19_genes_promoters
chr1	111149053	111149053	1	+	2.87874e-09	2.48899e-09	-100	chr1	111148976	111149975	1000	-	promoter:5870	uc009wfw,3	3737	KCNA2	hg19_genes_promoters
chr1	111149080	111149080	1	+	1.83059e-08	1.44413e-08	-100	chr1	111148976	111149975	1000	-	promoter:5870	uc009wfw,3	3737	KCNA2	hg19_genes_promoters
chr1	111217843	111217843	1	+	1.73601e-26	1.46313e-25	-100	chr1	111217656	111218655	1000	-	promoter:5872	uc001dzv,1	3738	KCNA3	hg19_genes_promoters
chr1	111217862	111217862	1	+	1.73601e-26	1.46313e-25	-100	chr1	111217656	111218655	1000	-	promoter:5872	uc001dzv,1	3738	KCNA3	hg19_genes_promoters
chr1	112282966	112282966	1	-	2.48326e-21	9.87342e-21	-100	chr1	112282047	112283046	1000	-	promoter:5895	uc001ebo,2	55924	FAM212B	hg19_genes_promoters
chr1	112532078	112532078	1	+	7.70841e-18	1.88475e-17	-100	chr1	112531778	112532777	1000	-	promoter:5898	uc001ebu,1	3752	KCND3	hg19_genes_promoters
chr1	112532078	112532078	1	+	7.70841e-18	1.88475e-17	-100	chr1	112531778	112532777	1000	-	promoter:5899	uc001ebv,1	3752	KCND3	hg19_genes_promoters
chr1	114695256	114695256	1	+	8.73329e-26	6.61231e-25	-100	chr1	114695063	114696062	1000	-	promoter:5957	uc021orz,1	148281	SYT6	hg19_genes_promoters
chr1	114695276	114695276	1	+	3.11656e-22	1.40113e-21	-100	chr1	114695063	114696062	1000	-	promoter:5957	uc021orz,1	148281	SYT6	hg19_genes_promoters
chr1	114695285	114695285	1	+	3.11656e-22	1.40113e-21	-100	chr1	114695063	114696062	1000	-	promoter:5957	uc021orz,1	148281	SYT6	hg19_genes_promoters
chr1	114695296	114695296	1	+	3.11656e-22	1.40113e-21	-100	chr1	114695063	114696062	1000	-	promoter:5957	uc021orz,1	148281	SYT6	hg19_genes_promoters
chr1	114695298	114695298	1	+	3.11656e-22	1.40113e-21	-100	chr1	114695063	114696062	1000	-	promoter:5957	uc021orz,1	148281	SYT6	hg19_genes_promoters
chr1	116653389	116653389	1	+	1.6041e-15	2.89378e-15	-100	chr1	116653376	116654375	1000	+	promoter:2094	uc001egc,1	126868	MAB21L3	hg19_genes_promoters
chr1	116653407	116653407	1	+	9.2087e-16	1.717e-15	-100	chr1	116653376	116654375	1000	+	promoter:2094	uc001egc,1	126868	MAB21L3	hg19_genes_promoters
chr1	145438416	145438416	1	-	3.06414e-20	1.0428e-19	-100	chr1	145437462	145438461	1000	+	promoter:2224	uc001enn,4	10628	TXNIP	hg19_genes_promoters
chr1	145438416	145438416	1	-	3.06414e-20	1.0428e-19	-100	chr1	145438347	145439346	1000	+	promoter:2225	uc010oys,2	10628	TXNIP	hg19_genes_promoters
chr1	149162594	149162594	1	-	8.86746e-47	1.26443e-44	-100	chr1	149161700	149162699	1000	-	promoter:6238	uc021oxf,1	NA	NA	hg19_genes_promoters
chr1	149871202	149871202	1	-	5.74055e-27	5.1794e-26	-100	chr1	149870613	149871612	1000	+	promoter:2340	uc021oya,1	NA	NA	hg19_genes_promoters
chr1	151799331	151799331	1	+	2.78052e-30	4.19206e-29	-100	chr1	151798554	151799553	1000	-	promoter:6395	uc001ezg,3	6097	RORC	hg19_genes_promoters
chr1	151966697	151966697	1	+	6.79605e-10	6.31314e-10	-100	chr1	151966007	151967006	1000	+	promoter:2455	uc001ezm,1	NA	NA	hg19_genes_promoters
chr1	153747757	153747757	1	+	6.77352e-10	6.29473e-10	-100	chr1	153746768	153747767	1000	+	promoter:2533	uc001fcz,3	11000	SLC27A3	hg19_genes_promoters
chr1	153747757	153747757	1	+	6.77352e-10	6.29473e-10	-100	chr1	153746768	153747767	1000	+	promoter:2534	uc009won,3	11000	SLC27A3	hg19_genes_promoters
chr1	153747763	153747763	1	+	6.77352e-10	6.29473e-10	-100	chr1	153746768	153747767	1000	+	promoter:2533	uc001fcz,3	11000	SLC27A3	hg19_genes_promoters
chr1	153747763	153747763	1	+	6.77352e-10	6.29473e-10	-100	chr1	153746768	153747767	1000	+	promoter:2534	uc009won,3	11000	SLC27A3	hg19_genes_promoters
chr1	154474322	154474322	1	+	1.13442e-13	1.63853e-13	-100	chr1	154473695	154474694	1000	+	promoter:2565	uc001ffd,3	126668	TDRD10	hg19_genes_promoters
chr1	154474322	154474322	1	+	1.13442e-13	1.63853e-13	-100	chr1	154473695	154474694	1000	+	promoter:2566	uc009wow,3	126668	TDRD10	hg19_genes_promoters
chr1	154475465	154475465	1	+	1.28121e-15	2.33802e-15	-100	chr1	154474527	154475526	1000	-	promoter:6501	uc001ffb,3	126669	SHE	hg19_genes_promoters
chr1	154475465	154475465	1	+	1.28121e-15	2.33802e-15	-100	chr1	154474527	154475526	1000	-	promoter:6502	uc001ffc,3	126669	SHE	hg19_genes_promoters
chr1	154960003	154960003	1	-	5.35779e-16	1.02789e-15	-100	chr1	154959506	154960505	1000	+	promoter:2577	uc021paj,1	NA	NA	hg19_genes_promoters
chr1	154960003	154960003	1	-	5.35779e-16	1.02789e-15	-100	chr1	154959533	154960532	1000	+	promoter:2578	uc001fgh,1	80308	FLAD1	hg19_genes_promoters
chr1	155113566	155113566	1	+	1.31516e-27	1.31423e-26	-100	chr1	155112884	155113883	1000	-	promoter:6533	uc001fhm,3	54344	DPM3	hg19_genes_promoters
chr1	155113566	155113566	1	+	1.31516e-27	1.31423e-26	-100	chr1	155112997	155113996	1000	-	promoter:6534	uc001fhn,3	54344	DPM3	hg19_genes_promoters
chr1	156391076	156391076	1	-	7.09729e-23	3.5175e-22	-100	chr1	156390222	156391221	1000	-	promoter:6741	uc001foz,1	407046	MIR9-1	hg19_genes_promoters
chr1	158150164	158150164	1	-	3.28883e-14	5.05822e-14	-100	chr1	158149609	158150608	1000	+	promoter:2756	uc009wsr,1	912	CD1D	hg19_genes_promoters
chr1	158150164	158150164	1	-	3.28883e-14	5.05822e-14	-100	chr1	158149609	158150608	1000	+	promoter:2757	uc009wss,3	912	CD1D	hg19_genes_promoters
chr1	158150164	158150164	1	-	3.28883e-14	5.05822e-14	-100	chr1	158149685	158150684	1000	+	promoter:2758	uc009wst,1	912	CD1D	hg19_genes_promoters
chr1	158223060	158223060	1	-	2.4939e-18	6.49678e-18	-100	chr1	158222927	158223926	1000	+	promoter:2759	uc001frt,3	909	CD1A	hg19_genes_promoters
chr1	159894543	159894543	1	+	5.94109e-16	1.13302e-15	-100	chr1	159894342	159895341	1000	-	promoter:6845	uc031pqu,1	8407	TAGLN2	hg19_genes_promoters
chr1	159894546	159894546	1	+	5.94109e-16	1.13302e-15	-100	chr1	159894342	159895341	1000	-	promoter:6845	uc031pqu,1	8407	TAGLN2	hg19_genes_promoters
chr1	159894550	159894550	1	+	5.94109e-16	1.13302e-15	-100	chr1	159894342	159895341	1000	-	promoter:6845	uc031pqu,1	8407	TAGLN2	hg19_genes_promoters
chr1	183155097	183155097	1	+	1.62557e-24	1.02134e-23	-100	chr1	183154174	183155173	1000	+	promoter:3238	uc001gpz,4	3918	LAMC2	hg19_genes_promoters
chr1	183155097	183155097	1	+	1.62557e-24	1.02134e-23	-100	chr1	183154174	183155173	1000	+	promoter:3239	uc010poa,2	3918	LAMC2	hg19_genes_promoters
chr1	183155097	183155097	1	+	1.62557e-24	1.02134e-23	-100	chr1	183154174	183155173	1000	+	promoter:3240	uc001gqa,2	3918	LAMC2	hg19_genes_promoters
chr1	185125699	185125699	1	-	1.25782e-19	3.93004e-19	-100	chr1	185125192	185126191	1000	+	promoter:3260	uc001grg,4	54823	SWT1	hg19_genes_promoters
chr1	185125699	185125699	1	-	1.25782e-19	3.93004e-19	-100	chr1	185125291	185126290	1000	+	promoter:3261	uc001grh,4	54823	SWT1	hg19_genes_promoters
chr1	197170670	197170670	1	-	1.58905e-18	4.25066e-18	-100	chr1	197169673	197170672	1000	-	promoter:7328	uc001gtx,1	360023	ZBTB41	hg19_genes_promoters
chr1	197170670	197170670	1	-	1.58905e-18	4.25066e-18	-100	chr1	197169673	197170672	1000	-	promoter:7329	uc009wyz,1	360023	ZBTB41	hg19_genes_promoters
chr1	201368711	201368711	1	-	4.48144e-14	6.78933e-14	-100	chr1	201368670	201369669	1000	-	promoter:7379	uc001gwm,3	3898	LAD1	hg19_genes_promoters
chr1	201368711	201368711	1	-	4.48144e-14	6.78933e-14	-100	chr1	201368670	201369669	1000	-	promoter:7380	uc009wzu,1	3898	LAD1	hg19_genes_promoters
chr1	201438402	201438402	1	+	3.21812e-17	7.22654e-17	-100	chr1	201438300	201439299	1000	-	promoter:7385	uc001gwq,4	23612	PHLDA3	hg19_genes_promoters
chr1	201438402	201438402	1	+	3.21812e-17	7.22654e-17	-100	chr1	201438300	201439299	1000	-	promoter:7386	uc031prm,1	23612	PHLDA3	hg19_genes_promoters
chr1	201438402	201438402	1	+	3.21812e-17	7.22654e-17	-100	chr1	201437915	201438914	1000	-	promoter:7387	uc021phf,1	NA	NA	hg19_genes_promoters
chr1	201438413	201438413	1	+	3.21812e-17	7.22654e-17	-100	chr1	201438300	201439299	1000	-	promoter:7385	uc001gwq,4	23612	PHLDA3	hg19_genes_promoters
chr1	201438413	201438413	1	+	3.21812e-17	7.22654e-17	-100	chr1	201438300	201439299	1000	-	promoter:7386	uc031prm,1	23612	PHLDA3	hg19_genes_promoters
chr1	201438413	201438413	1	+	3.21812e-17	7.22654e-17	-100	chr1	201437915	201438914	1000	-	promoter:7387	uc021phf,1	NA	NA	hg19_genes_promoters
chr1	201438438	201438438	1	+	1.26937e-16	2.63858e-16	-100	chr1	201438300	201439299	1000	-	promoter:7385	uc001gwq,4	23612	PHLDA3	hg19_genes_promoters
chr1	201438438	201438438	1	+	1.26937e-16	2.63858e-16	-100	chr1	201438300	201439299	1000	-	promoter:7386	uc031prm,1	23612	PHLDA3	hg19_genes_promoters
chr1	201438438	201438438	1	+	1.26937e-16	2.63858e-16	-100	chr1	201437915	201438914	1000	-	promoter:7387	uc021phf,1	NA	NA	hg19_genes_promoters
chr1	202162986	202162986	1	-	4.66726e-16	9.03745e-16	-100	chr1	202162118	202163117	1000	+	promoter:3388	uc001gxu,3	59352	LGR6	hg19_genes_promoters
chr1	202163020	202163020	1	-	1.13646e-16	2.37362e-16	-100	chr1	202162118	202163117	1000	+	promoter:3388	uc001gxu,3	59352	LGR6	hg19_genes_promoters
chr1	202163033	202163033	1	-	1.88328e-16	3.82714e-16	-100	chr1	202162118	202163117	1000	+	promoter:3388	uc001gxu,3	59352	LGR6	hg19_genes_promoters
chr1	203025130	203025130	1	-	2.28109e-21	9.11198e-21	-100	chr1	203024912	203025911	1000	+	promoter:3413	uc001gzb,1	8497	PPFIA4	hg19_genes_promoters
chr1	204183246	204183246	1	-	1.71399e-14	2.73061e-14	-100	chr1	204183221	204184220	1000	-	promoter:7456	uc001has,1	127845	GOLT1A	hg19_genes_promoters
chr1	204183246	204183246	1	-	1.71399e-14	2.73061e-14	-100	chr1	204183221	204184220	1000	-	promoter:7457	uc001hat,1	127845	GOLT1A	hg19_genes_promoters
chr1	204654639	204654639	1	+	1.28974e-14	2.08802e-14	-100	chr1	204654598	204655597	1000	-	promoter:7475	uc001hbe,1	10446	LRRN2	hg19_genes_promoters
chr1	204654639	204654639	1	+	1.28974e-14	2.08802e-14	-100	chr1	204654598	204655597	1000	-	promoter:7476	uc001hbf,1	10446	LRRN2	hg19_genes_promoters
chr1	204654639	204654639	1	+	1.28974e-14	2.08802e-14	-100	chr1	204654598	204655597	1000	-	promoter:7477	uc009xbf,1	10446	LRRN2	hg19_genes_promoters
chr1	204654780	204654780	1	+	2.87084e-09	2.48305e-09	-100	chr1	204654598	204655597	1000	-	promoter:7475	uc001hbe,1	10446	LRRN2	hg19_genes_promoters
chr1	204654780	204654780	1	+	2.87084e-09	2.48305e-09	-100	chr1	204654598	204655597	1000	-	promoter:7476	uc001hbf,1	10446	LRRN2	hg19_genes_promoters
chr1	204654780	204654780	1	+	2.87084e-09	2.48305e-09	-100	chr1	204654598	204655597	1000	-	promoter:7477	uc009xbf,1	10446	LRRN2	hg19_genes_promoters
chr1	204654853	204654853	1	+	4.29712e-18	1.08477e-17	-100	chr1	204654598	204655597	1000	-	promoter:7475	uc001hbe,1	10446	LRRN2	hg19_genes_promoters
chr1	204654853	204654853	1	+	4.29712e-18	1.08477e-17	-100	chr1	204654598	204655597	1000	-	promoter:7476	uc001hbf,1	10446	LRRN2	hg19_genes_promoters
chr1	204654853	204654853	1	+	4.29712e-18	1.08477e-17	-100	chr1	204654598	204655597	1000	-	promoter:7477	uc009xbf,1	10446	LRRN2	hg19_genes_promoters
chr1	205537982	205537982	1	+	1.13678e-17	2.70708e-17	-100	chr1	205537112	205538111	1000	+	promoter:3501	uc001hcv,4	148808	MFSD4A	hg19_genes_promoters
chr1	205537982	205537982	1	+	1.13678e-17	2.70708e-17	-100	chr1	205537112	205538111	1000	+	promoter:3502	uc010prk,2	148808	MFSD4A	hg19_genes_promoters
chr1	205537982	205537982	1	+	1.13678e-17	2.70708e-17	-100	chr1	205537112	205538111	1000	+	promoter:3503	uc010prl,2	148808	MFSD4A	hg19_genes_promoters
chr1	205537986	205537986	1	+	1.13678e-17	2.70708e-17	-100	chr1	205537112	205538111	1000	+	promoter:3501	uc001hcv,4	148808	MFSD4A	hg19_genes_promoters
chr1	205537986	205537986	1	+	1.13678e-17	2.70708e-17	-100	chr1	205537112	205538111	1000	+	promoter:3502	uc010prk,2	148808	MFSD4A	hg19_genes_promoters
chr1	205537986	205537986	1	+	1.13678e-17	2.70708e-17	-100	chr1	205537112	205538111	1000	+	promoter:3503	uc010prl,2	148808	MFSD4A	hg19_genes_promoters
chr1	205538004	205538004	1	-	4.03292e-15	6.9323e-15	-100	chr1	205537112	205538111	1000	+	promoter:3501	uc001hcv,4	148808	MFSD4A	hg19_genes_promoters
chr1	205538004	205538004	1	-	4.03292e-15	6.9323e-15	-100	chr1	205537112	205538111	1000	+	promoter:3502	uc010prk,2	148808	MFSD4A	hg19_genes_promoters
chr1	205538004	205538004	1	-	4.03292e-15	6.9323e-15	-100	chr1	205537112	205538111	1000	+	promoter:3503	uc010prl,2	148808	MFSD4A	hg19_genes_promoters
chr1	206223655	206223655	1	+	2.11642e-20	7.35099e-20	-100	chr1	206223283	206224282	1000	+	promoter:3508	uc001hds,2	553	AVPR1B	hg19_genes_promoters
chr1	206223675	206223675	1	+	2.11642e-20	7.35099e-20	-100	chr1	206223283	206224282	1000	+	promoter:3508	uc001hds,2	553	AVPR1B	hg19_genes_promoters
chr1	206680408	206680408	1	+	1.98005e-15	3.53805e-15	-100	chr1	206679879	206680878	1000	+	promoter:3522	uc001hec,1	83593	RASSF5	hg19_genes_promoters
chr1	206680408	206680408	1	+	1.98005e-15	3.53805e-15	-100	chr1	206679879	206680878	1000	+	promoter:3523	uc001hed,3	83593	RASSF5	hg19_genes_promoters
chr1	206680408	206680408	1	+	1.98005e-15	3.53805e-15	-100	chr1	206679879	206680878	1000	+	promoter:3524	uc001hee,3	83593	RASSF5	hg19_genes_promoters
chr1	206858350	206858350	1	-	2.58163e-23	1.36335e-22	-100	chr1	206857365	206858364	1000	+	promoter:3531	uc001hel,2	9261	MAPKAPK2	hg19_genes_promoters
chr1	206858350	206858350	1	-	2.58163e-23	1.36335e-22	-100	chr1	206857365	206858364	1000	+	promoter:3532	uc001hem,2	9261	MAPKAPK2	hg19_genes_promoters
chr1	209848524	209848524	1	-	6.25272e-35	1.89951e-33	-100	chr1	209847670	209848669	1000	+	promoter:3591	uc001hhi,4	50486	G0S2	hg19_genes_promoters
chr1	209848524	209848524	1	-	6.25272e-35	1.89951e-33	-100	chr1	209848030	209849029	1000	+	promoter:3592	uc021pim,1	NA	NA	hg19_genes_promoters
chr1	209979628	209979628	1	+	1.73929e-20	6.13301e-20	-100	chr1	209979521	209980520	1000	-	promoter:7569	uc001hhq,2	3664	IRF6	hg19_genes_promoters
chr1	209979628	209979628	1	+	1.73929e-20	6.13301e-20	-100	chr1	209979521	209980520	1000	-	promoter:7570	uc010psm,2	3664	IRF6	hg19_genes_promoters
chr1	213124670	213124670	1	-	3.83117e-23	1.97391e-22	-100	chr1	213123681	213124680	1000	+	promoter:3663	uc001hjy,3	79805	VASH2	hg19_genes_promoters
chr1	217263104	217263104	1	-	8.57043e-10	7.86947e-10	-100	chr1	217262988	217263987	1000	-	promoter:7623	uc001hla,2	2104	ESRRG	hg19_genes_promoters
chr1	217263104	217263104	1	-	8.57043e-10	7.86947e-10	-100	chr1	217262988	217263987	1000	-	promoter:7624	uc001hlb,2	2104	ESRRG	hg19_genes_promoters
chr1	217263104	217263104	1	-	8.57043e-10	7.86947e-10	-100	chr1	217262988	217263987	1000	-	promoter:7625	uc010pud,2	2104	ESRRG	hg19_genes_promoters
chr1	217263106	217263106	1	-	8.57043e-10	7.86947e-10	-100	chr1	217262988	217263987	1000	-	promoter:7623	uc001hla,2	2104	ESRRG	hg19_genes_promoters
chr1	217263106	217263106	1	-	8.57043e-10	7.86947e-10	-100	chr1	217262988	217263987	1000	-	promoter:7624	uc001hlb,2	2104	ESRRG	hg19_genes_promoters
chr1	217263106	217263106	1	-	8.57043e-10	7.86947e-10	-100	chr1	217262988	217263987	1000	-	promoter:7625	uc010pud,2	2104	ESRRG	hg19_genes_promoters
chr1	217263883	217263883	1	-	2.61465e-18	6.79337e-18	-100	chr1	217262988	217263987	1000	-	promoter:7623	uc001hla,2	2104	ESRRG	hg19_genes_promoters
chr1	217263883	217263883	1	-	2.61465e-18	6.79337e-18	-100	chr1	217262988	217263987	1000	-	promoter:7624	uc001hlb,2	2104	ESRRG	hg19_genes_promoters
chr1	217263883	217263883	1	-	2.61465e-18	6.79337e-18	-100	chr1	217262988	217263987	1000	-	promoter:7625	uc010pud,2	2104	ESRRG	hg19_genes_promoters
chr1	217263883	217263883	1	-	2.61465e-18	6.79337e-18	-100	chr1	217263197	217264196	1000	-	promoter:7626	uc021pja,1	2104	ESRRG	hg19_genes_promoters
chr1	220267429	220267429	1	-	1.60946e-12	2.02465e-12	-100	chr1	220266455	220267454	1000	+	promoter:3706	uc001hmc,3	55699	IARS2	hg19_genes_promoters
chr1	221916212	221916212	1	+	2.26395e-32	4.69596e-31	-100	chr1	221915517	221916516	1000	-	promoter:7656	uc001hmy,2	11221	DUSP10	hg19_genes_promoters
chr1	221916212	221916212	1	+	2.26395e-32	4.69596e-31	-100	chr1	221915517	221916516	1000	-	promoter:7657	uc001hmz,2	11221	DUSP10	hg19_genes_promoters
chr1	221916506	221916506	1	-	1.24926e-12	1.59136e-12	-100	chr1	221915517	221916516	1000	-	promoter:7656	uc001hmy,2	11221	DUSP10	hg19_genes_promoters
chr1	221916506	221916506	1	-	1.24926e-12	1.59136e-12	-100	chr1	221915517	221916516	1000	-	promoter:7657	uc001hmz,2	11221	DUSP10	hg19_genes_promoters
chr1	228337295	228337295	1	+	1.04105e-12	1.33784e-12	-100	chr1	228336415	228337414	1000	+	promoter:3817	uc001hsk,3	57165	GJC2	hg19_genes_promoters
chr1	228337366	228337366	1	+	3.80919e-17	8.45812e-17	-100	chr1	228336415	228337414	1000	+	promoter:3817	uc001hsk,3	57165	GJC2	hg19_genes_promoters
chr1	229479625	229479625	1	+	4.61791e-31	7.89218e-30	-100	chr1	229478689	229479688	1000	-	promoter:7774	uc001htl,4	126731	CCSAP	hg19_genes_promoters
chr1	229479625	229479625	1	+	4.61791e-31	7.89218e-30	-100	chr1	229478689	229479688	1000	-	promoter:7775	uc009xfc,3	126731	CCSAP	hg19_genes_promoters
chr1	231298199	231298199	1	+	7.95917e-33	1.76836e-31	-100	chr1	231297674	231298673	1000	+	promoter:3854	uc009xfn,1	440730	TRIM67	hg19_genes_promoters
chr1	234745778	234745778	1	-	9.02384e-13	1.17045e-12	-100	chr1	234745272	234746271	1000	-	promoter:7821	uc001hwf,3	359948	IRF2BP2	hg19_genes_promoters
chr1	234745778	234745778	1	-	9.02384e-13	1.17045e-12	-100	chr1	234745272	234746271	1000	-	promoter:7822	uc001hwg,3	359948	IRF2BP2	hg19_genes_promoters
chr1	235490619	235490619	1	-	6.87651e-09	5.69725e-09	-100	chr1	235489665	235490664	1000	+	promoter:3922	uc031psu,1	9453	GGPS1	hg19_genes_promoters
chr1	235667863	235667863	1	-	1.69112e-17	3.94183e-17	-100	chr1	235667782	235668781	1000	-	promoter:7837	uc001hxc,3	148789	B3GALNT2	hg19_genes_promoters
chr1	235667863	235667863	1	-	1.69112e-17	3.94183e-17	-100	chr1	235667782	235668781	1000	-	promoter:7838	uc001hxd,2	148789	B3GALNT2	hg19_genes_promoters
chr1	237205482	237205482	1	-	3.08057e-22	1.38766e-21	-100	chr1	237204702	237205701	1000	+	promoter:3952	uc001hyl,1	6262	RYR2	hg19_genes_promoters
chr1	241520656	241520656	1	-	4.65837e-18	1.17051e-17	-100	chr1	241520479	241521478	1000	-	promoter:7873	uc001hyv,2	6000	RGS7	hg19_genes_promoters
chr1	241520656	241520656	1	-	4.65837e-18	1.17051e-17	-100	chr1	241520479	241521478	1000	-	promoter:7874	uc001hyw,2	6000	RGS7	hg19_genes_promoters
chr1	241520687	241520687	1	-	2.62033e-17	5.94669e-17	-100	chr1	241520479	241521478	1000	-	promoter:7873	uc001hyv,2	6000	RGS7	hg19_genes_promoters
chr1	241520687	241520687	1	-	2.62033e-17	5.94669e-17	-100	chr1	241520479	241521478	1000	-	promoter:7874	uc001hyw,2	6000	RGS7	hg19_genes_promoters
chr1	244624651	244624651	1	+	1.57648e-11	1.76768e-11	-100	chr1	244623673	244624672	1000	+	promoter:3997	uc001ial,3	257044	CATSPERE	hg19_genes_promoters
chr1	244624651	244624651	1	+	1.57648e-11	1.76768e-11	-100	chr1	244623673	244624672	1000	+	promoter:3998	uc001iam,3	257044	CATSPERE	hg19_genes_promoters
chr1	244624651	244624651	1	+	1.57648e-11	1.76768e-11	-100	chr1	244623673	244624672	1000	+	promoter:3999	uc010pym,2	257044	CATSPERE	hg19_genes_promoters
chr1	244624651	244624651	1	+	1.57648e-11	1.76768e-11	-100	chr1	244623673	244624672	1000	+	promoter:4000	uc010pyn,2	257044	CATSPERE	hg19_genes_promoters
chr1	245318112	245318112	1	+	2.1896e-18	5.75659e-18	-100	chr1	245317287	245318286	1000	+	promoter:4012	uc010pyq,1	55083	KIF26B	hg19_genes_promoters
chr1	245318112	245318112	1	+	2.1896e-18	5.75659e-18	-100	chr1	245317287	245318286	1000	+	promoter:4013	uc001ibf,1	55083	KIF26B	hg19_genes_promoters
chr10	978626	978626	1	+	5.594e-20	1.83537e-19	-100	chr10	977646	978645	1000	-	promoter:39245	uc031ptb,1	23185	LARP4B	hg19_genes_promoters
chr10	978630	978630	1	+	5.594e-20	1.83537e-19	-100	chr10	977646	978645	1000	-	promoter:39245	uc031ptb,1	23185	LARP4B	hg19_genes_promoters
chr10	2357364	2357364	1	-	9.71316e-13	1.25325e-12	-100	chr10	2357269	2358268	1000	-	promoter:39256	uc021pmj,1	399708	LINC00701	hg19_genes_promoters
chr10	3109102	3109102	1	+	4.98547e-08	3.74135e-08	-100	chr10	3108712	3109711	1000	+	promoter:37582	uc001igp,3	5214	PFKP	hg19_genes_promoters
chr10	3109108	3109108	1	+	1.28935e-08	1.03428e-08	-100	chr10	3108712	3109711	1000	+	promoter:37582	uc001igp,3	5214	PFKP	hg19_genes_promoters
chr10	3109120	3109120	1	+	1.28935e-08	1.03428e-08	-100	chr10	3108712	3109711	1000	+	promoter:37582	uc001igp,3	5214	PFKP	hg19_genes_promoters
chr10	3109129	3109129	1	+	1.28935e-08	1.03428e-08	-100	chr10	3108712	3109711	1000	+	promoter:37582	uc001igp,3	5214	PFKP	hg19_genes_promoters
chr10	6186026	6186026	1	-	1.31193e-11	1.48551e-11	-100	chr10	6185843	6186842	1000	+	promoter:37627	uc001ijd,3	5209	PFKFB3	hg19_genes_promoters
chr10	6186026	6186026	1	-	1.31193e-11	1.48551e-11	-100	chr10	6185843	6186842	1000	+	promoter:37628	uc009xii,3	5209	PFKFB3	hg19_genes_promoters
chr10	7453871	7453871	1	+	5.21685e-22	2.27762e-21	-100	chr10	7453449	7454448	1000	-	promoter:39311	uc001ijn,2	57713	SFMBT2	hg19_genes_promoters
chr10	7453871	7453871	1	+	5.21685e-22	2.27762e-21	-100	chr10	7453449	7454448	1000	-	promoter:39312	uc010qay,2	57713	SFMBT2	hg19_genes_promoters
chr10	7453871	7453871	1	+	5.21685e-22	2.27762e-21	-100	chr10	7453449	7454448	1000	-	promoter:39313	uc001ijo,2	57713	SFMBT2	hg19_genes_promoters
chr10	7454338	7454338	1	-	5.35779e-16	1.02789e-15	-100	chr10	7453449	7454448	1000	-	promoter:39311	uc001ijn,2	57713	SFMBT2	hg19_genes_promoters
chr10	7454338	7454338	1	-	5.35779e-16	1.02789e-15	-100	chr10	7453449	7454448	1000	-	promoter:39312	uc010qay,2	57713	SFMBT2	hg19_genes_promoters
chr10	7454338	7454338	1	-	5.35779e-16	1.02789e-15	-100	chr10	7453449	7454448	1000	-	promoter:39313	uc001ijo,2	57713	SFMBT2	hg19_genes_promoters
chr10	7454347	7454347	1	-	5.35779e-16	1.02789e-15	-100	chr10	7453449	7454448	1000	-	promoter:39311	uc001ijn,2	57713	SFMBT2	hg19_genes_promoters
chr10	7454347	7454347	1	-	5.35779e-16	1.02789e-15	-100	chr10	7453449	7454448	1000	-	promoter:39312	uc010qay,2	57713	SFMBT2	hg19_genes_promoters
chr10	7454347	7454347	1	-	5.35779e-16	1.02789e-15	-100	chr10	7453449	7454448	1000	-	promoter:39313	uc001ijo,2	57713	SFMBT2	hg19_genes_promoters
chr10	7661677	7661677	1	+	4.70969e-15	8.03205e-15	-100	chr10	7661637	7662636	1000	-	promoter:39314	uc021pmu,1	80760	ITIH5	hg19_genes_promoters
chr10	15761882	15761882	1	-	2.59059e-20	8.8851e-20	-100	chr10	15761771	15762770	1000	-	promoter:39403	uc001ioc,1	8516	ITGA8	hg19_genes_promoters
chr10	15761882	15761882	1	-	2.59059e-20	8.8851e-20	-100	chr10	15761771	15762770	1000	-	promoter:39404	uc010qcb,1	8516	ITGA8	hg19_genes_promoters
chr10	20104817	20104817	1	+	7.16094e-15	1.1965e-14	-100	chr10	20104372	20105371	1000	+	promoter:37763	uc001iqg,1	84898	PLXDC2	hg19_genes_promoters
chr10	20104817	20104817	1	+	7.16094e-15	1.1965e-14	-100	chr10	20104372	20105371	1000	+	promoter:37764	uc001iqh,1	84898	PLXDC2	hg19_genes_promoters
chr10	20104819	20104819	1	+	7.16094e-15	1.1965e-14	-100	chr10	20104372	20105371	1000	+	promoter:37763	uc001iqg,1	84898	PLXDC2	hg19_genes_promoters
chr10	20104819	20104819	1	+	7.16094e-15	1.1965e-14	-100	chr10	20104372	20105371	1000	+	promoter:37764	uc001iqh,1	84898	PLXDC2	hg19_genes_promoters
chr10	20104828	20104828	1	+	7.16094e-15	1.1965e-14	-100	chr10	20104372	20105371	1000	+	promoter:37763	uc001iqg,1	84898	PLXDC2	hg19_genes_promoters
chr10	20104828	20104828	1	+	7.16094e-15	1.1965e-14	-100	chr10	20104372	20105371	1000	+	promoter:37764	uc001iqh,1	84898	PLXDC2	hg19_genes_promoters
chr10	25011775	25011775	1	-	3.32549e-23	1.72801e-22	-100	chr10	25011209	25012208	1000	-	promoter:39461	uc001isc,1	57584	ARHGAP21	hg19_genes_promoters
chr10	25011775	25011775	1	-	3.32549e-23	1.72801e-22	-100	chr10	25011209	25012208	1000	-	promoter:39462	uc001isd,1	57584	ARHGAP21	hg19_genes_promoters
chr10	25465408	25465408	1	-	4.30906e-11	4.5963e-11	-100	chr10	25465206	25466205	1000	-	promoter:39470	uc010qde,1	100128811	GPR158-AS1	hg19_genes_promoters
chr10	28966025	28966025	1	-	7.90896e-25	5.2025e-24	-100	chr10	28965424	28966423	1000	+	promoter:37854	uc001iuj,1	25805	BAMBI	hg19_genes_promoters
chr10	35930752	35930752	1	-	3.65592e-41	2.50629e-39	-100	chr10	35930363	35931362	1000	-	promoter:39604	uc001iyz,1	8325	FZD8	hg19_genes_promoters
chr10	44880823	44880823	1	-	8.57133e-23	4.1898e-22	-100	chr10	44880546	44881545	1000	-	promoter:39645	uc001jbf,4	6387	CXCL12	hg19_genes_promoters
chr10	44880823	44880823	1	-	8.57133e-23	4.1898e-22	-100	chr10	44880546	44881545	1000	-	promoter:39646	uc031put,1	6387	CXCL12	hg19_genes_promoters
chr10	44880823	44880823	1	-	8.57133e-23	4.1898e-22	-100	chr10	44880546	44881545	1000	-	promoter:39647	uc001jbh,3	6387	CXCL12	hg19_genes_promoters
chr10	44880823	44880823	1	-	8.57133e-23	4.1898e-22	-100	chr10	44880546	44881545	1000	-	promoter:39648	uc001jbi,3	6387	CXCL12	hg19_genes_promoters
chr10	44880823	44880823	1	-	8.57133e-23	4.1898e-22	-100	chr10	44880546	44881545	1000	-	promoter:39649	uc021ppm,1	6387	CXCL12	hg19_genes_promoters
chr10	50194600	50194600	1	-	1.6335e-29	2.19199e-28	-100	chr10	50193633	50194632	1000	-	promoter:39780	uc021ppz,1	100422895	MIR4294	hg19_genes_promoters
chr10	52104501	52104501	1	+	1.86279e-15	3.34052e-15	-100	chr10	52104106	52105105	1000	-	promoter:39833	uc021pqo,1	259230	SGMS1	hg19_genes_promoters
chr10	52104501	52104501	1	+	1.86279e-15	3.34052e-15	-100	chr10	52104106	52105105	1000	-	promoter:39835	uc021pqp,1	259230	SGMS1	hg19_genes_promoters
chr10	52178182	52178182	1	-	3.00591e-22	1.35794e-21	-100	chr10	52177941	52178940	1000	-	promoter:39836	uc021pqq,1	259230	SGMS1	hg19_genes_promoters
chr10	52178182	52178182	1	-	3.00591e-22	1.35794e-21	-100	chr10	52177941	52178940	1000	-	promoter:39837	uc021pqr,1	259230	SGMS1	hg19_genes_promoters
chr10	52833862	52833862	1	-	1.69112e-17	3.94183e-17	-100	chr10	52833234	52834233	1000	+	promoter:38114	uc001jjn,2	5592	PRKG1	hg19_genes_promoters
chr10	52833862	52833862	1	-	1.69112e-17	3.94183e-17	-100	chr10	52833234	52834233	1000	+	promoter:38115	uc001jjo,3	5592	PRKG1	hg19_genes_promoters
chr10	60935910	60935910	1	+	8.28871e-19	2.31353e-18	-100	chr10	60935348	60936347	1000	+	promoter:38130	uc001jkk,4	84457	PHYHIPL	hg19_genes_promoters
chr10	60935910	60935910	1	+	8.28871e-19	2.31353e-18	-100	chr10	60935348	60936347	1000	+	promoter:38131	uc001jkl,4	84457	PHYHIPL	hg19_genes_promoters
chr10	62704200	62704200	1	-	4.74934e-22	2.08539e-21	-100	chr10	62704034	62705033	1000	-	promoter:39903	uc001jlh,3	9886	RHOBTB1	hg19_genes_promoters
chr10	62704200	62704200	1	-	4.74934e-22	2.08539e-21	-100	chr10	62704034	62705033	1000	-	promoter:39904	uc001jli,3	9886	RHOBTB1	hg19_genes_promoters
chr10	62704208	62704208	1	-	7.56017e-22	3.21964e-21	-100	chr10	62704034	62705033	1000	-	promoter:39903	uc001jlh,3	9886	RHOBTB1	hg19_genes_promoters
chr10	62704208	62704208	1	-	7.56017e-22	3.21964e-21	-100	chr10	62704034	62705033	1000	-	promoter:39904	uc001jli,3	9886	RHOBTB1	hg19_genes_promoters
chr10	62704211	62704211	1	-	4.74934e-22	2.08539e-21	-100	chr10	62704034	62705033	1000	-	promoter:39903	uc001jlh,3	9886	RHOBTB1	hg19_genes_promoters
chr10	62704211	62704211	1	-	4.74934e-22	2.08539e-21	-100	chr10	62704034	62705033	1000	-	promoter:39904	uc001jli,3	9886	RHOBTB1	hg19_genes_promoters
chr10	62704217	62704217	1	-	4.74934e-22	2.08539e-21	-100	chr10	62704034	62705033	1000	-	promoter:39903	uc001jlh,3	9886	RHOBTB1	hg19_genes_promoters
chr10	62704217	62704217	1	-	4.74934e-22	2.08539e-21	-100	chr10	62704034	62705033	1000	-	promoter:39904	uc001jli,3	9886	RHOBTB1	hg19_genes_promoters
chr10	62761358	62761358	1	+	2.51325e-20	8.63272e-20	-100	chr10	62760737	62761736	1000	-	promoter:39905	uc001jlj,3	9886	RHOBTB1	hg19_genes_promoters
chr10	62761358	62761358	1	+	2.51325e-20	8.63272e-20	-100	chr10	62761199	62762198	1000	-	promoter:39906	uc001jlk,3	9886	RHOBTB1	hg19_genes_promoters
chr10	62761358	62761358	1	+	2.51325e-20	8.63272e-20	-100	chr10	62761199	62762198	1000	-	promoter:39907	uc001jlm,3	9886	RHOBTB1	hg19_genes_promoters
chr10	72201741	72201741	1	+	2.13162e-21	8.54264e-21	-100	chr10	72201466	72202465	1000	-	promoter:40003	uc001jrc,2	4838	NODAL	hg19_genes_promoters
chr10	72201765	72201765	1	+	2.13162e-21	8.54264e-21	-100	chr10	72201466	72202465	1000	-	promoter:40003	uc001jrc,2	4838	NODAL	hg19_genes_promoters
chr10	73155957	73155957	1	-	1.14539e-21	4.76902e-21	-100	chr10	73155691	73156690	1000	+	promoter:38261	uc001jrv,3	64072	CDH23	hg19_genes_promoters
chr10	73155957	73155957	1	-	1.14539e-21	4.76902e-21	-100	chr10	73155691	73156690	1000	+	promoter:38262	uc009xql,3	64072	CDH23	hg19_genes_promoters
chr10	73155957	73155957	1	-	1.14539e-21	4.76902e-21	-100	chr10	73155691	73156690	1000	+	promoter:38263	uc001jrw,4	64072	CDH23	hg19_genes_promoters
chr10	73155957	73155957	1	-	1.14539e-21	4.76902e-21	-100	chr10	73155691	73156690	1000	+	promoter:38264	uc001jry,3	64072	CDH23	hg19_genes_promoters
chr10	73155957	73155957	1	-	1.14539e-21	4.76902e-21	-100	chr10	73155691	73156690	1000	+	promoter:38265	uc001jrz,3	64072	CDH23	hg19_genes_promoters
chr10	73155957	73155957	1	-	1.14539e-21	4.76902e-21	-100	chr10	73155691	73156690	1000	+	promoter:38266	uc001jrx,4	64072	CDH23	hg19_genes_promoters
chr10	73723341	73723341	1	+	1.78309e-13	2.51536e-13	-100	chr10	73723120	73724119	1000	+	promoter:38275	uc001jsn,3	9469	CHST3	hg19_genes_promoters
chr10	73723361	73723361	1	+	1.78309e-13	2.51536e-13	-100	chr10	73723120	73724119	1000	+	promoter:38275	uc001jsn,3	9469	CHST3	hg19_genes_promoters
chr10	73723370	73723370	1	+	1.78309e-13	2.51536e-13	-100	chr10	73723120	73724119	1000	+	promoter:38275	uc001jsn,3	9469	CHST3	hg19_genes_promoters
chr10	74035297	74035297	1	+	2.86027e-22	1.29855e-21	-100	chr10	74034555	74035554	1000	-	promoter:40033	uc021psu,1	NA	NA	hg19_genes_promoters
chr10	74035297	74035297	1	+	2.86027e-22	1.29855e-21	-100	chr10	74034906	74035905	1000	-	promoter:40034	uc021psv,1	NA	NA	hg19_genes_promoters
chr10	74035297	74035297	1	+	2.86027e-22	1.29855e-21	-100	chr10	74035095	74036094	1000	-	promoter:40035	uc021psw,1	NA	NA	hg19_genes_promoters
chr10	74035297	74035297	1	+	2.86027e-22	1.29855e-21	-100	chr10	74035117	74036116	1000	-	promoter:40036	uc021psx,1	NA	NA	hg19_genes_promoters
chr10	74035297	74035297	1	+	2.86027e-22	1.29855e-21	-100	chr10	74035159	74036158	1000	-	promoter:40037	uc021psy,1	NA	NA	hg19_genes_promoters
chr10	74035297	74035297	1	+	2.86027e-22	1.29855e-21	-100	chr10	74035227	74036226	1000	-	promoter:40038	uc021psz,1	NA	NA	hg19_genes_promoters
chr10	74115664	74115664	1	+	1.41764e-14	2.28449e-14	-100	chr10	74114908	74115907	1000	-	promoter:40046	uc001jsz,2	54788	DNAJB12	hg19_genes_promoters
chr10	74115664	74115664	1	+	1.41764e-14	2.28449e-14	-100	chr10	74114908	74115907	1000	-	promoter:40047	uc001jta,2	54788	DNAJB12	hg19_genes_promoters
chr10	74115664	74115664	1	+	1.41764e-14	2.28449e-14	-100	chr10	74114908	74115907	1000	-	promoter:40048	uc010qjv,1	54788	DNAJB12	hg19_genes_promoters
chr10	74115677	74115677	1	+	1.72273e-13	2.43463e-13	-100	chr10	74114908	74115907	1000	-	promoter:40046	uc001jsz,2	54788	DNAJB12	hg19_genes_promoters
chr10	74115677	74115677	1	+	1.72273e-13	2.43463e-13	-100	chr10	74114908	74115907	1000	-	promoter:40047	uc001jta,2	54788	DNAJB12	hg19_genes_promoters
chr10	74115677	74115677	1	+	1.72273e-13	2.43463e-13	-100	chr10	74114908	74115907	1000	-	promoter:40048	uc010qjv,1	54788	DNAJB12	hg19_genes_promoters
chr10	79397812	79397812	1	-	1.15167e-29	1.57925e-28	-100	chr10	79397578	79398577	1000	-	promoter:40147	uc001jxj,2	3778	KCNMA1	hg19_genes_promoters
chr10	79397812	79397812	1	-	1.15167e-29	1.57925e-28	-100	chr10	79397578	79398577	1000	-	promoter:40148	uc021ptu,1	3778	KCNMA1	hg19_genes_promoters
chr10	79397812	79397812	1	-	1.15167e-29	1.57925e-28	-100	chr10	79397578	79398577	1000	-	promoter:40152	uc001jxm,3	3778	KCNMA1	hg19_genes_promoters
chr10	79397812	79397812	1	-	1.15167e-29	1.57925e-28	-100	chr10	79397578	79398577	1000	-	promoter:40153	uc001jxn,3	3778	KCNMA1	hg19_genes_promoters
chr10	79397812	79397812	1	-	1.15167e-29	1.57925e-28	-100	chr10	79397578	79398577	1000	-	promoter:40154	uc001jxo,3	3778	KCNMA1	hg19_genes_promoters
chr10	79397812	79397812	1	-	1.15167e-29	1.57925e-28	-100	chr10	79397578	79398577	1000	-	promoter:40155	uc001jxq,3	3778	KCNMA1	hg19_genes_promoters
chr10	79397812	79397812	1	-	1.15167e-29	1.57925e-28	-100	chr10	79397578	79398577	1000	-	promoter:40157	uc001jxs,4	3778	KCNMA1	hg19_genes_promoters
chr10	79397812	79397812	1	-	1.15167e-29	1.57925e-28	-100	chr10	79397578	79398577	1000	-	promoter:40158	uc001jxt,4	3778	KCNMA1	hg19_genes_promoters
chr10	79397812	79397812	1	-	1.15167e-29	1.57925e-28	-100	chr10	79397578	79398577	1000	-	promoter:40159	uc031pvz,1	3778	KCNMA1	hg19_genes_promoters
chr10	81003054	81003054	1	+	4.94774e-12	5.88575e-12	-100	chr10	81002425	81003424	1000	+	promoter:38433	uc001kag,2	57178	ZMIZ1	hg19_genes_promoters
chr10	81204790	81204790	1	-	3.75416e-29	4.79318e-28	-100	chr10	81203929	81204928	1000	-	promoter:40175	uc010qlr,2	219654	ZCCHC24	hg19_genes_promoters
chr10	82213973	82213973	1	+	2.64535e-26	2.16717e-25	-100	chr10	82213038	82214037	1000	+	promoter:38477	uc001kci,4	81619	TSPAN14	hg19_genes_promoters
chr10	82213973	82213973	1	+	2.64535e-26	2.16717e-25	-100	chr10	82213038	82214037	1000	+	promoter:38478	uc001kcj,4	81619	TSPAN14	hg19_genes_promoters
chr10	82213973	82213973	1	+	2.64535e-26	2.16717e-25	-100	chr10	82213038	82214037	1000	+	promoter:38479	uc009xss,3	81619	TSPAN14	hg19_genes_promoters
chr10	83634218	83634218	1	+	5.45073e-24	3.17301e-23	-100	chr10	83634070	83635069	1000	+	promoter:38485	uc001kco,2	10718	NRG3	hg19_genes_promoters
chr10	83634218	83634218	1	+	5.45073e-24	3.17301e-23	-100	chr10	83634070	83635069	1000	+	promoter:38486	uc010qlz,1	10718	NRG3	hg19_genes_promoters
chr10	83634218	83634218	1	+	5.45073e-24	3.17301e-23	-100	chr10	83634070	83635069	1000	+	promoter:38487	uc021pvb,1	10718	NRG3	hg19_genes_promoters
chr10	83634218	83634218	1	+	5.45073e-24	3.17301e-23	-100	chr10	83634070	83635069	1000	+	promoter:38488	uc021pvc,1	10718	NRG3	hg19_genes_promoters
chr10	88126503	88126503	1	-	2.35603e-13	3.277e-13	-100	chr10	88126251	88127250	1000	-	promoter:40210	uc001kdl,1	2894	GRID1	hg19_genes_promoters
chr10	88126503	88126503	1	-	2.35603e-13	3.277e-13	-100	chr10	88126251	88127250	1000	-	promoter:40211	uc009xsu,1	2894	GRID1	hg19_genes_promoters
chr10	88127033	88127033	1	-	1.06063e-23	5.92175e-23	-100	chr10	88126251	88127250	1000	-	promoter:40210	uc001kdl,1	2894	GRID1	hg19_genes_promoters
chr10	88127033	88127033	1	-	1.06063e-23	5.92175e-23	-100	chr10	88126251	88127250	1000	-	promoter:40211	uc009xsu,1	2894	GRID1	hg19_genes_promoters
chr10	91295880	91295880	1	+	1.5413e-38	7.66421e-37	-100	chr10	91295314	91296313	1000	-	promoter:40263	uc001kgm,3	387700	SLC16A12	hg19_genes_promoters
chr10	93392904	93392904	1	+	3.30207e-17	7.40092e-17	-100	chr10	93392859	93393858	1000	-	promoter:40279	uc001kho,3	5507	PPP1R3C	hg19_genes_promoters
chr10	93392916	93392916	1	+	3.30207e-17	7.40092e-17	-100	chr10	93392859	93393858	1000	-	promoter:40279	uc001kho,3	5507	PPP1R3C	hg19_genes_promoters
chr10	93392918	93392918	1	+	3.30207e-17	7.40092e-17	-100	chr10	93392859	93393858	1000	-	promoter:40279	uc001kho,3	5507	PPP1R3C	hg19_genes_promoters
chr10	93392929	93392929	1	+	3.30207e-17	7.40092e-17	-100	chr10	93392859	93393858	1000	-	promoter:40279	uc001kho,3	5507	PPP1R3C	hg19_genes_promoters
chr10	93392942	93392942	1	+	5.73007e-17	1.24346e-16	-100	chr10	93392859	93393858	1000	-	promoter:40279	uc001kho,3	5507	PPP1R3C	hg19_genes_promoters
chr10	93682784	93682784	1	-	3.12133e-27	2.94794e-26	-100	chr10	93682736	93683735	1000	+	promoter:38633	uc009xua,1	9044	BTAF1	hg19_genes_promoters
chr10	93682784	93682784	1	-	3.12133e-27	2.94794e-26	-100	chr10	93682736	93683735	1000	+	promoter:38634	uc001khr,3	9044	BTAF1	hg19_genes_promoters
chr10	93682819	93682819	1	-	4.99412e-27	4.55725e-26	-100	chr10	93682736	93683735	1000	+	promoter:38633	uc009xua,1	9044	BTAF1	hg19_genes_promoters
chr10	93682819	93682819	1	-	4.99412e-27	4.55725e-26	-100	chr10	93682736	93683735	1000	+	promoter:38634	uc001khr,3	9044	BTAF1	hg19_genes_promoters
chr10	94832528	94832528	1	+	7.01724e-40	4.12886e-38	-100	chr10	94832232	94833231	1000	+	promoter:38653	uc001kik,1	1592	CYP26A1	hg19_genes_promoters
chr10	97051353	97051353	1	+	5.67241e-20	1.85956e-19	-100	chr10	97050906	97051905	1000	-	promoter:40317	uc001kkh,4	9124	PDLIM1	hg19_genes_promoters
chr10	99609792	99609792	1	-	2.75183e-35	8.76403e-34	-100	chr10	99608995	99609994	1000	+	promoter:38755	uc001kos,3	401647	GOLGA7B	hg19_genes_promoters
chr10	101380824	101380824	1	+	1.59104e-11	1.78266e-11	-100	chr10	101380222	101381221	1000	-	promoter:40433	uc001kpx,2	81894	SLC25A28	hg19_genes_promoters
chr10	101380824	101380824	1	+	1.59104e-11	1.78266e-11	-100	chr10	101380222	101381221	1000	-	promoter:40435	uc009xwk,1	81894	SLC25A28	hg19_genes_promoters
chr10	101419377	101419377	1	+	6.17174e-19	1.74756e-18	-100	chr10	101418995	101419994	1000	-	promoter:40434	uc001kpy,2	81894	SLC25A28	hg19_genes_promoters
chr10	102279897	102279897	1	-	1.27741e-21	5.27895e-21	-100	chr10	102279596	102280595	1000	-	promoter:40461	uc001krc,1	25956	SEC31B	hg19_genes_promoters
chr10	102279897	102279897	1	-	1.27741e-21	5.27895e-21	-100	chr10	102279596	102280595	1000	-	promoter:40462	uc001krd,1	25956	SEC31B	hg19_genes_promoters
chr10	102279897	102279897	1	-	1.27741e-21	5.27895e-21	-100	chr10	102279596	102280595	1000	-	promoter:40463	uc001kre,1	25956	SEC31B	hg19_genes_promoters
chr10	102279897	102279897	1	-	1.27741e-21	5.27895e-21	-100	chr10	102279596	102280595	1000	-	promoter:40464	uc001krf,1	25956	SEC31B	hg19_genes_promoters
chr10	102279897	102279897	1	-	1.27741e-21	5.27895e-21	-100	chr10	102279596	102280595	1000	-	promoter:40466	uc009xwn,1	25956	SEC31B	hg19_genes_promoters
chr10	102279897	102279897	1	-	1.27741e-21	5.27895e-21	-100	chr10	102279596	102280595	1000	-	promoter:40467	uc010qpp,1	25956	SEC31B	hg19_genes_promoters
chr10	102279909	102279909	1	-	1.27741e-21	5.27895e-21	-100	chr10	102279596	102280595	1000	-	promoter:40461	uc001krc,1	25956	SEC31B	hg19_genes_promoters
chr10	102279909	102279909	1	-	1.27741e-21	5.27895e-21	-100	chr10	102279596	102280595	1000	-	promoter:40462	uc001krd,1	25956	SEC31B	hg19_genes_promoters
chr10	102279909	102279909	1	-	1.27741e-21	5.27895e-21	-100	chr10	102279596	102280595	1000	-	promoter:40463	uc001kre,1	25956	SEC31B	hg19_genes_promoters
chr10	102279909	102279909	1	-	1.27741e-21	5.27895e-21	-100	chr10	102279596	102280595	1000	-	promoter:40464	uc001krf,1	25956	SEC31B	hg19_genes_promoters
chr10	102279909	102279909	1	-	1.27741e-21	5.27895e-21	-100	chr10	102279596	102280595	1000	-	promoter:40466	uc009xwn,1	25956	SEC31B	hg19_genes_promoters
chr10	102279909	102279909	1	-	1.27741e-21	5.27895e-21	-100	chr10	102279596	102280595	1000	-	promoter:40467	uc010qpp,1	25956	SEC31B	hg19_genes_promoters
chr10	102989312	102989312	1	-	1.84674e-10	1.83145e-10	-100	chr10	102988351	102989350	1000	+	promoter:38820	uc010qpy,2	399806	LBX1-AS1	hg19_genes_promoters
chr10	102989312	102989312	1	-	1.84674e-10	1.83145e-10	-100	chr10	102988718	102989717	1000	-	promoter:40484	uc001ksx,3	10660	LBX1	hg19_genes_promoters
chr10	102989504	102989504	1	-	3.1651e-10	3.05518e-10	-100	chr10	102988718	102989717	1000	-	promoter:40484	uc001ksx,3	10660	LBX1	hg19_genes_promoters
chr10	103536197	103536197	1	-	1.03417e-10	1.05604e-10	-100	chr10	103535760	103536759	1000	-	promoter:40501	uc001ktp,2	2253	FGF8	hg19_genes_promoters
chr10	103536197	103536197	1	-	1.03417e-10	1.05604e-10	-100	chr10	103535760	103536759	1000	-	promoter:40502	uc001ktq,2	2253	FGF8	hg19_genes_promoters
chr10	103536197	103536197	1	-	1.03417e-10	1.05604e-10	-100	chr10	103535760	103536759	1000	-	promoter:40503	uc001ktr,2	2253	FGF8	hg19_genes_promoters
chr10	103536197	103536197	1	-	1.03417e-10	1.05604e-10	-100	chr10	103535760	103536759	1000	-	promoter:40504	uc001kts,2	2253	FGF8	hg19_genes_promoters
chr10	103536197	103536197	1	-	1.03417e-10	1.05604e-10	-100	chr10	103535760	103536759	1000	-	promoter:40505	uc009xwr,2	2253	FGF8	hg19_genes_promoters
chr10	103588777	103588777	1	+	2.86028e-18	7.38777e-18	-100	chr10	103588635	103589634	1000	-	promoter:40515	uc010qqg,2	30819	KCNIP2	hg19_genes_promoters
chr10	105036962	105036962	1	+	1.88762e-20	6.59573e-20	-100	chr10	105036752	105037751	1000	-	promoter:40554	uc001kwr,3	NA	NA	hg19_genes_promoters
chr10	112404050	112404050	1	+	2.29619e-16	4.62531e-16	-100	chr10	112403155	112404154	1000	+	promoter:38928	uc001kzf,2	282996	RBM20	hg19_genes_promoters
chr10	114888608	114888608	1	-	4.77791e-21	1.82003e-20	-100	chr10	114888060	114889059	1000	+	promoter:38979	uc010qrw,2	6934	TCF7L2	hg19_genes_promoters
chr10	114888608	114888608	1	-	4.77791e-21	1.82003e-20	-100	chr10	114888392	114889391	1000	+	promoter:38980	uc010qrx,2	6934	TCF7L2	hg19_genes_promoters
chr10	118927408	118927408	1	-	8.94034e-20	2.84218e-19	-100	chr10	118927286	118928285	1000	-	promoter:40679	uc021pzl,1	100500893	MIR3663	hg19_genes_promoters
chr10	119304622	119304622	1	+	1.02725e-15	1.90341e-15	-100	chr10	119304580	119305579	1000	-	promoter:40682	uc001ldg,3	196047	EMX2OS	hg19_genes_promoters
chr10	119305041	119305041	1	-	2.97814e-11	3.23256e-11	-100	chr10	119304580	119305579	1000	-	promoter:40682	uc001ldg,3	196047	EMX2OS	hg19_genes_promoters
chr10	120355398	120355398	1	-	2.11783e-25	1.51035e-24	-100	chr10	120355161	120356160	1000	-	promoter:40687	uc001ldp,1	2834	PRLHR	hg19_genes_promoters
chr10	120355398	120355398	1	-	2.11783e-25	1.51035e-24	-100	chr10	120354757	120355756	1000	-	promoter:40688	uc021pzm,1	NA	NA	hg19_genes_promoters
chr10	120356035	120356035	1	-	1.37311e-19	4.27282e-19	-100	chr10	120355161	120356160	1000	-	promoter:40687	uc001ldp,1	2834	PRLHR	hg19_genes_promoters
chr10	120356053	120356053	1	-	1.37311e-19	4.27282e-19	-100	chr10	120355161	120356160	1000	-	promoter:40687	uc001ldp,1	2834	PRLHR	hg19_genes_promoters
chr10	120356073	120356073	1	-	1.37311e-19	4.27282e-19	-100	chr10	120355161	120356160	1000	-	promoter:40687	uc001ldp,1	2834	PRLHR	hg19_genes_promoters
chr10	124639512	124639512	1	+	1.98005e-15	3.53805e-15	-100	chr10	124639158	124640157	1000	-	promoter:40753	uc010qtz,2	100533195	FAM24B-CUZD1	hg19_genes_promoters
chr10	124639512	124639512	1	+	1.98005e-15	3.53805e-15	-100	chr10	124639158	124640157	1000	-	promoter:40754	uc001lgt,3	196792	FAM24B	hg19_genes_promoters
chr10	124639512	124639512	1	+	1.98005e-15	3.53805e-15	-100	chr10	124639158	124640157	1000	-	promoter:40755	uc021qai,1	196792	FAM24B	hg19_genes_promoters
chr10	125425842	125425842	1	+	1.96382e-33	4.7579e-32	-100	chr10	125424871	125425870	1000	+	promoter:39127	uc001lhh,3	2849	GPR26	hg19_genes_promoters
chr10	127584481	127584481	1	-	1.92181e-15	3.44136e-15	-100	chr10	127584108	127585107	1000	+	promoter:39152	uc010quk,1	92565	FANK1	hg19_genes_promoters
chr10	127584481	127584481	1	-	1.92181e-15	3.44136e-15	-100	chr10	127584108	127585107	1000	+	promoter:39153	uc001ljh,4	92565	FANK1	hg19_genes_promoters
chr10	127584481	127584481	1	-	1.92181e-15	3.44136e-15	-100	chr10	127584108	127585107	1000	+	promoter:39154	uc009yan,3	92565	FANK1	hg19_genes_promoters
chr10	127584520	127584520	1	-	1.92181e-15	3.44136e-15	-100	chr10	127584108	127585107	1000	+	promoter:39152	uc010quk,1	92565	FANK1	hg19_genes_promoters
chr10	127584520	127584520	1	-	1.92181e-15	3.44136e-15	-100	chr10	127584108	127585107	1000	+	promoter:39153	uc001ljh,4	92565	FANK1	hg19_genes_promoters
chr10	127584520	127584520	1	-	1.92181e-15	3.44136e-15	-100	chr10	127584108	127585107	1000	+	promoter:39154	uc009yan,3	92565	FANK1	hg19_genes_promoters
chr10	127584641	127584641	1	+	1.73912e-66	2.9965e-63	-100	chr10	127584108	127585107	1000	+	promoter:39152	uc010quk,1	92565	FANK1	hg19_genes_promoters
chr10	127584641	127584641	1	+	1.73912e-66	2.9965e-63	-100	chr10	127584108	127585107	1000	+	promoter:39153	uc001ljh,4	92565	FANK1	hg19_genes_promoters
chr10	127584641	127584641	1	+	1.73912e-66	2.9965e-63	-100	chr10	127584108	127585107	1000	+	promoter:39154	uc009yan,3	92565	FANK1	hg19_genes_promoters
chr10	129536157	129536157	1	-	8.80085e-30	1.23233e-28	-100	chr10	129535261	129536260	1000	-	promoter:40817	uc009yar,1	NA	NA	hg19_genes_promoters
chr10	133809882	133809882	1	+	2.68312e-23	1.41406e-22	-100	chr10	133809242	133810241	1000	+	promoter:39182	uc001lkw,1	NA	NA	hg19_genes_promoters
chr10	134599728	134599728	1	+	6.16377e-21	2.31149e-20	-100	chr10	134599538	134600537	1000	-	promoter:40843	uc001llr,2	84504	NKX6-2	hg19_genes_promoters
chr10	134756689	134756689	1	-	3.2406e-16	6.39373e-16	-100	chr10	134756090	134757089	1000	-	promoter:40844	uc021qbc,1	54777	CFAP46	hg19_genes_promoters
chr10	134756689	134756689	1	-	3.2406e-16	6.39373e-16	-100	chr10	134756090	134757089	1000	-	promoter:40846	uc001llt,3	54777	CFAP46	hg19_genes_promoters
chr10	134756689	134756689	1	-	3.2406e-16	6.39373e-16	-100	chr10	134756090	134757089	1000	-	promoter:40847	uc001llu,3	54777	CFAP46	hg19_genes_promoters
chr10	134756875	134756875	1	-	6.17724e-18	1.52907e-17	-100	chr10	134756090	134757089	1000	-	promoter:40844	uc021qbc,1	54777	CFAP46	hg19_genes_promoters
chr10	134756875	134756875	1	-	6.17724e-18	1.52907e-17	-100	chr10	134756090	134757089	1000	-	promoter:40846	uc001llt,3	54777	CFAP46	hg19_genes_promoters
chr10	134756875	134756875	1	-	6.17724e-18	1.52907e-17	-100	chr10	134756090	134757089	1000	-	promoter:40847	uc001llu,3	54777	CFAP46	hg19_genes_promoters
chr10	134973139	134973139	1	+	2.86028e-18	7.38777e-18	-100	chr10	134972971	134973970	1000	+	promoter:39204	uc001llz,1	85442	KNDC1	hg19_genes_promoters
chr10	135050431	135050431	1	-	3.92677e-12	4.72836e-12	-100	chr10	135050408	135051407	1000	+	promoter:39208	uc010quy,1	27287	VENTX	hg19_genes_promoters
chr10	135050703	135050703	1	-	1.43406e-13	2.04461e-13	-100	chr10	135050408	135051407	1000	+	promoter:39208	uc010quy,1	27287	VENTX	hg19_genes_promoters
chr10	135050736	135050736	1	-	1.43406e-13	2.04461e-13	-100	chr10	135050408	135051407	1000	+	promoter:39208	uc010quy,1	27287	VENTX	hg19_genes_promoters
chr10	135061584	135061584	1	+	2.4631e-10	2.40958e-10	-100	chr10	135061125	135062124	1000	-	promoter:40849	uc009ybh,2	574448	MIR202	hg19_genes_promoters
chr10	135122115	135122115	1	+	7.96701e-14	1.17172e-13	-100	chr10	135121423	135122422	1000	+	promoter:39209	uc001lmj,1	118472	ZNF511	hg19_genes_promoters
chr10	135122115	135122115	1	+	7.96701e-14	1.17172e-13	-100	chr10	135121423	135122422	1000	+	promoter:39210	uc001lml,1	118472	ZNF511	hg19_genes_promoters
chr10	135122115	135122115	1	+	7.96701e-14	1.17172e-13	-100	chr10	135121894	135122893	1000	+	promoter:39211	uc021qbf,1	118471	PRAP1	hg19_genes_promoters
chr11	410088	410088	1	-	6.9783e-26	5.35452e-25	-100	chr11	410028	411027	1000	-	promoter:43213	uc001lpg,3	59307	SIGIRR	hg19_genes_promoters
chr11	430293	430293	1	-	4.03292e-15	6.9323e-15	-100	chr11	429867	430866	1000	-	promoter:43214	uc001lph,2	338440	ANO9	hg19_genes_promoters
chr11	430301	430301	1	-	1.58215e-14	2.53082e-14	-100	chr11	429867	430866	1000	-	promoter:43214	uc001lph,2	338440	ANO9	hg19_genes_promoters
chr11	430331	430331	1	-	4.03292e-15	6.9323e-15	-100	chr11	429867	430866	1000	-	promoter:43214	uc001lph,2	338440	ANO9	hg19_genes_promoters
chr11	576477	576477	1	+	1.39382e-13	1.99106e-13	-100	chr11	575483	576482	1000	+	promoter:40909	uc001lqe,3	57661	PHRF1	hg19_genes_promoters
chr11	576477	576477	1	+	1.39382e-13	1.99106e-13	-100	chr11	575483	576482	1000	+	promoter:40910	uc010qwc,2	57661	PHRF1	hg19_genes_promoters
chr11	576477	576477	1	+	1.39382e-13	1.99106e-13	-100	chr11	575483	576482	1000	+	promoter:40911	uc010qwd,2	57661	PHRF1	hg19_genes_promoters
chr11	576477	576477	1	+	1.39382e-13	1.99106e-13	-100	chr11	575483	576482	1000	+	promoter:40912	uc010qwe,2	57661	PHRF1	hg19_genes_promoters
chr11	576477	576477	1	+	1.39382e-13	1.99106e-13	-100	chr11	575886	576885	1000	-	promoter:43236	uc010qwb,3	143666	LOC143666	hg19_genes_promoters
chr11	615776	615776	1	+	2.35603e-13	3.277e-13	-100	chr11	615260	616259	1000	-	promoter:43237	uc009ycb,3	3665	IRF7	hg19_genes_promoters
chr11	615776	615776	1	+	2.35603e-13	3.277e-13	-100	chr11	615648	616647	1000	-	promoter:43238	uc001lqf,3	3665	IRF7	hg19_genes_promoters
chr11	615776	615776	1	+	2.35603e-13	3.277e-13	-100	chr11	615648	616647	1000	-	promoter:43239	uc010qwf,2	3665	IRF7	hg19_genes_promoters
chr11	615776	615776	1	+	2.35603e-13	3.277e-13	-100	chr11	615648	616647	1000	-	promoter:43240	uc010qwg,2	3665	IRF7	hg19_genes_promoters
chr11	615776	615776	1	+	2.35603e-13	3.277e-13	-100	chr11	615729	616728	1000	-	promoter:43241	uc001lqg,3	3665	IRF7	hg19_genes_promoters
chr11	615776	615776	1	+	2.35603e-13	3.277e-13	-100	chr11	615729	616728	1000	-	promoter:43242	uc031pxz,1	3665	IRF7	hg19_genes_promoters
chr11	706353	706353	1	+	5.07644e-30	7.34295e-29	-100	chr11	705629	706628	1000	+	promoter:40922	uc001lqu,3	64787	EPS8L2	hg19_genes_promoters
chr11	706483	706483	1	-	5.94379e-25	3.98177e-24	-100	chr11	705629	706628	1000	+	promoter:40922	uc001lqu,3	64787	EPS8L2	hg19_genes_promoters
chr11	721144	721144	1	-	1.54649e-12	1.94987e-12	-100	chr11	720926	721925	1000	+	promoter:40926	uc001lqx,3	64787	EPS8L2	hg19_genes_promoters
chr11	746459	746459	1	-	6.59698e-12	7.7379e-12	-100	chr11	746432	747431	1000	+	promoter:40928	uc010qwl,2	6888	TALDO1	hg19_genes_promoters
chr11	746459	746459	1	-	6.59698e-12	7.7379e-12	-100	chr11	746432	747431	1000	+	promoter:40929	uc001lqz,3	6888	TALDO1	hg19_genes_promoters
chr11	746459	746459	1	-	6.59698e-12	7.7379e-12	-100	chr11	746432	747431	1000	+	promoter:40930	uc001lra,3	6888	TALDO1	hg19_genes_promoters
chr11	827128	827128	1	+	3.69912e-19	1.08079e-18	-100	chr11	826585	827584	1000	+	promoter:40937	uc009ycm,1	283229	CRACR2B	hg19_genes_promoters
chr11	827134	827134	1	+	9.53236e-19	2.63645e-18	-100	chr11	826585	827584	1000	+	promoter:40937	uc009ycm,1	283229	CRACR2B	hg19_genes_promoters
chr11	1037031	1037031	1	+	9.55645e-24	5.38301e-23	-100	chr11	1036707	1037706	1000	-	promoter:43297	uc001lsw,2	4588	MUC6	hg19_genes_promoters
chr11	1037042	1037042	1	+	9.06562e-13	1.17464e-12	-100	chr11	1036707	1037706	1000	-	promoter:43297	uc001lsw,2	4588	MUC6	hg19_genes_promoters
chr11	1243826	1243826	1	+	2.38172e-27	2.28321e-26	-100	chr11	1243295	1244294	1000	+	promoter:40960	uc009yct,2	727897	MUC5B	hg19_genes_promoters
chr11	1243826	1243826	1	+	2.38172e-27	2.28321e-26	-100	chr11	1243295	1244294	1000	+	promoter:40961	uc001lta,3	727897	MUC5B	hg19_genes_promoters
chr11	1243864	1243864	1	-	3.64805e-13	4.95351e-13	-100	chr11	1243295	1244294	1000	+	promoter:40960	uc009yct,2	727897	MUC5B	hg19_genes_promoters
chr11	1243864	1243864	1	-	3.64805e-13	4.95351e-13	-100	chr11	1243295	1244294	1000	+	promoter:40961	uc001lta,3	727897	MUC5B	hg19_genes_promoters
chr11	1331505	1331505	1	+	1.46524e-14	2.35603e-14	-100	chr11	1330893	1331892	1000	-	promoter:43299	uc001lte,3	54472	TOLLIP	hg19_genes_promoters
chr11	1331505	1331505	1	+	1.46524e-14	2.35603e-14	-100	chr11	1330893	1331892	1000	-	promoter:43300	uc001ltf,3	54472	TOLLIP	hg19_genes_promoters
chr11	1331505	1331505	1	+	1.46524e-14	2.35603e-14	-100	chr11	1330893	1331892	1000	-	promoter:43301	uc009ycu,3	54472	TOLLIP	hg19_genes_promoters
chr11	1331519	1331519	1	+	1.46524e-14	2.35603e-14	-100	chr11	1330893	1331892	1000	-	promoter:43299	uc001lte,3	54472	TOLLIP	hg19_genes_promoters
chr11	1331519	1331519	1	+	1.46524e-14	2.35603e-14	-100	chr11	1330893	1331892	1000	-	promoter:43300	uc001ltf,3	54472	TOLLIP	hg19_genes_promoters
chr11	1331519	1331519	1	+	1.46524e-14	2.35603e-14	-100	chr11	1330893	1331892	1000	-	promoter:43301	uc009ycu,3	54472	TOLLIP	hg19_genes_promoters
chr11	2189453	2189453	1	-	1.14891e-20	4.14396e-20	-100	chr11	2189410	2190409	1000	-	promoter:43341	uc009ydh,1	7054	TH	hg19_genes_promoters
chr11	2890721	2890721	1	-	1.13646e-16	2.37362e-16	-100	chr11	2890263	2891262	1000	+	promoter:41029	uc009ydq,3	55539	KCNQ1DN	hg19_genes_promoters
chr11	2891756	2891756	1	-	5.10015e-24	2.97916e-23	-100	chr11	2891667	2892666	1000	+	promoter:41030	uc021qch,1	NA	NA	hg19_genes_promoters
chr11	2950951	2950951	1	+	5.24453e-30	7.56492e-29	-100	chr11	2950651	2951650	1000	-	promoter:43357	uc001lxa,1	7262	PHLDA2	hg19_genes_promoters
chr11	2950951	2950951	1	+	5.24453e-30	7.56492e-29	-100	chr11	2950595	2951594	1000	-	promoter:43358	uc021qci,1	NA	NA	hg19_genes_promoters
chr11	2950957	2950957	1	+	5.24453e-30	7.56492e-29	-100	chr11	2950651	2951650	1000	-	promoter:43357	uc001lxa,1	7262	PHLDA2	hg19_genes_promoters
chr11	2950957	2950957	1	+	5.24453e-30	7.56492e-29	-100	chr11	2950595	2951594	1000	-	promoter:43358	uc021qci,1	NA	NA	hg19_genes_promoters
chr11	2950959	2950959	1	+	5.24453e-30	7.56492e-29	-100	chr11	2950651	2951650	1000	-	promoter:43357	uc001lxa,1	7262	PHLDA2	hg19_genes_promoters
chr11	2950959	2950959	1	+	5.24453e-30	7.56492e-29	-100	chr11	2950595	2951594	1000	-	promoter:43358	uc021qci,1	NA	NA	hg19_genes_promoters
chr11	2950969	2950969	1	+	7.59784e-30	1.07128e-28	-100	chr11	2950651	2951650	1000	-	promoter:43357	uc001lxa,1	7262	PHLDA2	hg19_genes_promoters
chr11	2950969	2950969	1	+	7.59784e-30	1.07128e-28	-100	chr11	2950595	2951594	1000	-	promoter:43358	uc021qci,1	NA	NA	hg19_genes_promoters
chr11	2950988	2950988	1	+	1.56092e-19	4.80417e-19	-100	chr11	2950651	2951650	1000	-	promoter:43357	uc001lxa,1	7262	PHLDA2	hg19_genes_promoters
chr11	2950988	2950988	1	+	1.56092e-19	4.80417e-19	-100	chr11	2950595	2951594	1000	-	promoter:43358	uc021qci,1	NA	NA	hg19_genes_promoters
chr11	2950990	2950990	1	+	1.56092e-19	4.80417e-19	-100	chr11	2950651	2951650	1000	-	promoter:43357	uc001lxa,1	7262	PHLDA2	hg19_genes_promoters
chr11	2950990	2950990	1	+	1.56092e-19	4.80417e-19	-100	chr11	2950595	2951594	1000	-	promoter:43358	uc021qci,1	NA	NA	hg19_genes_promoters
chr11	3253856	3253856	1	-	7.21578e-49	1.36374e-46	-100	chr11	3253617	3254616	1000	-	promoter:43379	uc001lxq,5	116534	MRGPRE	hg19_genes_promoters
chr11	3862250	3862250	1	-	4.03292e-15	6.9323e-15	-100	chr11	3862214	3863213	1000	-	promoter:43407	uc001lyu,2	391	RHOG	hg19_genes_promoters
chr11	6280337	6280337	1	-	2.95452e-27	2.79756e-26	-100	chr11	6279904	6280903	1000	+	promoter:41122	uc001mcp,3	887	CCKBR	hg19_genes_promoters
chr11	6280337	6280337	1	-	2.95452e-27	2.79756e-26	-100	chr11	6279904	6280903	1000	+	promoter:41123	uc001mcq,3	887	CCKBR	hg19_genes_promoters
chr11	6280337	6280337	1	-	2.95452e-27	2.79756e-26	-100	chr11	6279904	6280903	1000	+	promoter:41124	uc001mcr,3	887	CCKBR	hg19_genes_promoters
chr11	6280337	6280337	1	-	2.95452e-27	2.79756e-26	-100	chr11	6279904	6280903	1000	+	promoter:41125	uc001mcs,3	887	CCKBR	hg19_genes_promoters
chr11	8040515	8040515	1	+	1.37613e-19	4.28029e-19	-100	chr11	8039791	8040790	1000	+	promoter:41181	uc010rbk,2	7275	TUB	hg19_genes_promoters
chr11	8985587	8985587	1	+	1.24459e-17	2.9497e-17	-100	chr11	8985222	8986221	1000	+	promoter:41198	uc031pyy,1	493900	TMEM9B-AS1	hg19_genes_promoters
chr11	8985604	8985604	1	+	1.24459e-17	2.9497e-17	-100	chr11	8985222	8986221	1000	+	promoter:41198	uc031pyy,1	493900	TMEM9B-AS1	hg19_genes_promoters
chr11	10471261	10471261	1	+	1.98536e-22	9.18492e-22	-100	chr11	10470868	10471867	1000	+	promoter:41218	uc010rbz,1	272	AMPD3	hg19_genes_promoters
chr11	10471261	10471261	1	+	1.98536e-22	9.18492e-22	-100	chr11	10471224	10472223	1000	+	promoter:41219	uc001min,1	272	AMPD3	hg19_genes_promoters
chr11	10471261	10471261	1	+	1.98536e-22	9.18492e-22	-100	chr11	10471224	10472223	1000	+	promoter:41220	uc009yfw,1	272	AMPD3	hg19_genes_promoters
chr11	10471261	10471261	1	+	1.98536e-22	9.18492e-22	-100	chr11	10471247	10472246	1000	+	promoter:41221	uc009yfx,1	272	AMPD3	hg19_genes_promoters
chr11	10472222	10472222	1	+	1.28121e-15	2.33802e-15	-100	chr11	10471224	10472223	1000	+	promoter:41219	uc001min,1	272	AMPD3	hg19_genes_promoters
chr11	10472222	10472222	1	+	1.28121e-15	2.33802e-15	-100	chr11	10471224	10472223	1000	+	promoter:41220	uc009yfw,1	272	AMPD3	hg19_genes_promoters
chr11	10472222	10472222	1	+	1.28121e-15	2.33802e-15	-100	chr11	10471247	10472246	1000	+	promoter:41221	uc009yfx,1	272	AMPD3	hg19_genes_promoters
chr11	17566223	17566223	1	+	1.5431e-15	2.79349e-15	-100	chr11	17565964	17566963	1000	-	promoter:43685	uc001mne,3	10083	USH1C	hg19_genes_promoters
chr11	17566223	17566223	1	+	1.5431e-15	2.79349e-15	-100	chr11	17565964	17566963	1000	-	promoter:43686	uc001mnf,3	10083	USH1C	hg19_genes_promoters
chr11	17566223	17566223	1	+	1.5431e-15	2.79349e-15	-100	chr11	17565964	17566963	1000	-	promoter:43687	uc001mng,3	10083	USH1C	hg19_genes_promoters
chr11	17566223	17566223	1	+	1.5431e-15	2.79349e-15	-100	chr11	17565964	17566963	1000	-	promoter:43688	uc009yhb,3	10083	USH1C	hg19_genes_promoters
chr11	17566238	17566238	1	+	1.5431e-15	2.79349e-15	-100	chr11	17565964	17566963	1000	-	promoter:43685	uc001mne,3	10083	USH1C	hg19_genes_promoters
chr11	17566238	17566238	1	+	1.5431e-15	2.79349e-15	-100	chr11	17565964	17566963	1000	-	promoter:43686	uc001mnf,3	10083	USH1C	hg19_genes_promoters
chr11	17566238	17566238	1	+	1.5431e-15	2.79349e-15	-100	chr11	17565964	17566963	1000	-	promoter:43687	uc001mng,3	10083	USH1C	hg19_genes_promoters
chr11	17566238	17566238	1	+	1.5431e-15	2.79349e-15	-100	chr11	17565964	17566963	1000	-	promoter:43688	uc009yhb,3	10083	USH1C	hg19_genes_promoters
chr11	18415099	18415099	1	+	9.66965e-28	9.87207e-27	-100	chr11	18414936	18415935	1000	+	promoter:41320	uc001mok,3	3939	LDHA	hg19_genes_promoters
chr11	18415099	18415099	1	+	9.66965e-28	9.87207e-27	-100	chr11	18414936	18415935	1000	+	promoter:41321	uc001mol,3	3939	LDHA	hg19_genes_promoters
chr11	18415099	18415099	1	+	9.66965e-28	9.87207e-27	-100	chr11	18414936	18415935	1000	+	promoter:41322	uc009yho,2	3939	LDHA	hg19_genes_promoters
chr11	18415099	18415099	1	+	9.66965e-28	9.87207e-27	-100	chr11	18414936	18415935	1000	+	promoter:41323	uc010rdc,1	3939	LDHA	hg19_genes_promoters
chr11	18415099	18415099	1	+	9.66965e-28	9.87207e-27	-100	chr11	18414936	18415935	1000	+	promoter:41324	uc021qep,1	3939	LDHA	hg19_genes_promoters
chr11	20181912	20181912	1	-	5.19789e-19	1.48943e-18	-100	chr11	20181871	20182870	1000	-	promoter:43743	uc021qey,1	120237	DBX1	hg19_genes_promoters
chr11	20181912	20181912	1	-	5.19789e-19	1.48943e-18	-100	chr11	20181871	20182870	1000	-	promoter:43744	uc021qez,1	120237	DBX1	hg19_genes_promoters
chr11	20182219	20182219	1	+	4.49216e-21	1.72235e-20	-100	chr11	20181871	20182870	1000	-	promoter:43743	uc021qey,1	120237	DBX1	hg19_genes_promoters
chr11	20182219	20182219	1	+	4.49216e-21	1.72235e-20	-100	chr11	20181871	20182870	1000	-	promoter:43744	uc021qez,1	120237	DBX1	hg19_genes_promoters
chr11	20182237	20182237	1	+	4.49216e-21	1.72235e-20	-100	chr11	20181871	20182870	1000	-	promoter:43743	uc021qey,1	120237	DBX1	hg19_genes_promoters
chr11	20182237	20182237	1	+	4.49216e-21	1.72235e-20	-100	chr11	20181871	20182870	1000	-	promoter:43744	uc021qez,1	120237	DBX1	hg19_genes_promoters
chr11	22214183	22214183	1	-	4.31404e-23	2.20555e-22	-100	chr11	22213722	22214721	1000	+	promoter:41372	uc001mqi,2	203859	ANO5	hg19_genes_promoters
chr11	22214183	22214183	1	-	4.31404e-23	2.20555e-22	-100	chr11	22213722	22214721	1000	+	promoter:41373	uc001mqj,2	203859	ANO5	hg19_genes_promoters
chr11	30038761	30038761	1	-	5.71528e-13	7.57784e-13	-100	chr11	30038578	30039577	1000	-	promoter:43784	uc001msk,3	3739	KCNA4	hg19_genes_promoters
chr11	30038789	30038789	1	-	5.71528e-13	7.57784e-13	-100	chr11	30038578	30039577	1000	-	promoter:43784	uc001msk,3	3739	KCNA4	hg19_genes_promoters
chr11	31839670	31839670	1	-	2.01188e-31	3.66433e-30	-100	chr11	31839510	31840509	1000	-	promoter:43808	uc009yjr,3	5080	PAX6	hg19_genes_promoters
chr11	31839670	31839670	1	-	2.01188e-31	3.66433e-30	-100	chr11	31839510	31840509	1000	-	promoter:43809	uc021qfm,1	5080	PAX6	hg19_genes_promoters
chr11	32457000	32457000	1	+	3.28883e-14	5.05822e-14	-100	chr11	32456285	32457284	1000	+	promoter:41439	uc010rec,2	51352	WT1-AS	hg19_genes_promoters
chr11	32457000	32457000	1	+	3.28883e-14	5.05822e-14	-100	chr11	32456585	32457584	1000	+	promoter:41440	uc010red,2	51352	WT1-AS	hg19_genes_promoters
chr11	32914158	32914158	1	+	7.11046e-23	3.52335e-22	-100	chr11	32913792	32914791	1000	+	promoter:41445	uc001mty,3	79832	QSER1	hg19_genes_promoters
chr11	33037228	33037228	1	-	4.49641e-11	4.78356e-11	-100	chr11	33036410	33037409	1000	+	promoter:41448	uc010reg,1	91614	DEPDC7	hg19_genes_promoters
chr11	33037228	33037228	1	-	4.49641e-11	4.78356e-11	-100	chr11	33036410	33037409	1000	+	promoter:41449	uc010reh,1	91614	DEPDC7	hg19_genes_promoters
chr11	33037228	33037228	1	-	4.49641e-11	4.78356e-11	-100	chr11	33036410	33037409	1000	+	promoter:41450	uc001mub,3	91614	DEPDC7	hg19_genes_promoters
chr11	33037228	33037228	1	-	4.49641e-11	4.78356e-11	-100	chr11	33036728	33037727	1000	+	promoter:41451	uc001muc,3	91614	DEPDC7	hg19_genes_promoters
chr11	33037230	33037230	1	-	4.49641e-11	4.78356e-11	-100	chr11	33036410	33037409	1000	+	promoter:41448	uc010reg,1	91614	DEPDC7	hg19_genes_promoters
chr11	33037230	33037230	1	-	4.49641e-11	4.78356e-11	-100	chr11	33036410	33037409	1000	+	promoter:41449	uc010reh,1	91614	DEPDC7	hg19_genes_promoters
chr11	33037230	33037230	1	-	4.49641e-11	4.78356e-11	-100	chr11	33036410	33037409	1000	+	promoter:41450	uc001mub,3	91614	DEPDC7	hg19_genes_promoters
chr11	33037230	33037230	1	-	4.49641e-11	4.78356e-11	-100	chr11	33036728	33037727	1000	+	promoter:41451	uc001muc,3	91614	DEPDC7	hg19_genes_promoters
chr11	33563246	33563246	1	+	1.18851e-12	1.51763e-12	-100	chr11	33562877	33563876	1000	+	promoter:41464	uc001mun,1	25758	KIAA1549L	hg19_genes_promoters
chr11	33563246	33563246	1	+	1.18851e-12	1.51763e-12	-100	chr11	33562877	33563876	1000	+	promoter:41465	uc021qfs,1	25758	KIAA1549L	hg19_genes_promoters
chr11	35441878	35441878	1	-	9.85164e-11	1.00867e-10	-100	chr11	35441106	35442105	1000	-	promoter:43853	uc001mwd,3	6506	SLC1A2	hg19_genes_promoters
chr11	35441878	35441878	1	-	9.85164e-11	1.00867e-10	-100	chr11	35441611	35442610	1000	-	promoter:43854	uc001mwe,3	6506	SLC1A2	hg19_genes_promoters
chr11	35441878	35441878	1	-	9.85164e-11	1.00867e-10	-100	chr11	35441611	35442610	1000	-	promoter:43855	uc021qfx,1	6506	SLC1A2	hg19_genes_promoters
chr11	35441878	35441878	1	-	9.85164e-11	1.00867e-10	-100	chr11	35441106	35442105	1000	-	promoter:43856	uc010rev,1	6506	SLC1A2	hg19_genes_promoters
chr11	35441878	35441878	1	-	9.85164e-11	1.00867e-10	-100	chr11	35441611	35442610	1000	-	promoter:43857	uc021qfy,1	6506	SLC1A2	hg19_genes_promoters
chr11	43702081	43702081	1	-	4.16301e-25	2.84449e-24	-100	chr11	43701143	43702142	1000	+	promoter:41534	uc001mxp,2	51144	HSD17B12	hg19_genes_promoters
chr11	43702081	43702081	1	-	4.16301e-25	2.84449e-24	-100	chr11	43701143	43702142	1000	+	promoter:41535	uc001mxq,4	51144	HSD17B12	hg19_genes_promoters
chr11	43702104	43702104	1	-	6.45984e-25	4.30683e-24	-100	chr11	43701143	43702142	1000	+	promoter:41534	uc001mxp,2	51144	HSD17B12	hg19_genes_promoters
chr11	43702104	43702104	1	-	6.45984e-25	4.30683e-24	-100	chr11	43701143	43702142	1000	+	promoter:41535	uc001mxq,4	51144	HSD17B12	hg19_genes_promoters
chr11	44117411	44117411	1	-	3.36143e-14	5.1636e-14	-100	chr11	44116747	44117746	1000	+	promoter:41550	uc001mya,3	2132	EXT2	hg19_genes_promoters
chr11	45943678	45943678	1	-	3.22242e-15	5.60698e-15	-100	chr11	45943243	45944242	1000	+	promoter:41573	uc001nbx,1	120071	LARGE2	hg19_genes_promoters
chr11	45943697	45943697	1	-	3.22242e-15	5.60698e-15	-100	chr11	45943243	45944242	1000	+	promoter:41573	uc001nbx,1	120071	LARGE2	hg19_genes_promoters
chr11	47429761	47429761	1	-	1.14891e-20	4.14396e-20	-100	chr11	47429046	47430045	1000	+	promoter:41641	uc001nff,4	91252	SLC39A13	hg19_genes_promoters
chr11	47429761	47429761	1	-	1.14891e-20	4.14396e-20	-100	chr11	47429046	47430045	1000	+	promoter:41642	uc009ylq,3	91252	SLC39A13	hg19_genes_promoters
chr11	61062890	61062890	1	-	9.02238e-31	1.46495e-29	-100	chr11	61062789	61063788	1000	-	promoter:44244	uc001nra,3	220001	VWCE	hg19_genes_promoters
chr11	61062890	61062890	1	-	9.02238e-31	1.46495e-29	-100	chr11	61062789	61063788	1000	-	promoter:44245	uc001nrb,3	220001	VWCE	hg19_genes_promoters
chr11	61276051	61276051	1	-	5.08148e-15	8.61961e-15	-100	chr11	61275068	61276067	1000	+	promoter:41883	uc021qkg,1	100616470	MIR4488	hg19_genes_promoters
chr11	61276051	61276051	1	-	5.08148e-15	8.61961e-15	-100	chr11	61275272	61276271	1000	+	promoter:41884	uc010rlk,2	390205	LRRC10B	hg19_genes_promoters
chr11	61447653	61447653	1	+	4.61533e-23	2.34278e-22	-100	chr11	61446905	61447904	1000	+	promoter:41887	uc001nsa,3	747	DAGLA	hg19_genes_promoters
chr11	61519899	61519899	1	-	1.02657e-24	6.65954e-24	-100	chr11	61519121	61520120	1000	+	promoter:41888	uc001nsc,1	745	MYRF	hg19_genes_promoters
chr11	62415040	62415040	1	-	1.47354e-08	1.17434e-08	-100	chr11	62414199	62415198	1000	-	promoter:44295	uc001nua,4	23193	GANAB	hg19_genes_promoters
chr11	62415040	62415040	1	-	1.47354e-08	1.17434e-08	-100	chr11	62414199	62415198	1000	-	promoter:44296	uc001nub,4	23193	GANAB	hg19_genes_promoters
chr11	62415040	62415040	1	-	1.47354e-08	1.17434e-08	-100	chr11	62414199	62415198	1000	-	promoter:44297	uc001nuc,4	23193	GANAB	hg19_genes_promoters
chr11	62415040	62415040	1	-	1.47354e-08	1.17434e-08	-100	chr11	62414199	62415198	1000	-	promoter:44298	uc010rma,3	23193	GANAB	hg19_genes_promoters
chr11	62415040	62415040	1	-	1.47354e-08	1.17434e-08	-100	chr11	62414199	62415198	1000	-	promoter:44299	uc010rmb,3	23193	GANAB	hg19_genes_promoters
chr11	62447157	62447157	1	+	5.88173e-22	2.54639e-21	-100	chr11	62446528	62447527	1000	-	promoter:44303	uc001nuj,3	51035	UBXN1	hg19_genes_promoters
chr11	62447157	62447157	1	+	5.88173e-22	2.54639e-21	-100	chr11	62446528	62447527	1000	-	promoter:44304	uc001nul,2	51035	UBXN1	hg19_genes_promoters
chr11	62447157	62447157	1	+	5.88173e-22	2.54639e-21	-100	chr11	62446546	62447545	1000	-	promoter:44305	uc001nuk,3	51035	UBXN1	hg19_genes_promoters
chr11	62447157	62447157	1	+	5.88173e-22	2.54639e-21	-100	chr11	62446528	62447527	1000	-	promoter:44306	uc010rme,1	51035	UBXN1	hg19_genes_promoters
chr11	62447157	62447157	1	+	5.88173e-22	2.54639e-21	-100	chr11	62446528	62447527	1000	-	promoter:44307	uc010rmf,2	51035	UBXN1	hg19_genes_promoters
chr11	62650164	62650164	1	+	2.7703e-19	8.24271e-19	-100	chr11	62649348	62650347	1000	+	promoter:41944	uc010rml,1	6520	SLC3A2	hg19_genes_promoters
chr11	62767705	62767705	1	+	3.32734e-09	2.85814e-09	-100	chr11	62766972	62767971	1000	-	promoter:44349	uc001nwn,1	9376	SLC22A8	hg19_genes_promoters
chr11	63536966	63536966	1	-	2.46021e-23	1.30382e-22	-100	chr11	63536114	63537113	1000	-	promoter:44376	uc010rmv,2	65998	C11orf95	hg19_genes_promoters
chr11	63933701	63933701	1	+	9.9741e-19	2.74951e-18	-100	chr11	63933586	63934585	1000	-	promoter:44378	uc001nyh,3	28992	MACROD1	hg19_genes_promoters
chr11	64059156	64059156	1	+	1.80775e-17	4.19636e-17	-100	chr11	64058194	64059193	1000	+	promoter:42022	uc001nzl,1	50801	KCNK4	hg19_genes_promoters
chr11	64059156	64059156	1	+	1.80775e-17	4.19636e-17	-100	chr11	64058194	64059193	1000	+	promoter:42023	uc001nzm,4	50801	KCNK4	hg19_genes_promoters
chr11	64059156	64059156	1	+	1.80775e-17	4.19636e-17	-100	chr11	64058482	64059481	1000	+	promoter:42024	uc001nzn,1	50801	KCNK4	hg19_genes_promoters
chr11	64059156	64059156	1	+	1.80775e-17	4.19636e-17	-100	chr11	64059099	64060098	1000	+	promoter:42025	uc001nzo,2	50801	KCNK4	hg19_genes_promoters
chr11	64059159	64059159	1	+	1.80775e-17	4.19636e-17	-100	chr11	64058194	64059193	1000	+	promoter:42022	uc001nzl,1	50801	KCNK4	hg19_genes_promoters
chr11	64059159	64059159	1	+	1.80775e-17	4.19636e-17	-100	chr11	64058194	64059193	1000	+	promoter:42023	uc001nzm,4	50801	KCNK4	hg19_genes_promoters
chr11	64059159	64059159	1	+	1.80775e-17	4.19636e-17	-100	chr11	64058482	64059481	1000	+	promoter:42024	uc001nzn,1	50801	KCNK4	hg19_genes_promoters
chr11	64059159	64059159	1	+	1.80775e-17	4.19636e-17	-100	chr11	64059099	64060098	1000	+	promoter:42025	uc001nzo,2	50801	KCNK4	hg19_genes_promoters
chr11	64059187	64059187	1	+	1.80775e-17	4.19636e-17	-100	chr11	64058194	64059193	1000	+	promoter:42022	uc001nzl,1	50801	KCNK4	hg19_genes_promoters
chr11	64059187	64059187	1	+	1.80775e-17	4.19636e-17	-100	chr11	64058194	64059193	1000	+	promoter:42023	uc001nzm,4	50801	KCNK4	hg19_genes_promoters
chr11	64059187	64059187	1	+	1.80775e-17	4.19636e-17	-100	chr11	64058482	64059481	1000	+	promoter:42024	uc001nzn,1	50801	KCNK4	hg19_genes_promoters
chr11	64059187	64059187	1	+	1.80775e-17	4.19636e-17	-100	chr11	64059099	64060098	1000	+	promoter:42025	uc001nzo,2	50801	KCNK4	hg19_genes_promoters
chr11	64072170	64072170	1	-	6.59924e-12	7.7379e-12	-100	chr11	64072044	64073043	1000	+	promoter:42027	uc001nzq,1	2101	ESRRA	hg19_genes_promoters
chr11	64072170	64072170	1	-	6.59924e-12	7.7379e-12	-100	chr11	64072044	64073043	1000	+	promoter:42028	uc001nzr,1	2101	ESRRA	hg19_genes_promoters
chr11	64081431	64081431	1	-	2.11303e-14	3.32797e-14	-100	chr11	64080711	64081710	1000	+	promoter:42030	uc009ypn,1	2101	ESRRA	hg19_genes_promoters
chr11	64119674	64119674	1	+	8.18851e-22	3.47108e-21	-100	chr11	64119358	64120357	1000	+	promoter:42039	uc001oab,1	283234	CCDC88B	hg19_genes_promoters
chr11	64659028	64659028	1	-	5.34002e-21	2.02201e-20	-100	chr11	64658719	64659718	1000	-	promoter:44433	uc010rnr,1	406967	MIR192	hg19_genes_promoters
chr11	64659028	64659028	1	-	5.34002e-21	2.02201e-20	-100	chr11	64658912	64659911	1000	-	promoter:44434	uc010rns,1	406970	MIR194-2	hg19_genes_promoters
chr11	65123166	65123166	1	+	4.8686e-27	4.45214e-26	-100	chr11	65122280	65123279	1000	+	promoter:42099	uc021qlj,1	NA	NA	hg19_genes_promoters
chr11	65314454	65314454	1	+	2.23145e-13	3.11386e-13	-100	chr11	65314172	65315171	1000	-	promoter:44462	uc001oeg,3	4054	LTBP3	hg19_genes_promoters
chr11	65314489	65314489	1	+	2.23145e-13	3.11386e-13	-100	chr11	65314172	65315171	1000	-	promoter:44462	uc001oeg,3	4054	LTBP3	hg19_genes_promoters
chr11	65318768	65318768	1	-	5.67241e-20	1.85956e-19	-100	chr11	65318369	65319368	1000	-	promoter:44469	uc021qll,1	NA	NA	hg19_genes_promoters
chr11	65420027	65420027	1	-	1.69112e-17	3.94183e-17	-100	chr11	65420010	65421009	1000	+	promoter:42126	uc021qlp,1	NA	NA	hg19_genes_promoters
chr11	65420048	65420048	1	-	1.69112e-17	3.94183e-17	-100	chr11	65420010	65421009	1000	+	promoter:42126	uc021qlp,1	NA	NA	hg19_genes_promoters
chr11	65420066	65420066	1	-	1.69112e-17	3.94183e-17	-100	chr11	65420010	65421009	1000	+	promoter:42126	uc021qlp,1	NA	NA	hg19_genes_promoters
chr11	65420161	65420161	1	-	9.31678e-29	1.11879e-27	-100	chr11	65420010	65421009	1000	+	promoter:42126	uc021qlp,1	NA	NA	hg19_genes_promoters
chr11	65420435	65420435	1	-	7.54209e-21	2.80024e-20	-100	chr11	65420010	65421009	1000	+	promoter:42126	uc021qlp,1	NA	NA	hg19_genes_promoters
chr11	65420448	65420448	1	-	7.54209e-21	2.80024e-20	-100	chr11	65420010	65421009	1000	+	promoter:42126	uc021qlp,1	NA	NA	hg19_genes_promoters
chr11	65420460	65420460	1	-	7.54209e-21	2.80024e-20	-100	chr11	65420010	65421009	1000	+	promoter:42126	uc021qlp,1	NA	NA	hg19_genes_promoters
chr11	65420475	65420475	1	-	7.54209e-21	2.80024e-20	-100	chr11	65420010	65421009	1000	+	promoter:42126	uc021qlp,1	NA	NA	hg19_genes_promoters
chr11	65420478	65420478	1	-	1.04822e-20	3.80268e-20	-100	chr11	65420010	65421009	1000	+	promoter:42126	uc021qlp,1	NA	NA	hg19_genes_promoters
chr11	65548415	65548415	1	+	1.50456e-16	3.09689e-16	-100	chr11	65548063	65549062	1000	-	promoter:44489	uc031qbm,1	91056	AP5B1	hg19_genes_promoters
chr11	66496409	66496409	1	+	1.03417e-10	1.05604e-10	-100	chr11	66496319	66497318	1000	-	promoter:44541	uc001oje,1	NA	NA	hg19_genes_promoters
chr11	66496451	66496451	1	+	1.03417e-10	1.05604e-10	-100	chr11	66496319	66497318	1000	-	promoter:44541	uc001oje,1	NA	NA	hg19_genes_promoters
chr11	66623826	66623826	1	+	7.45513e-20	2.3944e-19	-100	chr11	66623589	66624588	1000	+	promoter:42210	uc001ojq,1	NA	NA	hg19_genes_promoters
chr11	66790373	66790373	1	+	1.35596e-24	8.64285e-24	-100	chr11	66789816	66790815	1000	+	promoter:42214	uc001oju,3	91683	SYT12	hg19_genes_promoters
chr11	67219289	67219289	1	-	6.51947e-11	6.80761e-11	-100	chr11	67218886	67219885	1000	+	promoter:42249	uc009yrw,1	NA	NA	hg19_genes_promoters
chr11	67219289	67219289	1	-	6.51947e-11	6.80761e-11	-100	chr11	67218886	67219885	1000	+	promoter:42250	uc001oln,3	57010	CABP4	hg19_genes_promoters
chr11	69469417	69469417	1	+	6.17124e-18	1.5281e-17	-100	chr11	69469179	69470178	1000	-	promoter:44619	uc010rqh,1	NA	NA	hg19_genes_promoters
[truncated: 112,531 more rows]

## Sheet: C. sh vs Ly75-Mix_prom+ly75
C. List of DMRs identified in the promoter/exons regions of genes displaying altered methylation patterns following RRBS analysis of the (mix: shC-S + LY75-R-S) vs (mix: sh-LY75-S + LY5-KO-S) (M vs E) experimental comparison combination
[truncated: 100,370 more rows]

[truncated: 2 more sheets: D. 6666 common genes, E. 45 retained genes]
