# Supplementary material for: LY75 Ablation Mediates Mesenchymal-Epithelial Transition (MET) in Epithelial Ovarian Cancer (EOC) Cells Associated with DNA Methylation Alterations and Suppression of the Wnt/β-Catenin Pathway
Source: Int J Mol Sci. 2020 Mar 7;21(5):1848. doi: 10.3390/ijms21051848 (PMC7084525; doi:10.3390/ijms21051848)
Supplement: Supplementary file 1 [file ijms-21-01848-s001.zip › Supplementary Table S2.xlsx]

## Sheet: Supplemental table 2.A
Gene Symbol	p-Value
GPD2	9.01e-13
ESR1	6.67e-12
ARHGEF28	6.09e-11
PRRG4	1.8e-10
IL1RL2	1.88e-10
ALPK1	2.66e-10
NXNL2	5.57e-10
DENND4C	6.39e-10
IGDCC3	1.11e-09
FCHO2	1.23e-09
MEX3B	1.41e-09
RBM43	1.88e-09
KCNA5	4.21e-09
SPSB4	4.24e-09
RIPK3	4.68e-09
NGF	5.6e-09
AGFG2	7.97e-09
CIITA	1.02e-08
EEF2K	1.06e-08
SELENBP1	1.17e-08
COBL	1.44e-08
PTPN18	1.7e-08
NEK8	1.82e-08
BCL2L14	1.87e-08
LRP3	2.26e-08
GSDMB	2.6e-08
EVA1C	3.01e-08
YWHAQ	3.18e-08
DDO	3.26e-08
MFAP2	3.63e-08
GALNT4	3.87e-08
IRF2	4.71e-08
ACSL5	4.71e-08
ILDR1	5.48e-08
PKP4	5.52e-08
PLEKHS1	5.86e-08
ZC3H7A	5.86e-08
HDGFL3	6.21e-08
SP140L	6.66e-08
ARHGAP26	8.82e-08
GDF1	8.95e-08
CD276	9.08e-08
CHSY1	9.09e-08
CERS1	9.51e-08
MLLT11	9.92e-08
CDCP1	1.07e-07
PGF	1.13e-07
NREP	1.24e-07
CABP4	1.27e-07
NKAIN1	1.28e-07
IL15	1.38e-07
KIAA1211L	1.42e-07
CD46	1.44e-07
FSCN1	1.47e-07
TMC5	1.64e-07
TTC22	1.78e-07
UBA7	1.97e-07
FGD2	2.05e-07
H2AFY2	2.11e-07
SEPTIN5	2.12e-07
MORF4L1	2.19e-07
CALCB	2.29e-07
SOX11	2.43e-07
CASP8	2.51e-07
GPR31	2.56e-07
PITX3	2.74e-07
POGLUT2	2.86e-07
COL26A1	2.91e-07
ARRDC2	2.97e-07
MMP17	3.03e-07
TSPAN18	3.08e-07
SLFN5	3.23e-07
NUFIP2	3.25e-07
SMTNL2	3.27e-07
TXNIP	3.37e-07
TLR3	3.56e-07
ZMYND15	3.59e-07
CFLAR	3.88e-07
SPATA6L	4.1e-07
HOMER3	4.18e-07
ELMO3	4.46e-07
LILRP2	5e-07
MCRIP1	5.39e-07
SLC22A4	5.39e-07
CDC34	5.44e-07
PAFAH1B3	5.53e-07
EFS	5.6e-07
CDC14C	5.7e-07
APOL6	5.78e-07
GPX7	5.78e-07
TBC1D7	5.86e-07
PLEKHG7	6.13e-07
LINC-PINT	6.29e-07
CXORF38	6.33e-07
ATP8B1	6.48e-07
MOB3C	6.58e-07
MYCN	6.8e-07
KANK1	7e-07
CARD9	7.32e-07
FLOT2	7.5e-07
CRYBG1	7.6e-07
SERPINH1	7.72e-07
MFSD6	7.88e-07
MXRA8	8.18e-07
NUDT16P1	8.38e-07
GCC2	8.54e-07
RBPMS2	8.81e-07
KDM4C	9.03e-07
GSAP	9.14e-07
EPB41L4A	9.77e-07
APOL3	1.01333e-06
MYB	1.02407e-06
APOBEC3G	1.02656e-06
CNIH2	1.03502e-06
TNFRSF14	1.10699e-06
STMN1	1.1959e-06
GALNT3	1.23243e-06
STAT5A	1.26117e-06
EFNA4	1.32726e-06
AP2S1	1.33961e-06
ZBTB8B	1.34747e-06
TRIM14	1.37481e-06
LGALS9	1.37544e-06
DENND1C	1.42594e-06
IRF1	1.44887e-06
ZMAT4	1.50358e-06
BTN3A2	1.56875e-06
PIK3IP1	1.5991e-06
C12ORF74	1.61709e-06
PIGR	1.6421e-06
NIPAL3	1.67211e-06
ATXN7L1	1.76276e-06
RAB3GAP1	1.79629e-06
FRK	1.8034e-06
PTH1R	1.85617e-06
KCNG1	1.86373e-06
HCN4	1.87577e-06
APOBEC3D	2.00524e-06
C1QTNF2	2.04316e-06
MAPK4	2.11926e-06
NFX1	2.1232e-06
STEAP3	2.1387e-06
ACER2	2.16736e-06
Supplementary table 2. A. List of genes dispalying significant LY75 co-expression correlations (p ≤ 0.05) upon analysis of the TCGA data for ovarian cancer via the cBioPortal software (https://www.cbioportal.org/).
TUBB2A	2.17853e-06
MBP	2.18634e-06
CYP26B1	2.19368e-06
HMGB3	2.30078e-06
TMEM132A	2.30232e-06
MAD2L2	2.35946e-06
ST8SIA2	2.36499e-06
BHLHE41	2.38881e-06
P3H4	2.39599e-06
IGFBP4	2.49329e-06
BMP7	2.57771e-06
ELF3	2.68588e-06
PARD6G	2.72932e-06
SBK1	2.73961e-06
SDC2	2.8404e-06
RFLNB	2.88144e-06
SRPX	2.92176e-06
PPM1N	2.93241e-06
ILF2	3.11405e-06
PYCR1	3.1185e-06
SLC28A3	3.15885e-06
CDC14B	3.16927e-06
FCHO1	3.45626e-06
FAM120A	3.51263e-06
MYCNOS	3.52676e-06
CADM4	3.53573e-06
CRYBG3	3.60355e-06
KDELR1	3.669e-06
ANKRD6	3.74292e-06
RNF213	3.83783e-06
UBE2H	3.91965e-06
SLC18B1	4.0799e-06
APEX1	4.1716e-06
ZNF782	4.25695e-06
CD274	4.35195e-06
AADAT	4.35666e-06
APOL1	4.60779e-06
MAGEL2	4.65673e-06
MST1R	4.68412e-06
POU2F3	4.72801e-06
TMSB15A	4.79487e-06
LOC283731	4.88782e-06
LINC00957	5.0339e-06
TMEM87B	5.06588e-06
MN1	5.10463e-06
PTK2B	5.11395e-06
MAZ	5.16632e-06
VAX2	5.27825e-06
CRCP	5.2941e-06
TRMT10B	5.44522e-06
PSMB5	5.63283e-06
RFX5	5.67204e-06
CDK5R1	5.76231e-06
NAPEPLD	5.82966e-06
PLAAT4	5.87644e-06
WDR44	5.98124e-06
FNDC4	6.13135e-06
EFCAB14	6.21004e-06
LGI2	6.24377e-06
FXYD6	6.24444e-06
PGBD1	6.31378e-06
NTN4	6.40556e-06
CYP2J2	6.41303e-06
KIAA1671	6.53521e-06
ZNF428	6.63284e-06
SMURF1	6.84241e-06
AMN	6.99077e-06
IRX6	7.05802e-06
RUFY4	7.09592e-06
TRIM56	7.10534e-06
SH2D4A	7.38206e-06
RSPH1	7.50396e-06
CACNA1F	7.59928e-06
TRIM10	7.73954e-06
PTOV1	7.7428e-06
ALDH3B1	7.75664e-06
EGFL7	7.96457e-06
SWAP70	7.99135e-06
ADAMTS7	8.09423e-06
STAT6	8.17436e-06
GIPR	8.33768e-06
TRIM34	8.48647e-06
EFR3B	9.00871e-06
CP	9.27822e-06
C5ORF56	9.39773e-06
JAK2	9.66419e-06
SEMA7A	9.81587e-06
ERN2	9.84501e-06
MICALL2	9.94296e-06
EHF	1.00029e-05
MSI1	1.00633e-05
GPC1	1.01397e-05
TBC1D8	1.03176e-05
DNAJC10	1.05137e-05
SDC1	1.0577e-05
CPNE7	1.06076e-05
PARP4	1.06076e-05
MAP3K14	1.07889e-05
BTBD11	1.10048e-05
TMEM45A	1.10526e-05
INPP5A	1.14184e-05
LAPTM4A	1.14267e-05
FOXS1	1.14538e-05
SPINDOC	1.18492e-05
ABCA13	1.20455e-05
SLC30A3	1.22658e-05
ZNF169	1.23712e-05
ERICH3	1.26008e-05
PLA2R1	1.27521e-05
MARCKSL1	1.27978e-05
NECTIN1	1.31965e-05
FKTN	1.32376e-05
SEC11A	1.32397e-05
CCDC167	1.33647e-05
SPATA13	1.3517e-05
BOD1	1.35571e-05
SALL2	1.37745e-05
METAP1D	1.40867e-05
VPS13C	1.42395e-05
CDK5R2	1.44596e-05
OTUD4	1.4535e-05
FRMD4B	1.48938e-05
RAMP2	1.49195e-05
LINC01106	1.51192e-05
SCNN1A	1.54915e-05
CDC25A	1.55386e-05
DLX5	1.5665e-05
VSIG10	1.58709e-05
DSCC1	1.59497e-05
TAP2	1.60517e-05
KIR2DL3	1.61516e-05
ANTXR1	1.62033e-05
SLC19A2	1.64656e-05
EFNB1	1.66159e-05
LRG1	1.66596e-05
RHOBTB3	1.67455e-05
MICAL3	1.70642e-05
SLC44A4	1.76584e-05
KCNH2	1.80225e-05
CAST	1.80225e-05
KIR3DX1	1.823e-05
PHETA1	1.85029e-05
ACTG1	1.85493e-05
PLIN5	1.88928e-05
PKP3	1.89516e-05
RILPL2	1.90468e-05
RESF1	1.90544e-05
PLEKHB2	1.91962e-05
KIAA0040	1.93466e-05
KLHL25	1.95823e-05
LOXL1	1.98563e-05
NECAB2	1.98661e-05
PARP14	1.99259e-05
FREM2	1.99546e-05
DCTN1-AS1	2.00575e-05
ISLR2	2.01642e-05
ATXN7	2.03461e-05
STRN4	2.04296e-05
MTAP	2.04377e-05
ZC3HAV1	2.07748e-05
FADS2	2.09056e-05
SLC15A2	2.11255e-05
GPC3	2.17009e-05
AHNAK	2.23731e-05
C3	2.24554e-05
VNN3	2.26237e-05
GRAMD1C	2.27831e-05
CDH24	2.29213e-05
ASGR1	2.33917e-05
TNFRSF14-AS1	2.34683e-05
ITSN2	2.39375e-05
MDFI	2.41706e-05
GSK3A	2.46481e-05
DENND2A	2.53211e-05
CCNE2	2.53986e-05
NARF	2.55946e-05
CBARP	2.56502e-05
TNFRSF10A	2.57794e-05
MCCC2	2.60396e-05
RAMAC	2.65399e-05
HES1	2.65885e-05
SGMS2	2.66408e-05
RCN2	2.69278e-05
FGF17	2.70507e-05
PARP15	2.73293e-05
STAM2	2.73462e-05
PPIP5K1	2.75024e-05
SH2D3A	2.76675e-05
TMPRSS3	2.79868e-05
FAM222A	2.80197e-05
ZNF219	2.80842e-05
SKAP1	2.86584e-05
CBX7	2.89516e-05
SMIM3	2.90452e-05
GPR50	2.92666e-05
PRRT4	2.94712e-05
XRN1	2.99212e-05
EPHB3	2.99477e-05
TMEM121	2.99653e-05
FYCO1	3.01443e-05
TJP2	3.01632e-05
VWA3B	3.09657e-05
EZR	3.12246e-05
GNAS	3.16503e-05
VAV1	3.1678e-05
RAC3	3.1715e-05
PTHLH	3.17861e-05
KLRC1	3.18793e-05
COPS3	3.18946e-05
FLJ16779	3.1931e-05
TMSB15B	3.20065e-05
FAAH2	3.20907e-05
HCG27	3.23571e-05
C1QTNF4	3.25241e-05
HIST1H4L	3.28413e-05
TIGD3	3.30514e-05
NPY	3.32247e-05
HLA-DOA	3.34763e-05
POLK	3.35023e-05
AS3MT	3.35804e-05
WNT11	3.43178e-05
PRKCD	3.43243e-05
VWDE	3.5039e-05
INSYN1	3.59151e-05
HIPK3	3.59289e-05
TJP3	3.67184e-05
MB21D2	3.74627e-05
CBX2	3.77783e-05
SH3GL1	3.79571e-05
BDP1	3.82029e-05
LOC728392	3.94772e-05
LRRC28	4.04019e-05
GPSM1	4.05651e-05
MYO5C	4.08539e-05
DNAJC9	4.09523e-05
ZBTB16	4.13668e-05
EXT1	4.14581e-05
CDK4	4.15178e-05
SSH2	4.17252e-05
NMI	4.25158e-05
SCHIP1	4.33205e-05
RNF39	4.44696e-05
NGRN	4.46014e-05
ADRA1D	4.48349e-05
FZD2	4.49046e-05
NOTUM	4.50119e-05
GBP4	4.5115e-05
ETV6	4.55647e-05
SLC41A2	4.55734e-05
EMILIN1	4.6159e-05
CARNMT1	4.63838e-05
MARK4	4.64192e-05
MVP	4.72258e-05
KIT	4.75458e-05
RELCH	4.83065e-05
UBTD2	4.90461e-05
C2	4.93074e-05
MBD5	4.93074e-05
METRNL	4.94996e-05
RPP30	4.95513e-05
PDPN	5.03326e-05
PRKCI	5.06771e-05
SMOX	5.07829e-05
C9ORF152	5.08262e-05
BMPR1A	5.1441e-05
ODF3B	5.25923e-05
L3MBTL4	5.27516e-05
ANKRD46	5.33128e-05
MUC1	5.3636e-05
GALNT7	5.37323e-05
ALYREF	5.58924e-05
APOL2	5.64318e-05
H6PD	5.64849e-05
SH3RF3	5.66393e-05
PRSS12	5.68472e-05
MAFA	5.75892e-05
P3H3	5.78234e-05
H2BFXP	5.82683e-05
TRA2B	5.832e-05
HACD3	5.92195e-05
PNPLA7	5.93029e-05
ANKAR	5.95283e-05
ZNF394	5.97834e-05
CCDC110	6.13443e-05
WNT3	6.14183e-05
ZNF683	6.16513e-05
PATL2	6.18213e-05
TBX1	6.18577e-05
SLC22A17	6.19156e-05
ZNF697	6.27019e-05
KIF26A	6.32858e-05
LCN2	6.51146e-05
TUT7	6.52606e-05
NFIB	6.57923e-05
SP100	6.6322e-05
ERMP1	6.65697e-05
PAX1	6.68681e-05
BTN3A1	6.6918e-05
TAF4B	6.70053e-05
ARHGEF19	6.76701e-05
C10ORF82	6.8262e-05
TMEM253	6.83278e-05
NTF3	6.85129e-05
MAPT	7.08965e-05
PRR19	7.14713e-05
ACTC1	7.22236e-05
ARL2	7.28633e-05
FLNC	7.35211e-05
FAM186A	7.39338e-05
SULF2	7.4377e-05
ARSI	7.50407e-05
PTAFR	7.58922e-05
RNF217-AS1	7.60473e-05
PIMREG	7.81111e-05
BAMBI	7.83855e-05
SNX25	7.86825e-05
GPR39	7.90462e-05
NFKB1	8.00434e-05
FAM89B	8.06875e-05
RRN3P2	8.17042e-05
LSM2	8.25656e-05
C11ORF96	8.28851e-05
SMARCB1	8.29537e-05
TNFSF14	8.32488e-05
ASPHD1	8.45078e-05
MAP3K2	8.47409e-05
TRIM36	8.49351e-05
ITGB7	8.66357e-05
MBD3	8.73455e-05
FKBP7	8.74095e-05
CTSS	8.74656e-05
SAE1	8.79558e-05
MPP2	8.80606e-05
PIP4P1	8.82544e-05
PDE4A	8.89114e-05
PLPP7	8.90092e-05
SNRPA1	8.94993e-05
ACY3	8.97699e-05
TGOLN2	9.02805e-05
MED19	9.61494e-05
CCNJ	9.68349e-05
FMN1	9.73381e-05
LY6G6D	9.74604e-05
TNFRSF25	9.8309e-05
HIST1H4C	9.95595e-05
NPR1	9.98126e-05
ZNFX1	0.000100852
HNRNPC	0.000101321
DACT3	0.000102644
ARFGEF1	0.000102924
ID3	0.000104144
MAFG-DT	0.000104456
PLSCR4	0.000104475
SPON2	0.000104617
CASP10	0.000105016
FRMD3	0.000105178
BTN3A3	0.000106154
NKAIN4	0.000106328
HIBADH	0.000107566
KCNIP1	0.000108157
ODC1	0.00010817
VPS25	0.000108288
CENPA	0.000108327
ERBB3	0.00010935
HES6	0.000109726
BIRC3	0.000111012
LYSMD2	0.000111313
TRIB3	0.00011214
NKD2	0.000113564
TUBB	0.000113667
IRF2BP1	0.000114737
CCL28	0.000115255
TAFA5	0.000115733
S1PR5	0.000116339
IL15RA	0.000116801
IFI16	0.000117032
PPFIBP2	0.000117391
DCHS1	0.000117443
MCAM	0.000117792
TSPAN11	0.000117887
OCA2	0.000118678
KPTN	0.000118824
KLHDC3	0.000119017
PDYN	0.000119274
DTX3L	0.000119552
NLRC3	0.000120123
CSRP2	0.000121174
NSMCE3	0.000121555
TLCD3A	0.000122288
TIMP2	0.000122332
PTER	0.000122431
LIPH	0.000124534
RAPGEF5	0.000124568
ZNF362	0.000125329
COL4A2	0.000126706
MRGPRF	0.000126978
DDN	0.000129663
PRMT6	0.000130244
PELI2	0.000131859
CXCL16	0.000133267
TBC1D25	0.000133946
CCDC125	0.000134718
GEMIN7	0.000134965
MESD	0.000136842
NUP98	0.000137038
SOST	0.000137293
POF1B	0.000137588
PRICKLE3	0.000139996
PPP1R36	0.000141847
LRP8	0.000143842
ARHGAP28	0.000145343
TCIRG1	0.000147354
SRGAP3	0.000147394
RNF207	0.00014776
FAM111A	0.000151054
SLC39A2	0.000151162
CUEDC2	0.000151295
MAFG	0.000151603
RASL12	0.000152045
IFT74	0.000152383
SFI1	0.00015326
PANK1	0.000153302
RSPO2	0.000154597
CD74	0.000155032
TAF11	0.000155402
TMEM189	0.000157002
SMIM13	0.000157585
HTR1D	0.000157812
SCARF2	0.000158198
CHRNA5	0.000158547
GJC1	0.000158561
ACSS2	0.000163484
GPC6	0.000165075
SRP14	0.000165729
CAPN8	0.000166636
SPHK1	0.000166708
NOVA1	0.000167841
LDHD	0.000168817
APBA2	0.000169932
SPATA32	0.000172763
HACD4	0.000172789
CYP4V2	0.000173366
TRIM31	0.000174009
ACOT7	0.000174954
CFAP54	0.000176487
CASC15	0.00017715
MYO18A	0.000177159
ZDHHC21	0.000178014
TAPBP	0.000178139
EMILIN3	0.000181584
FADS1	0.000182938
ADAMTS9	0.000183002
TEAD2	0.000183835
VPS13D	0.000184656
HTRA3	0.000185593
PRSS16	0.000185755
ICA1	0.000186096
ADA2	0.000186307
EPOP	0.00018771
MAP7	0.000188712
SSTR2	0.000188827
RAB2B	0.000189361
ACBD6	0.000190845
TTC7B	0.000191228
RFC4	0.000192515
PPP5C	0.000193102
NCR1	0.000193494
PPP4R1L	0.000194672
SPG11	0.00019518
NID1	0.000196372
NPPC	0.00019647
NKD1	0.000197296
ZNF800	0.000204092
SLC34A2	0.000206781
RFLNA	0.000207229
SNRPD1	0.000208634
SGMS1	0.000209086
SSH3	0.000209503
SYT17	0.000209903
WSCD1	0.000209957
ATR	0.000210311
PSMB10	0.00021438
ANK3	0.000215681
SLC25A12	0.000215979
SEPHS1	0.000216614
CXCL17	0.000217327
CADPS2	0.000220178
GPS1	0.000224801
HLA-DMA	0.000225189
DHX58	0.000226024
PFN2	0.000226277
ZMAT1	0.000226832
EMC6	0.000228313
EXOC3L4	0.000228419
SMC5	0.000228844
ECE2	0.000229179
IFNAR2	0.000230147
CYLD	0.000230404
LRP4	0.000231716
SFXN1	0.000232934
PRND	0.000233417
WTIP	0.00023438
IL6R	0.000234622
TRIM66	0.000235065
TMEM100	0.00023691
MARF1	0.000238337
RASA4CP	0.000238419
PARP12	0.000239198
PRRG3	0.000239367
RCOR2	0.000239506
DNAH5	0.00024037
CYGB	0.000240845
TCF7L1	0.000241672
KIAA1107	0.000241714
ASPSCR1	0.000241755
STPG2	0.0002426
ANKRA2	0.000242667
GAL3ST2	0.000243043
GNLY	0.000243687
KIRREL1	0.00024809
FOXK2	0.000248239
RHEX	0.000249581
PRTFDC1	0.000249687
FBLN2	0.000250094
TYRO3	0.000250179
LINC00523	0.000250194
CDCA4	0.000250972
TLR5	0.000252133
EIF4E2	0.00025263
PSD4	0.000252759
KLHL2	0.000253538
BEND5	0.000256172
EPG5	0.00025626
RASSF9	0.00025718
WDSUB1	0.000262746
B4GAT1	0.000262947
OCLN	0.000264183
BCL6	0.000264633
BAHCC1	0.000264994
VASH2	0.00026513
MYO9A	0.000267374
ARL16	0.000269314
TBCCD1	0.000270717
DACT2	0.000271155
ZNF276	0.000272519
TC2N	0.000274099
MTSS1	0.000275266
FGF19	0.000275787
EVA1B	0.000276085
AEN	0.000278462
C16ORF87	0.000280028
AFDN	0.000280765
OPRD1	0.000284117
TMEM204	0.000284722
CNKSR1	0.000285084
PRR15L	0.00028678
ACP1	0.000286877
RCL1	0.000287363
IDO1	0.000287461
IFIH1	0.000288705
EXOSC1	0.000290077
SLC7A2	0.000291825
FGD1	0.000293062
TRIM22	0.000293137
DAPL1	0.000293459
RGMA	0.000293583
CYTH2	0.000294653
WNT4	0.000295426
SQOR	0.000297934
OSBPL3	0.000297959
NCOA7	0.000299245
TM7SF2	0.000299878
ACPP	0.00030003
HIST1H3I	0.000301183
CFB	0.000302803
MAP2K4	0.000303545
NAT8L	0.00030573
KIAA1109	0.000308137
RBAKDN	0.000308843
HLA-DPA1	0.000310299
LOC145783	0.00031245
CCN6	0.000313392
LRATD1	0.000315808
PDZK1IP1	0.000316606
ACTG2	0.000317753
FAM92A	0.000317753
FLRT1	0.000318663
MLPH	0.000326331
NPTX1	0.000326495
SMG1P3	0.000327841
IQSEC2	0.000327978
EEF1E1	0.000328695
SUV39H2	0.000328998
TSSC2	0.000330393
CRISP3	0.000333377
RABGEF1	0.000333694
CNRIP1	0.000335713
ECPAS	0.000336502
RAB3B	0.000336974
TSC22D4	0.000337716
ANXA4	0.000338254
C2ORF66	0.000342504
STS	0.000343158
SP1	0.000346502
TYW1	0.000347285
TOPORS	0.000349498
MRPL13	0.000351283
TDRD7	0.00035143
CLDN10	0.000352782
SSPN	0.000352929
IPCEF1	0.000353962
RRM2	0.000356779
LINC01512	0.000357724
RCAN3	0.000359227
POMC	0.000359496
AGBL2	0.000359736
LPGAT1	0.000361178
ANAPC11	0.000362233
MEST	0.000364139
HAUS1	0.000364729
FKBP15	0.000365202
SLC25A43	0.000367826
TRIM17	0.000368593
TMEM171	0.000369506
EHHADH	0.000371654
IRF6	0.000371826
MYH10	0.000373158
CCDC28B	0.000373966
SLC25A21	0.000374818
CASP1	0.000374931
PHC3	0.000381591
F2R	0.000384197
TP53RK	0.000384739
SAMD9L	0.000385826
RUNDC1	0.000386242
PHF20	0.000386915
LDHB	0.000386947
FGF18	0.000389264
ESAM	0.000391075
TNFAIP2	0.000392633
CTSO	0.000394067
PCLAF	0.000395356
TRIM15	0.000398079
RALGAPA2	0.000401009
KLHL7	0.000401175
CCNB1IP1	0.000401307
HAL	0.000404583
P3H1	0.000406583
ZSCAN2	0.000409516
MMP14	0.000410024
ZFP92	0.000410024
ITM2C	0.000411007
BROX	0.000411346
ASL	0.000418777
SWI5	0.000420229
UEVLD	0.000420715
BARX1	0.000421505
ITIH4	0.000424056
C3ORF70	0.000428372
CLDN6	0.000429644
COX4I2	0.000430103
MROH7	0.000430705
SLC6A11	0.000431222
C19ORF71	0.000433442
BICDL2	0.000436841
DOP1B	0.00043756
IDH2	0.000437668
PREB	0.000439289
PCGF6	0.000440409
RASGRP1	0.000442912
SOX4	0.000443094
NECTIN2	0.000445647
GGT7	0.000449392
RAB27B	0.00045605
TMEM9B	0.000456073
FGFR1	0.00045611
PVRIG	0.000456484
ACBD4	0.000456821
TSC22D2	0.000458846
UNC13B	0.000460012
RHBDL2	0.000460088
ITGB8	0.000460688
AFTPH	0.00046381
TCF3	0.000465047
TAPBPL	0.000466913
KIAA2026	0.000470633
LRRK2	0.000475542
AKAP1	0.000476748
TRADD	0.000480381
SAA2	0.000480457
NSRP1	0.000481402
OST4	0.000485979
LEXM	0.000486356
CD248	0.000488482
MTMR3	0.000491557
RASGEF1A	0.000495981
LOXL2	0.000496991
BTBD8	0.000497334
ASCC3	0.000497437
PLEKHN1	0.000499686
SPHK2	0.000500808
AMOTL1	0.000500808
GYS2	0.000500865
C19ORF47	0.000501012
FUT2	0.000501991
IFNAR1	0.000502686
HIST1H2AL	0.000503026
CLDN8	0.000503629
FCRL6	0.000509672
GOLGA2P5	0.000510967
PDXP	0.000511299
AK3	0.000511881
VCPIP1	0.00051238
ITPKA	0.000513797
KLF7	0.000513797
SKP2	0.000515218
CELF5	0.000516265
LOC100130691	0.000517607
ZBTB7C	0.000518827
SNRPG	0.000519543
HMGA2	0.000523902
UBAC2	0.000524752
ANKRD1	0.000525301
PLEKHJ1	0.000527953
WFDC1	0.000528638
IGLON5	0.000532851
ANO9	0.000533629
IFT172	0.000534104
JAM3	0.00053614
TLNRD1	0.000540322
LEFTY2	0.000541311
MAGEF1	0.000542336
CLEC9A	0.00054582
RBM4	0.000546695
AACS	0.000554479
BCAS2	0.000555151
SPNS2	0.000556048
SAC3D1	0.000561051
MYO5B	0.000563228
IVL	0.000563917
FAM171A2	0.000564137
GTF2A2	0.000564956
PKIA	0.000565777
TUBB3	0.000566644
LMX1B	0.000570186
PCOLCE	0.000572288
PAX2	0.00057257
PENK	0.000572948
MYL6B	0.000573581
TRIM21	0.000574135
NXN	0.000574644
TMEM74B	0.000576312
MPPED2	0.000577194
CERS3	0.000577316
ELFN2	0.00057858
CCDC78	0.000580502
DDAH2	0.000582607
HAP1	0.000587946
MEX3A	0.000591718
DVL3	0.000592193
ARFGEF3	0.00059764
DPYSL5	0.000598869
MST1P2	0.00059937
NUDT11	0.000604005
ASIC1	0.000608527
SLC30A1	0.000608576
FAM47E	0.000609211
NRBP1	0.000610531
STAT3	0.000611608
NFKBIL1	0.000612246
GLT8D2	0.000615492
CHL1	0.000620888
MYC	0.000621982
DENND3	0.000626728
CNTNAP2	0.000627426
ANGPTL2	0.000628284
EYA2	0.000629491
NAT14	0.000632064
SSR3	0.000633227
EXOSC8	0.000635915
HLA-DOB	0.000640145
SMG1	0.000640145
ENY2	0.000649305
CSAD	0.000650083
LRRC4	0.000653305
RAB23	0.000654505
SP6	0.000655654
TLR10	0.00065759
TMEM182	0.000660005
CLDN11	0.000664807
PSMB8	0.000667405
GAP43	0.000668391
AVEN	0.000674346
TSPAN6	0.000675312
WDR7	0.000677787
GJA4	0.000678272
SH2D1B	0.00068096
SPARC	0.000683522
CSNK2B	0.000683685
PMF1	0.000687497
CNTFR	0.000689137
TMEM88	0.000689794
TTC16	0.000690671
ADGRD1	0.000693418
NLRC5	0.000693693
HSPA12B	0.000695733
SLC2A8	0.000697059
IL36RN	0.000698276
SV2A	0.000702053
SLFN14	0.000705035
SLC23A1	0.000706352
RECQL4	0.000707192
INPP4B	0.000707417
PLA2G6	0.000710563
SLITRK6	0.000714736
AKAP9	0.000716496
FSTL1	0.000717518
HLA-J	0.00072242
MBD2	0.00072925
FMO1	0.00073318
BRCC3	0.000736141
DENND2D	0.000737305
XPNPEP2	0.000738303
CACNA2D2	0.000738412
STRA6	0.000738879
KCNJ8	0.000739813
RHOBTB1	0.000741099
DNAH3	0.000741392
VPS4B	0.000741392
GLDC	0.000747326
CCNDBP1	0.000747385
PHLDA1	0.000747798
EML3	0.000748979
NOL4	0.00075945
HORMAD1	0.0007643
CPLX2	0.000766174
SEC23A	0.000767385
TMEM140	0.000768474
PTPN3	0.000776377
SMO	0.000780295
ALS2CL	0.0007822
RNF125	0.000786454
HLA-DRB1	0.000790047
FBLIM1	0.000790606
LIMS2	0.000790606
TGFB3	0.00079216
AAGAB	0.000792347
PLP1	0.000795721
TET1	0.000797278
PPP2R2D	0.00079734
CPXM2	0.000797779
PPIEL	0.000800413
GPR176	0.000802111
UNC13A	0.000804061
LSP1P5	0.000804506
RNASEH1	0.000807288
MCOLN2	0.000808935
DIP2C	0.000813069
TWIST1	0.000813387
UPK2	0.000815362
FEV	0.000819106
EPS8L2	0.000819529
C8ORF76	0.000821265
GOLGB1	0.000821265
LSM7	0.000823712
ABTB1	0.00082481
CCDC148	0.000827397
PRR3	0.000832984
MYL3	0.000833897
ADCY1	0.000835333
HNRNPLL	0.000839525
MSLN	0.000841496
ZDHHC23	0.00084222
CHST14	0.000843472
COLEC12	0.000845584
PUM3	0.000846245
ABCA7	0.000849093
RPS6KB2	0.000849757
GK5	0.000850753
NDUFAF8	0.000854081
TMEM106C	0.000857652
LRRC61	0.000859164
CCT6P1	0.000860237
TMEM127	0.000860707
C9ORF129	0.00086185
SAMD9	0.000863128
ARHGAP27P1	0.000864948
NRGN	0.000865353
CENPV	0.000869208
LINC02159	0.000870753
MYO1B	0.000873965
C7ORF65	0.000875184
GMPS	0.000877308
ARMH4	0.000878676
UBE2T	0.000882311
WNT2	0.000883618
ERCC6	0.000888792
LOC100240735	0.000889485
PLPP6	0.000889692
TLDC2	0.000890662
DUSP12	0.000891564
FAAP100	0.000891911
GRIN3B	0.000892543
LSP1P4	0.000893995
SCRN3	0.000894273
FHL3	0.000895875
MUC16	0.000900625
TXNDC11	0.000902167
DHRS3	0.000903851
YRDC	0.000906032
HLA-DRA	0.000913098
MYADML2	0.000915833
HIST1H2AH	0.000921146
ST20-AS1	0.000921359
PAXIP1-AS2	0.000923363
TRIM5	0.000924008
PAFAH2	0.000924439
SAMD14	0.000929256
DPF1	0.000930915
EDAR	0.000931481
LHFPL6	0.000935908
PSMB9	0.000935981
STIM1	0.000938305
IL9R	0.000940429
ZCCHC7	0.00094202
FABP5	0.000943367
HLA-DPB1	0.000944139
TBX19	0.000944464
B4GALT1	0.000945749
CR1L	0.000945958
MPZL1	0.000946189
AFAP1-AS1	0.000948422
ZDHHC16	0.000949344
RMND5B	0.000950521
SNAI2	0.000950668
CHRNA6	0.000953244
UBR3	0.000953912
GRIPAP1	0.00096415
KIF3B	0.000966613
ZNF114	0.000968814
SPRR1B	0.000981914
SRSF12	0.000982576
GPR155	0.000987214
SELENOH	0.00098912
LRRC37A2	0.000993863
NUDT10	0.000995474
TANC1	0.000996319
TOMM40	0.000997857
POLR1B	0.00100233
GPR82	0.00100349
NOL6	0.00100674
LRRC17	0.00101024
TMEM200B	0.0010193
LFNG	0.00101938
DBN1	0.00102237
FBXL16	0.00102253
EZH2	0.00102591
TRMT112	0.0010267
CRYBB3	0.00102865
SEC14L3	0.00103111
FBXO34	0.00103798
B3GNT8	0.00104285
BEX3	0.00104944
FUT3	0.00104985
SIGLEC8	0.00105096
EIF1B	0.0010513
PTBP3	0.00105203
FNDC5	0.00105291
DAPP1	0.00105316
CNTRL	0.00106298
HEY1	0.00106478
GALNT16	0.00106609
TMC4	0.00106698
COL9A3	0.00106969
EFNA2	0.00106981
MTM1	0.00107125
PARP3	0.00107174
TPD52L3	0.00107375
AJUBA	0.00107866
TMEM144	0.00108313
GPR152	0.00109896
KIF16B	0.001099
NSG2	0.00110088
PLEKHM1P1	0.00110364
GBP3	0.00110418
CYP4F22	0.00110532
NDN	0.00110617
CALY	0.00111156
REPS2	0.00111228
GOLT1B	0.00111705
SRP9	0.00111884
C15ORF54	0.0011214
SIX2	0.0011313
CPD	0.00113328
SUMO2	0.00113389
WDR86	0.00113753
MAPK12	0.0011377
LRFN5	0.00114024
LPIN3	0.00114031
PDLIM7	0.00115193
WDR49	0.00115576
CDK8	0.00115748
SBF2	0.00116348
HTATIP2	0.00117416
UPK1A	0.00117646
FASLG	0.00117792
NUDT7	0.00117917
PLCB2	0.00118016
NFE2L2	0.00118115
RSKR	0.00118466
PDE9A	0.00118818
C8ORF48	0.00118908
KAT2B	0.00118953
PXDN	0.00119633
HEATR5B	0.00119997
KIAA1614	0.00120179
PLEK2	0.00120234
SLC30A5	0.00120719
FILIP1L	0.00121206
FAM238C	0.00121498
TMCC2	0.00121685
RORC	0.0012174
KIAA0319L	0.00122008
ALOX5	0.00122965
PRCC	0.00123049
RASSF6	0.00123684
EPB41L1	0.00124502
WDR19	0.00124521
SOD2	0.00124686
APLN	0.00125041
JAK3	0.00126181
PNPLA2	0.00126611
CEACAM1	0.00126659
RAET1E	0.0012772
TTC39B	0.00128093
BFSP1	0.00128801
TNFSF10	0.00128996
UBXN4	0.00129484
CDKL1	0.00129885
FMO5	0.00130652
CD96	0.00130701
CYP4B1	0.00131036
RSPH3	0.00131298
CTSW	0.00131541
XAF1	0.00131581
FIGNL2	0.00131789
DNAJB11	0.00131948
CALCA	0.001323
SLC9A8	0.00133347
STXBP5	0.00134233
SYCE3	0.00134334
SNRPC	0.00134364
SRC	0.00134384
NOD2	0.00134526
NKIRAS2	0.00135175
DOCK9	0.0013548
MLYCD	0.00135858
DDX1	0.00135991
APOBEC3F	0.00136206
ACTL10	0.00137552
LOC148696	0.00137734
NRARP	0.00137832
OLFML1	0.00137966
RTP4	0.00138018
SARM1	0.00138246
FEM1B	0.00138807
ITGB4	0.00138891
MAST4	0.00139131
GFRA3	0.00139622
KRT17	0.00139727
KIR2DL4	0.00139833
LY6D	0.00139991
CBX8	0.0014001
TPCN1	0.00140188
MORC1	0.00140284
BEX1	0.00140349
PPP1R9A	0.00140399
CDK5RAP3	0.00140746
ASCC1	0.0014082
ADRM1	0.00141285
B4GALT2	0.00141784
CHAC2	0.00141863
PPT2	0.00141922
CBR3	0.00141985
ADAM33	0.00142443
CRABP1	0.00142561
OSBP	0.00142785
PRSS1	0.00143567
UQCC2	0.00143739
HCG26	0.00143911
PNPO	0.00144083
ERH	0.0014417
LINC02249	0.00144279
CSAG2	0.00144397
BCL2L15	0.00144547
AGPAT1	0.00145067
GINS2	0.0014536
NCOA2	0.00145382
SNRPB2	0.00145425
PHF12	0.00145545
REEP5	0.00145937
CPSF3	0.00146024
PNMA8A	0.00146407
TMEM158	0.00146636
UBE2M	0.00146834
ZNF22	0.00146998
ARHGEF12	0.00147097
LINGO1	0.00147152
PF4	0.00147175
NRK	0.00148043
RNF183	0.00148232
ALG1L2	0.00148464
INPP5D	0.00148531
ARPC1B	0.00148853
GLRX5	0.0014903
NRM	0.00149052
URB1	0.00149091
CPA1	0.00149359
SERPINF1	0.00149754
SLC44A1	0.00150123
WLS	0.00150336
P2RY13	0.00150392
VKORC1	0.00150639
LINC00173	0.00150863
LOC148709	0.00150958
PFDN1	0.00151246
MEX3D	0.00151437
ILDR2	0.00152035
FAM228A	0.00152056
KLHL6	0.00152774
PHGDH	0.00153183
SLC7A10	0.00153314
MAP3K6	0.00153514
UBE2F	0.00153537
RNF150	0.00154671
RAE1	0.00154775
MAPK6	0.00154797
PRR35	0.00154822
NELFE	0.00155525
ASH1L	0.00155791
VNN1	0.0015586
PRKCQ	0.00155918
CCM2L	0.00156034
DACT1	0.0015608
DISP3	0.00156272
RAB17	0.00156882
DNHD1	0.00157442
ZSWIM7	0.00158004
NKAIN3	0.00159067
KLRC4	0.00159244
SIVA1	0.0015944
RBL2	0.00159736
PMP22	0.00159997
CD40LG	0.00160034
SETD1B	0.00160044
43897	0.0016008
HIC1	0.00160092
CHST11	0.00160103
RGS14	0.00160234
TMED3	0.00160674
PRKRA	0.00161701
THPO	0.00162049
ST20	0.00162373
PPM1J	0.00162433
ARHGAP1	0.00162517
SPOPL	0.00162601
METTL11B	0.00163494
IGDCC4	0.00163518
GPR18	0.00163991
ZNF652	0.00164404
SLC26A11	0.00164708
LINC00894	0.00164842
FGF13	0.00164842
ENAH	0.00165501
WDR59	0.00165685
CKMT1A	0.001658
XCL2	0.00165943
UBQLNL	0.00166088
FAM86B1	0.00166224
SEPTIN4	0.00166285
FBXL13	0.00167086
FXYD3	0.00167098
LINC00950	0.00167259
NXT1	0.00167296
PRICKLE1	0.00167605
KPNA4	0.00168001
PNP	0.00168436
CDC37L1	0.00168448
TCEAL7	0.00168996
SALL1	0.00169267
GCLM	0.00169295
IGFBP7	0.00170385
BTN2A2	0.00170636
FAM118B	0.00171266
OGT	0.0017143
TMUB1	0.00171898
PLEKHM1	0.00172012
CKMT1B	0.00172202
SP110	0.00172278
GTF2IRD1P1	0.00172318
CALCOCO2	0.00172469
CLEC1A	0.00172608
MYBL2	0.00172659
CDH2	0.00173245
MEA1	0.00173398
OR52B6	0.00173417
KIAA1586	0.00175529
MED28	0.00175567
CDC42EP3	0.00175981
BMP2	0.00176007
PLOD1	0.00176214
MYH7B	0.00176746
MANF	0.00177123
ERAP1	0.00177149
CYTL1	0.00177279
ABL1	0.00178036
ADAMTS10	0.00178062
PVALEF	0.00178396
RPP21	0.00178402
MIR100HG	0.00179927
CAMK2A	0.00179952
VMAC	0.00180192
KCNF1	0.00180324
LCE1E	0.00180501
FCRL1	0.00180949
CPT1C	0.00181093
MSC	0.00181119
HDAC10	0.00181138
JAK1	0.00181451
CDH18	0.00182007
DOCK5	0.00182264
VRK1	0.00182478
GEM	0.00182572
COL4A1	0.00182719
CFAP53	0.0018284
ZNF232	0.00183726
ADGRA2	0.00183753
BATF2	0.00183766
SLC37A1	0.00183874
COPS8	0.00184548
RSRP1	0.00184589
BUD13	0.00185008
DPF2	0.00185076
LENG9	0.0018532
MBD6	0.00185658
OXT	0.00185747
LINC00893	0.00186189
FBLN7	0.00186189
C1ORF122	0.00186885
BTC	0.00186898
ZNF33A	0.00187254
TRIM16	0.0018735
KDM1A	0.00187405
CDKN2A	0.00187528
NPIPB5	0.00188656
PAPPA2	0.00188876
UNC5D	0.0018911
E2F5	0.001899
SUGT1P1	0.00190383
FARP2	0.00190845
KATNAL2	0.00190887
CTBP1	0.00190984
EIPR1	0.00191613
VGF	0.00191752
CDKN2A-DT	0.00191938
TBKBP1	0.0019206
EFCAB13	0.0019213
ZP3	0.00192537
GPD1L	0.0019286
HIST1H1B	0.00192945
MBNL1	0.0019324
CALM3	0.00193551
PAK1IP1	0.00193649
POC1B	0.00193734
LINC01096	0.0019375
SNRPA	0.0019413
SH3GL3	0.00194646
TASOR	0.00194682
LRFN1	0.0019481
MAP3K5	0.00195279
AGPS	0.00195336
CENPX	0.00195464
EMC9	0.00195535
MYOG	0.00196235
TMEM154	0.00196448
SELENOS	0.00196634
EPB41L2	0.00196663
ZNF576	0.0019672
HIP1	0.00197251
PIAS4	0.00197294
PLAC4	0.00197897
SUPT6H	0.00198518
SOBP	0.00199154
C1ORF35	0.0019927
SLC14A2	0.00199892
KIAA1211	0.00199908
SLC22A5	0.00200446
ARHGAP27	0.00200534
PTK6	0.00201191
CUEDC1	0.00201337
POLR2H	0.00201879
ZNF514	0.00201908
AAK1	0.00202055
GPR25	0.00202194
PDGFRB	0.00202495
GMNN	0.00202584
KLF14	0.00202665
EGFLAM	0.00202731
CORO2A	0.00202893
IL17D	0.0020332
DIAPH1	0.0020343
PRKCH	0.00203512
FBXO22-AS1	0.00203911
GALR2	0.00204
DCN	0.00204
NOG	0.00204011
SLC39A12	0.00204233
LIMK2	0.00204237
MPPED1	0.00204847
PLEKHF1	0.00205098
SVBP	0.00206156
SPRR1A	0.00206209
CNMD	0.00206259
STARD13	0.00206351
CDC7	0.0020647
MCHR1	0.00207264
DTYMK	0.00207505
KCNQ1	0.00207761
PLA2G5	0.00207773
SDK2	0.00207791
MYT1L	0.00208132
ZNF195	0.00208651
ST6GALNAC3	0.00208787
PXMP4	0.00210425
ARHGDIG	0.00211024
SMTNL1	0.00211096
PIGN	0.00212091
ALDH6A1	0.00212966
HLA-DMB	0.00213706
EML1	0.00213767
DCAF6	0.00214046
UNC93B1	0.00214217
GABPB1	0.00214325
MPDU1	0.002151
HLA-E	0.00215271
ADTRP	0.00215574
CYP7B1	0.00215691
TRANK1	0.00216134
GABRG3	0.00216307
DGKD	0.0021633
TMEM240	0.00216884
KRT71	0.00217582
SCIN	0.00217677
PIP5KL1	0.00217897
EMC4	0.00218306
RASA4	0.00218479
MLLT6	0.00218644
CAAP1	0.00218794
PPARA	0.00218952
ACCS	0.00218968
TSKU	0.00219173
TTLL10	0.0021937
GPR85	0.00219949
ZFAS1	0.00220187
SLC25A10	0.00220314
CROT	0.00220886
UTP11	0.00221188
HSH2D	0.00221842
ZNF438	0.00221922
MTCP1	0.00222194
RAPGEF6	0.00222242
IGF2-AS	0.00222301
DDX60L	0.00222434
COQ8A	0.00222659
TNNT3	0.00223378
SNRPB	0.00223542
SFTPB	0.00223895
SLC16A14	0.00224557
MXRA7	0.0022488
ENOX1	0.00225204
NUDT14	0.00226048
SLC16A1	0.00226291
TMEM132E	0.00226487
TYRP1	0.00227429
CPZ	0.00228071
MEMO1	0.00229237
MRPL12	0.00229764
TAC1	0.00230701
ATOH7	0.00230936
CX3CR1	0.00231601
ELF5	0.0023233
PACC1	0.0023235
MPZL2	0.00232467
COL18A1	0.00233536
XRCC1	0.00233904
TRIM68	0.00234055
TMEM248	0.00234172
SOSTDC1	0.00234438
RDH5	0.00235046
SELENOK	0.00235046
PPP1R1A	0.00235316
H2AFZ	0.00235468
GPR26	0.00236366
GAS8	0.00236515
BAZ2B	0.002366
PAX3	0.00236608
CACNA1C	0.00236668
WWP2	0.00237908
ETFDH	0.00238248
EIF2B4	0.00238265
CBX1	0.00238317
LCA5L	0.00238538
EFNA3	0.00238589
ADSSL1	0.00238931
EEF1AKMT3	0.00239187
SRGAP1	0.00239376
PHF21B	0.00239801
DNM1	0.00240096
SERTAD3	0.00240732
GLDN	0.0024099
PDGFRA	0.00241317
PARP2	0.00241352
PRR15	0.00241369
CIR1	0.00241421
IKBKE	0.00241766
MTMR2	0.00242129
PXDC1	0.00242856
NGB	0.00243268
EIF2B2	0.00243395
ID2	0.00243638
ANO5	0.00244073
FRMD6	0.00244126
ZC3H6	0.00244544
ADAM11	0.00244684
COL6A2	0.00244841
AFF1	0.0024619
MME	0.00246471
FAM13A-AS1	0.00246664
SLC6A17	0.00246752
SEC16B	0.00248022
CPEB3	0.00248837
DHODH	0.00249227
CDYL	0.00249671
TDG	0.00249885
HES7	0.00251084
IL4R	0.00251581
ZNF182	0.00251886
DZIP1	0.00252065
CUTA	0.00252263
CLIC6	0.00252442
ARL11	0.00252892
PKD1L2	0.0025336
ANKRD28	0.00253847
TSPAN15	0.00255295
COG7	0.00255404
CDC6	0.00255586
PSMB6	0.00255676
BAZ2A	0.00256113
UBE3B	0.00256204
SLIRP	0.00257006
SLC39A3	0.00257225
COMMD4	0.0025739
PEX19	0.00257683
APCDD1	0.00258141
COL25A1	0.00258332
TRIM50	0.00258506
TMEM98	0.00258563
L3MBTL2	0.00259151
RBM47	0.00260405
CCDC28A	0.00260478
PPP1R17	0.00261058
TUBA1A	0.00261089
TFF2	0.0026123
LAP3	0.00261868
DAPK2	0.00262277
AEBP1	0.00262351
ZSCAN9	0.00262686
SFMBT2	0.002629
MYO5A	0.0026291
GEMIN2	0.00263134
EEF1AKMT1	0.00263414
SPDEF	0.0026347
MFSD3	0.00264424
CDKN2B-AS1	0.00264757
FNBP1	0.00264836
PCF11	0.00264949
KHDRBS2	0.00265182
PDZRN3	0.0026619
LOC100240734	0.0026697
ERCC1	0.00267437
DCAF17	0.00267816
TMEM229A	0.00268015
CAMK2B	0.00268044
RASL10B	0.00268765
PSMA4	0.00269051
PACS1	0.00269394
CYP4Z2P	0.00270069
EPHB4	0.00271555
FZD7	0.00272497
SCARA5	0.00272642
UTRN	0.00272863
PNKD	0.00272959
ELP5	0.00273558
PPIL1	0.00273944
ZCCHC3	0.0027468
C2CD4D-AS1	0.00275632
GPR132	0.00275826
LOC153910	0.00276175
DDX60	0.00276821
SERPINA1	0.00277232
CLCN3	0.00277917
INHBA-AS1	0.00278206
DUSP15	0.00278624
AP1S2	0.00280042
SUGCT	0.00280872
C19ORF48	0.00281942
RFX3	0.00282022
LMNTD2	0.00282977
LEMD2	0.00283176
NCAM1	0.00283814
SLC1A1	0.00284855
ADD3	0.00285196
COPS9	0.00285678
LOC341056	0.00285828
ZNF596	0.00287088
STAT2	0.00287452
GRASP	0.00288423
POU5F1	0.00288464
MEOX1	0.00288687
STUM	0.00289051
CEACAM6	0.00290232
FKRP	0.00290804
SERPINB5	0.00292165
ZBTB7A	0.00292463
MYL4	0.00292547
ZMYND19	0.00292565
TPGS1	0.00293706
SPN	0.00294047
KIF7	0.0029566
ZBTB38	0.00296096
SLC6A4	0.00296743
OTUD7A	0.00297281
GOLPH3L	0.00297344
PCP4	0.00299891
DMWD	0.00300359
CA12	0.00300864
AMT	0.00301412
IL18	0.00301771
PANK3	0.00302151
SCD	0.00302553
GLOD5	0.00302933
CYBRD1	0.00303634
MAB21L4	0.00303868
TRPM2	0.00304315
IL18RAP	0.0030465
SEMA6C	0.00305039
C15ORF61	0.00305294
EIF2D	0.00305487
RRP36	0.00305658
HBD	0.00305843
JAG1	0.00307071
MYOZ3	0.00307501
NSMCE2	0.00307651
SHMT2	0.00308017
BMF	0.00308081
CACNA1G	0.00308275
COL4A3BP	0.0030834
OIP5	0.0030834
BAG2	0.00310197
BCKDHB	0.00310673
PTPN22	0.00311629
NEU4	0.00312086
TNS3	0.00312848
RTRAF	0.00313089
ATP13A2	0.00313263
RNF5	0.00314577
SEMA6A	0.00314577
ANGPTL7	0.0031546
MTHFS	0.00315477
SLC6A8	0.00315675
HIVEP2	0.00315719
SP140	0.00317793
AGTR1	0.00317837
GLRX3	0.00318569
KRT75	0.00319829
HSF4	0.00320437
RAD1	0.0032095
FAM153B	0.00321497
PIK3CB	0.00321598
PRR7	0.00321755
RAB19	0.00321979
KIAA0100	0.0032218
TUBB2B	0.00322341
DDX18	0.00322414
LOC202181	0.00322517
ERICH1	0.00322606
PRTG	0.00322651
EXPH5	0.0032337
FAM160A2	0.00323572
SYT6	0.00324875
HECTD2-AS1	0.00324878
CFAP70	0.00324947
NEDD9	0.00325151
ZNF41	0.0032635
FOXP4	0.00326441
MAST3	0.00326645
PLEKHA7	0.00327122
MRPL52	0.00327713
SLC7A14	0.00327808
TMEM245	0.00328305
PHF11	0.00328373
SPATS2	0.00328442
KLHL9	0.00328442
SPDL1	0.00329469
CIB2	0.00330042
UBE2C	0.00331096
PTPN6	0.0033152
PCNA	0.00332962
MTUS2	0.00333354
CRABP2	0.00334141
TUBA3D	0.00334206
MYH13	0.00334316
EHBP1L1	0.00334396
MR1	0.00334744
CSF1	0.00334906
SMG9	0.00335254
MTF1	0.00335394
IKBKB	0.00335487
GFRA4	0.00336241
SELENOW	0.00336371
TMC1	0.00336886
DENND4A	0.00337748
PCMTD1	0.00338357
TIMM22	0.00339412
BDNF-AS	0.00339671
IL2RB	0.00340353
CRSP8P	0.0034073
TOMM6	0.00340824
PLAC8	0.00340848
ZNF521	0.00341579
SFRP5	0.00341788
KCNN1	0.00341958
TM4SF18	0.0034262
TAGAP	0.0034345
GPRIN3	0.00344758
CDK11A	0.00344997
MICB	0.00344997
AR	0.00345354
PHACTR3	0.00345852
PPIB	0.00346119
CLDN5	0.00346524
DUSP9	0.00346669
FN3KRP	0.00346884
NMRK1	0.00347004
FATE1	0.00347008
PDGFB	0.00347028
TWIST2	0.003471
OR5C1	0.00347571
SHISAL1	0.00347724
FKBP10	0.00348397
SH3PXD2B	0.00350011
CPA2	0.00351361
TTYH3	0.00352531
SRPX2	0.00352823
ADAMTS4	0.00353066
SPOCK1	0.00353261
PCBD2	0.00353651
BPHL	0.00355557
BNIP1	0.00356022
OR2L13	0.00356455
CUTALP	0.00356759
RNF25	0.00356759
RNF19B	0.00357005
KIAA0556	0.00357079
GTF3C5	0.00357522
RCC2	0.00357522
SLC25A15	0.00357743
HCP5	0.00357891
MCM10	0.00358384
OVCA2	0.00358656
CCDC191	0.00358779
CCDC88B	0.00359482
NEAT1	0.00359843
PUF60	0.00360041
ECHDC2	0.00360413
SYNJ1	0.00360785
GALNT12	0.00361455
KIF13B	0.00361654
DTX2P1-UPK3BP1-PMS2P11	0.00361679
BMPER	0.0036292
STX4	0.00363399
PIH1D1	0.00363823
RAD50	0.00363899
WDTC1	0.00364901
BACE2	0.00365906
FAM74A1	0.00366841
CATSPERE	0.0036724
AURKB	0.00367593
CCDC171	0.00368225
CLVS2	0.00368238
CPNE1	0.00368579
BIRC7	0.00369334
ADPRHL1	0.00369871
PRKG1	0.00370176
TMEM179	0.0037142
PAIP1	0.00371525
SIDT1	0.00371601
LMTK2	0.00371678
CKAP4	0.00372903
GLO1	0.00373313
CLECL1	0.00373427
ADAMTS5	0.00374005
CDC42BPA	0.00374389
TCEAL5	0.00375081
ARID3B	0.00375777
MYO1H	0.00376695
IGSF1	0.00377067
TRIM58	0.00377351
PSORS1C1	0.00377713
MYH4	0.00378099
HS3ST4	0.00378872
RPS7	0.0037906
LZTS1	0.00379216
ABI1	0.0037945
SEC24B	0.0038036
EN1	0.00380846
BCL7A	0.00380959
MAGEH1	0.00382867
WDR78	0.00383365
RCAN2	0.00384835
TEN1	0.00384914
MYORG	0.00384941
LRRC37A3	0.00385058
KLK7	0.00385125
HECA	0.00385336
MINDY4	0.00385968
B4GALT3	0.00386179
THEM5	0.00386397
ADAMTS18	0.00386771
FEN1	0.0038684
NQO1	0.00386866
PHKB	0.0038721
PLXNB1	0.00387368
PYGL	0.00387527
TH	0.00388655
TMF1	0.003888
C8ORF31	0.00388827
SRSF9	0.00389305
NR1H3	0.00389517
FASTKD1	0.00389784
USP39	0.00391009
HIST1H2BM	0.00392551
LINC01558	0.00392644
DCXR	0.00393204
SRRM3	0.00393204
MCUB	0.00393579
CCDC115	0.00393875
WSCD2	0.0039482
AVIL	0.00394977
IL12RB1	0.00396218
CATSPER2	0.00396326
PGM5P2	0.00397164
MAP4	0.00397815
SLC27A1	0.00397923
CRIM1	0.00399091
LAMP5	0.00399308
PIGU	0.00399607
NEU1	0.00399662
TMEM235	0.00400165
MLANA	0.00400438
PIGO	0.00402064
C1QTNF7	0.00403764
SUSD2	0.00404589
HERC3	0.00404947
SLC66A1	0.00406186
FFAR4	0.00406353
TRAF3IP3	0.00406713
ID1	0.00407017
SUN1	0.00407073
ZNF575	0.00407349
TMEM198	0.00407488
MOCOS	0.00409236
GSG1	0.00409793
CSTF1	0.00410713
PNMA8B	0.00411662
GINS1	0.0041183
LGI3	0.00412554
ITPRID2	0.00412838
TTLL6	0.00413344
AKR1B1	0.00414129
ABCA3	0.00414326
CDH1	0.00414466
DLL1	0.00414691
CERS4	0.00414804
LRRFIP1	0.00415226
EIF4E	0.00415508
SEZ6L	0.00415802
NKX3-2	0.00416192
FMR1	0.00416581
CARD6	0.00416609
SMG1P1	0.00416637
SLC35D2	0.00418081
ACAD11	0.00418478
C10ORF25	0.00419386
TRIL	0.00420953
SIKE1	0.00421495
NKX6-2	0.00421859
MRGBP	0.00422954
NR4A2	0.00423871
HDHD5	0.00424187
CACFD1	0.00424992
KIAA1217	0.0042551
OGDH	0.00426606
PRL	0.00426712
BMP6	0.00426923
SDR39U1	0.00427299
H3F3A	0.0042866
GNG5	0.00429297
NTRK3	0.00430468
BICD1	0.00430897
C10ORF95	0.0043113
EPC2	0.00431539
MATN3	0.00433292
EPHB2	0.00433468
FAM122B	0.00433907
GJA3	0.00434552
CLU	0.00434875
TMEM173	0.00435022
CLDN14	0.00435206
EID2	0.00436111
FEZ1	0.00436346
HIST1H2BE	0.00436937
E2F6	0.0043729
PLEKHA6	0.00437881
SPINK1	0.004385
APOBEC3H	0.00438703
NOP10	0.00438738
ZBTB2	0.00439301
CTNNA3	0.00439306
EIF4A3	0.00440992
CDK5	0.00441083
TAP1	0.00441291
ZNF286A	0.00441946
ANKRD13A	0.00441976
AHCYL1	0.00442573
TULP4	0.00444156
TIMM8B	0.00444426
PXK	0.00445565
TMEM178A	0.00448214
COLGALT2	0.00448667
MRPL47	0.00449241
ZNF217	0.00449302
LINC02035	0.00449756
ARHGAP45	0.00450028
KISS1	0.0045012
[truncated: 3,048 more rows]

## Sheet: Supplemental table.2-B
Supplementary table 2. B. List of gene members of the Wnt/β-catenin pathway dispalying significant LY75 co-expression correlations (p ≤ 0.05) upon analysis of the TCGA data for ovarian cancer via the cBioPortal software (https://www.cbioportal.org/).
Gene Symbol	p-Value
SOX11	2.43e-07
GSK3A	2.46481e-05
WNT11	3.43178e-05
FZD2	4.49046e-05
NOTUM	4.50119e-05
WNT3	6.14183e-05
NFKB1	8.00434e-05
TCF7L1	0.000241672
WNT4	0.000295426
SOX4	0.000443094
TCF3	0.000465047
IFNAR1	0.000502686
DVL3	0.000592193
MYC	0.000621982
CSNK2B	0.000683685
SMO	0.000780295
TGFB3	0.00079216
WNT2	0.000883618
PLCB2	0.00118016
SRC	0.00134384
NCOA2	0.00145382
PPM1J	0.00162433
CDH2	0.00173245
CAMK2A	0.00179952
CDKN2A	0.00187528
FZD7	0.00272497
POU5F1	0.00288464
SFRP5	0.00341788
CDH1	0.00414466
DVL2	0.00474156
TCF4	0.00512088
RELA	0.00589079
PPP2R5A	0.00769335
FZD1	0.0102577
CCND1	0.0103547
UBC	0.0122347
PLCG1	0.0123897
FZD9	0.015102
CDH12	0.0151828
NCOA1	0.0180848
IFNG	0.0192985
WNT5A	0.019592
MAP4K1	0.0221504
PLCL2	0.0233959
RARG	0.0235064
CSNK1G1	0.0243393
ACVR1	0.0249621
CSNK1D	0.0281708
FZD6	0.0284243
PLCG2	0.0311628
PPP2R1A	0.0326048
WNT8B	0.033068
SFRP1	0.0357154
PPP2R3A	0.0361062
SOX7	0.0380879
SOX21	0.0420992
NFAT5	0.0438759
UBD	0.044466
RUVBL2	0.0463108
WNT10B	0.0463396
KREMEN2	0.046921
DKK3	0.048387
